# Supplementary material for: A spatial gradient of bacterial diversity in the human oral cavity shaped by salivary flow
Source: Nat Commun. 2018 Feb 14;9:681. doi: 10.1038/s41467-018-02900-1 (PMC5813034; doi:10.1038/s41467-018-02900-1)
Supplement: Supplementary file 4 — Supplementary Data 1 [file 41467_2018_2900_MOESM4_ESM.txt]

---
title: "HiSeq Supragingival Plaque Biogeography - Script 1, decontamination"
author: "Diana Proctor"
date: "December 16, 2017"
output:
  html_document: default
  pdf_document: default
---

Nature Communications Supplementary Data File 1 - 

This is the FIRST script used to generate the main figures for the the manuscript by Proctor et al. titled "A spatial gradient of bacterial diversity in the human oral cavity shaped by salivary flow" 


<WORK> This script and associated data are provided via (c) by Diana M Proctor, Julia A. Fukuyama, Susan P. Holmes, David A. Relman. These data and the associated script are licensed under the Creative Commons Attribution-ShareAlike 4.0 International License (CC-BY-CA).


Given attribution, you are free to:
1) Share, copy and redistribute the material in any medium or format
2) Adapt, remix, transform, and build upon the material for any purpose, even commercially.

To see the full license associated with attribution of this work, see the CC-By-CA license,  see <http://creativecommons.org/licenses/by-sa/4.0/>.


The local filename is: Proctor_Contaminants_v5.0.Rmd.

###Create data subsets by getting rid of the data that won’t be analyzed. This study pertains to supragingival plaque and associated controls, not studies of subgingival plaque, saliva, OM, or those studies belonging to Elies or Fiona.
```{r}
library("phyloseq");library("ggplot2");library(gridExtra);library(reshape2);library(doBy);library(dada2)

setwd("~/Desktop/Proctor_NatureComm/")
load("~/Desktop/Proctor_NatureComm/Hyposalivation15_phys_v1.0.Rdata") #this is hypo15 from dada2; v2 corrected map file


#Get rid of Elies, Fiona and the QC samples as well as the subgingival/om ones
keep = c("Amplification", "Clinic", "Computational", "Extraction", "Home")

unfiltered <- subset_samples(hypo15_subset, Protocol %in% keep) 
unfiltered <- subset_samples(unfiltered, Aim !="QC") #get rid of the QC project samples
unfiltered <- subset_samples(unfiltered, Habitat_Class !="Sub") #delete subgingival 
unfiltered <- subset_samples(unfiltered, Habitat_Class !="Saliva") #delete saliva 
unfiltered <- subset_samples(unfiltered, Habitat_Class != "OM") #delete OM 
unfiltered <- subset_samples(unfiltered, Habitat_Class !="Unknown") #delete unlabeled sample
unfiltered <- subset_samples(unfiltered, PoolName !="SA1_Hypo0001") #all OM samples 
unfiltered <- prune_taxa(taxa_sums(unfiltered) >0, unfiltered) 
unfiltered <- prune_samples(sample_sums(unfiltered) > 0, unfiltered) 
unfiltered #28603 taxa, 7446 samples

controls = c("Computational", "Instrument", "Reagent")
sample_data(unfiltered)$Controls=ifelse(sample_data(unfiltered)$Habitat_Class %in% controls, "Control", "Sample")
```

#Center on the controls in order to identify taxa that should be removed; if a taxon has a negative value after centering it’s more abundant in the control than it is in the sample and should be removed.

```{r}
runs <- levels(sample_data(unfiltered)$PoolName) 
holder <-vector('list',length(runs)) 

for(i in 1:length(runs)){ 
        Filt1 = subset_samples(unfiltered, PoolName==runs[[i]])
        #create a technical dataset & calculate technical taxa means 
        technical <- subset_samples(Filt1, Aim =="Technical") 
        tech.means = colMeans(otu_table(technical)) 
        #create a sample dataest & center on technical taxa means 
        samples <- subset_samples(Filt1, Aim != "Technical") 
        otus = otu_table(samples) 
        centered= scale(otus, center = tech.means, scale = FALSE) 
        otu_table(samples) = otu_table(centered, taxa_are_rows = FALSE) 
        holder[[i]] <- samples 
        }
centered = merge_phyloseq(holder[[1]], holder[[2]], holder[[3]], holder[[4]], holder[[5]], holder[[6]], holder[[7]], holder[[8]], holder[[9]], holder[[10]], holder[[11]], holder[[12]], holder[[13]],  holder[[14]])
centered #28603 taxa and 7005 samples


#subset on taxa that are present > 0
G0 = prune_taxa(taxa_sums(centered) > 0, centered) 
G0 = prune_samples(sample_sums(G0) > 0, G0) 
G0 #23116 taxa and 6927 samples

#subset on taxa that are present < 0
L0 = prune_taxa(taxa_sums(centered) < 0, centered) 
L0 = prune_samples(sample_sums(L0) > 0, L0) 
L0 #5487 taxa and 243 samples 
rm(hypo15_subset)

```

```{r}
library("phyloseq");library("ggplot2");library(gridExtra);library(reshape2);library(doBy)
runs <- levels(sample_data(unfiltered)$PoolName)
df.holder <- vector('list', length(runs))

for(i in 1:length(runs)){
        Filt1 = subset_samples(unfiltered, PoolName==runs[[i]])               
        #create  a technical dataset &  calculate technical taxa means
        technical <- subset_samples(Filt1, Aim =="Technical") #3985 taxa; 461 samples 
        technical <- prune_taxa(taxa_sums(technical) > 0, technical)
        technical <- prune_samples(sample_sums(technical) > 0, technical)
        #create a sample dataest & center on technical taxa means
        samples <- subset_samples(Filt1, Aim != "Technical") #7953 taxa are present
        samples <- prune_taxa(taxa_sums(samples) > 0, samples)
        samples <- prune_samples(sample_sums(samples) > 0, samples)

#### Plot k (prevalence) over A (abundance)
        
tech <- data.frame(taxa_sums(technical), rownames(tax_table(technical)), tax_table(technical), t(otu_table(technical)))
        colnames(tech)[1:2] <- c("taxa_sums", "sequences")
        #rank order
        tech <- tech[order(tech$taxa_sums, decreasing=TRUE),]
        tech$rank <- 1:ntaxa(technical)
        tech.dfm <- melt(tech, id.var=c("sequences", "rank", 
        colnames(tax_table(technical))))
        tech.dfm$binary <- ifelse(tech.dfm$value > 0, "1", "0")
        tech.dfm$binary <- as.numeric(as.character(tech.dfm$binary))
        
samp <- data.frame(taxa_sums(samples), rownames(tax_table(samples)), tax_table(samples), t(otu_table(samples)))
        colnames(samp)[1:2] <- c("taxa_sums", "sequences")
        #rank order
        samp <- samp[order(samp$taxa_sums, decreasing=TRUE),]
        samp$rank <- 1:ntaxa(samples)
        samp.dfm <- melt(samp, id.var=c("sequences", "rank", 
        colnames(tax_table(samples))))
        samp.dfm$binary <- ifelse(samp.dfm$value > 0, "1", "0")
        samp.dfm$binary <- as.numeric(as.character(samp.dfm$binary))
 
#compute prevalence
tech.dfm2 <- summaryBy(binary~sequences, data=tech.dfm, id=c("rank", "Phylum", "value"), FUN=sum)
        dim(tech.dfm2) #should be equal to ntaxa(technical)
        tech.dfm2$prevalence <- 1+(100*(tech.dfm2$binary.sum/nsamples(technical)))
        rownames(tech.dfm2) <- tech.dfm2$sequences
        
samp.dfm2 <- summaryBy(binary~sequences, data=samp.dfm, id=c("rank", "Phylum", "value"), FUN=sum)
        dim(samp.dfm2) #should be equal to ntaxa(samples)
        samp.dfm2$prevalence <- 1+(100*(samp.dfm2$binary.sum/nsamples(samples)))
        rownames(samp.dfm2) <- samp.dfm2$sequences
        
#force the ordering of the two data frame to be the same
samp.dfm3 = samp.dfm2[rownames(tech.dfm2),]  

df = data.frame(samp.dfm3$binary.sum, tech.dfm2$binary.sum, samp.dfm3$value, tech.dfm2$value, samp.dfm3$rank, tech.dfm2$rank,  samp.dfm3$Phylum, samp.dfm3$sequences)
df$PoolName <- runs[[i]]
                
colnames(df) <- c("sample.prevalence", "control.prevalence", "sample.tax_sums", "control.tax_sums","sample.rank", "control.rank", "Phylum", "Sequence")  

df.holder[[i]] <- df
}

cont.df <- do.call("rbind", df.holder) 
colnames(cont.df)[9] <- "run"
cont.df$subtracted <- cont.df$sample.tax_sums-cont.df$control.tax_sums
cont.df$number <- 1:nrow(cont.df)
p1=ggplot(cont.df, aes(sample.tax_sums)) + geom_histogram()+ scale_x_log10() + ggtitle("Samples")
p2=ggplot(cont.df, aes(control.tax_sums)) + geom_histogram()+ scale_x_log10() + ggtitle("controls")
p3 = ggplot(cont.df, aes(subtracted)) + geom_histogram()+ scale_x_log10() + ggtitle("subtracted")
grid.arrange(p1, p2, p3, ncol=3)
```

```{r}
px=ggplot(cont.df, aes(sample.rank, subtracted, size=sample.prevalence)) + geom_point()+ scale_y_log10() + theme_bw()
px
```

```{r}
p4=ggplot(cont.df, aes(sample.prevalence)) + geom_histogram() + ggtitle("Samples") + theme_bw()
p5=ggplot(cont.df, aes(control.prevalence)) + geom_histogram() + ggtitle("controls")+ theme_bw()
grid.arrange(p4, p5, ncol=2)
```

```{r, fig.height=8, fig.width=12}
p6 = ggplot(cont.df, aes(sample.tax_sums, control.tax_sums, size=sample.prevalence/control.prevalence)) + geom_point() + ggtitle("Enriched in Samples") + theme_bw() + scale_y_log10() + scale_x_log10()

p7 = ggplot(cont.df, aes(sample.tax_sums, control.tax_sums, size=control.prevalence/sample.prevalence)) + geom_point() + ggtitle("Enriched in Controls") + theme_bw() + scale_y_log10() + scale_x_log10()
grid.arrange(p6, p7, ncol=2)
```

```{r}
p8=ggplot(cont.df, aes(sample.prevalence, sample.tax_sums)) + geom_point() + ggtitle("Samples") + theme_bw()+ scale_y_log10() 
p9=ggplot(cont.df, aes(control.prevalence, control.tax_sums)) + geom_point() + ggtitle("controls")+ theme_bw()+ scale_y_log10() 
grid.arrange(p8, p9, ncol=2)

```

### Generate the dataframe including summary of total sequencing depth per taxon, as well as taxon prevalence and rank - UNFILTERED DATA
```{r}
## Generate the dataframe including summary of total sequencing depth per taxon, as well as taxon prevalence and rank
library(reshape2); library(plyr);library(doBy)
#get rid of taxa in L0 from the dataset by subsetting on those in G0
names = taxa_names(G0)
Filtx = prune_taxa(names, unfiltered)

runs <- levels(sample_data(Filtx)$PoolName)
df.holder <-vector('list',length(runs))
for(i in 1:length(runs)){
        Filt1 = subset_samples(Filtx, PoolName==runs[[i]])               
        #create  a technical dataset &  calculate technical taxa means
        technical <- subset_samples(Filt1, Aim =="Technical") #3985 taxa; 461 samples 
        technical <- prune_taxa(taxa_sums(technical) > 0, technical)
        technical <- prune_samples(sample_sums(technical) > 0, technical)
        #create a sample dataest & center on technical taxa means
        samples <- subset_samples(Filt1, Aim != "Technical") #7953 taxa are present
        samples <- prune_taxa(taxa_sums(samples) > 0, samples)
        samples <- prune_samples(sample_sums(samples) > 0, samples)

#### Plot k (prevalence) over A (abundance)
        
tech <- data.frame(taxa_sums(technical), rownames(tax_table(technical)),tax_table(technical), t(otu_table(technical)))
        colnames(tech)[1:2] <- c("taxa_sums", "sequences")
        #rank order
        tech <- tech[order(tech$taxa_sums, decreasing=TRUE),]
        tech$rank <- 1:ntaxa(technical)
        tech.dfm <- melt(tech, id.var=c("sequences", "rank", 
        colnames(tax_table(technical))))
        tech.dfm$binary <- ifelse(tech.dfm$value > 0, "1", "0")
        tech.dfm$binary <- as.numeric(as.character(tech.dfm$binary))
        
samp <- data.frame(taxa_sums(samples), rownames(tax_table(samples)), tax_table(samples), t(otu_table(samples)))
        colnames(samp)[1:2] <- c("taxa_sums", "sequences")
        #rank order
        samp <- samp[order(samp$taxa_sums, decreasing=TRUE),]
        samp$rank <- 1:ntaxa(samples)
        samp.dfm <- melt(samp, id.var=c("sequences", "rank", 
        colnames(tax_table(samples))))
        samp.dfm$binary <- ifelse(samp.dfm$value > 0, "1", "0")
        samp.dfm$binary <- as.numeric(as.character(samp.dfm$binary))
 
#compute prevalence
tech.dfm2 <- summaryBy(binary~sequences, data=tech.dfm, id=c("rank", "Phylum", "value"), FUN=sum)
        dim(tech.dfm2) #should be equal to ntaxa(technical)
        tech.dfm2$prevalence <- 1+(100*(tech.dfm2$binary.sum/nsamples(technical)))
        rownames(tech.dfm2) <- tech.dfm2$sequences
        
samp.dfm2 <- summaryBy(binary~sequences, data=samp.dfm, id=c("rank", "Phylum", "value"), FUN=sum)
        dim(samp.dfm2) #should be equal to ntaxa(samples)
        samp.dfm2$prevalence <- 1+(100*(samp.dfm2$binary.sum/nsamples(samples)))
        rownames(samp.dfm2) <- samp.dfm2$sequences
        
#force the ordering of the two data frame to be the same
samp.dfm3 = samp.dfm2[rownames(tech.dfm2),]  

df = data.frame(samp.dfm3$binary.sum, tech.dfm2$binary.sum, samp.dfm3$value, tech.dfm2$value, samp.dfm3$rank, tech.dfm2$rank,  samp.dfm3$Phylum, samp.dfm3$sequences)
df$PoolName <- runs[[i]]
                
colnames(df) <- c("sample.prevalence", "control.prevalence", "sample.tax_sums", "control.tax_sums","sample.rank", "control.rank", "Phylum", "Sequence")  

df.holder[[i]] <- df
}

g0.df <- do.call("rbind", df.holder) 
colnames(g0.df)[9] <- "run"

#subset on the taxa that are prevalent in samples but
good = subset(cont.df, sample.prevalence >0)

g0.df$subtracted <- g0.df$sample.tax_sums-g0.df$control.tax_sums
g0.df$number <- 1:nrow(g0.df)
p10=ggplot(g0.df, aes(sample.tax_sums)) + geom_histogram()+ scale_x_log10() + ggtitle("Samples")
p11=ggplot(g0.df, aes(control.tax_sums)) + geom_histogram()+ scale_x_log10() + ggtitle("controls")
p12 = ggplot(g0.df, aes(subtracted)) + geom_histogram()+ scale_x_log10() + ggtitle("subtracted")
```

```{r}
good = subset(g0.df, sample.prevalence >0) 
p13=ggplot(good, aes(sample.tax_sums)) + geom_histogram()+ scale_x_log10() + ggtitle("Samples")
p14=ggplot(good, aes(control.tax_sums)) + geom_histogram()+ scale_x_log10() + ggtitle("controls")
p15 = ggplot(good, aes(subtracted)) + geom_histogram()+ scale_x_log10() + ggtitle("subtracted")
grid.arrange(p1, p2, p3, p10, p11, p12, p13, p14, p15, ncol=3)
```

```{r}
ggplot(good, aes(sample.prevalence, control.prevalence)) + geom_jitter()  + ggtitle("prevalence") + geom_jitter() + ggtitle("size by sample rank") + scale_y_reverse() + ylab("Prevalence in Controls")  + xlab("Prevalence in Samples") + facet_wrap(~run)
```

```{r}
ggplot(good, aes(sample.rank, control.rank))  + ggtitle("rank")   + geom_point()  + xlab("rank abundance in samples") + ylab("rank abundance in controls") + facet_wrap(~Phylum) 
```

```{r}
p1 <- ggplot(good, aes(sample.prevalence, sample.tax_sums)) + geom_point()  + ggtitle("k over a for samples")+ scale_y_log10(limits = c(.1, 1e+08)) 

p2 <- ggplot(good, aes(control.prevalence, control.tax_sums)) + geom_point()  +  ggtitle("k over a for controls") + scale_y_log10(limits = c(.1, 1e+08)) 

grid.arrange(p1, p2, ncol=2)
```

```{r}
df <- good
df$odds <- df$control.prevalence/df$sample.prevalence
df2 <- subset(df, df$control.prevalence & df$sample.prevalence !=0)
df2$odds.control <- df2$control.prevalence/df2$sample.prevalence
df2$odds.sample <- df2$sample.prevalence/df2$control.prevalence
df2$summarized <- df2$sample.tax_sums + df2$control.tax_sums

p1 <- ggplot(df2, aes(odds.control, summarized)) + geom_point() + scale_y_log10() + ggtitle("prevalence in controls / prevalence in samples") + facet_wrap(~Phylum) + xlab("Enrichment in Controls") + ylab("taxa_sum")
p2 <- ggplot(df2, aes(odds.sample, summarized)) + geom_point() + scale_y_log10() + ggtitle("prevalence in samples / prevalence in controls")+ facet_wrap(~Phylum) + xlab("Enrichment in Samples")+ ylab("taxa_sum")
grid.arrange(p1, p2, ncol=2)
```


```{r}
ggplot(df2, aes(odds.sample, odds.control)) + geom_point() + facet_wrap(~Phylum) + xlab("Enrichment in Samples")+ ylab("taxa_sum")
```

```{r}
### Decontaminate the dataset by selecting taxa in "good"
names = as.vector(unique(df2$Sequence))
decontam.phy = prune_taxa(names, unfiltered)
        decontam.phy = prune_taxa(taxa_sums(decontam.phy) > 0, decontam.phy)
        decontam.phy = prune_samples(sample_sums(decontam.phy) >0, decontam.phy)
        decontam.phy # 1727 taxa and 7441 samples 
```

```{r}
library(dada2)
#sequence table from rdp classifier on rdp database
tax = tax_table(decontam.phy)
set.seed(100) # Initialize random number generator for reproducibility
taxa <- assignTaxonomy(rownames(tax), "~/Dropbox/Taxonomy/rdp_train_set_14.fa.gz", minBoot=80)
taxaSpecies <- addSpecies(taxa, "~/Dropbox/Taxonomy/rdp_species_assignment_14.fa.gz", verbose=TRUE)
tax_table(decontam.phy) <- taxaSpecies
save.image("decontam15_v2.0.Rdata")


load("~/Dropbox/decontam15_v.0.Rdata") #this is from the decontamination script
map = read.csv("~/Dropbox/decontam_phy_quadrant_corrected.csv", row.names=1)
map = sample_data(map)
sample_data(decontam.phy) = map
saveRDS(decontam.phy, file="~/Dropbox/decontam.phy.rds")

```
