# Supplementary material for: A spatial gradient of bacterial diversity in the human oral cavity shaped by salivary flow
Source: Nat Commun. 2018 Feb 14;9:681. doi: 10.1038/s41467-018-02900-1 (PMC5813034; doi:10.1038/s41467-018-02900-1)
Supplement: Supplementary file 7 — Supplementary Data 4 [file 41467_2018_2900_MOESM7_ESM.txt]

---
title: "PCNM - using the quickPCNM function - Supplementary Data File 4" 
author: "Diana Proctor"
date: "November 10, 2017"
output: html_document


---

This is the FOURTH script used to generate the main figures for the the manuscript titled "A spatial gradient of bacterial diversity in the human oral cavity shaped by salivary flow" 


<WORK> This script and associated data are provided via (c) by Diana M Proctor, Julia A. Fukuyama, Susan P. Holmes. These data and the associated script are licensed under the Creative Commons Attribution-ShareAlike 4.0 International License (CC-BY-CA).

Given attribution, you are free to:
1) Share, copy and redistribute the material in any medium or format
2) Adapt, remix, transform, and build upon the material for any purpose, even commercially.

To see the full license associated with attribution of this work, see the CC-By-CA license,  see <http://creativecommons.org/licenses/by-sa/4.0/>.


### Import the data (from the m.s.)
In this document, we perform the following spatial analysis on hellinger-transformed data:
- trend surface analysis with forward selection of the polynomial terms
- PCNM with selection of significant PCNM variables using a single distance threshold
- MEM - testing of multiple distance thresholds and models and selection of the best model with AIC

```{r, admin, fig.height=8.5, fig.width=11, warning=FALSE, message=FALSE}
library("phyloseq");library("ggplot2");library(gridExtra);library("stringr");library("reshape2");library("genefilter"); library(knitr);library(DESeq2)
setwd("~/Desktop/Proctor_NatureComm/")
supra = readRDS("~/Dropbox/Figures_20170617/Revised/supra_v2.0.RDS")
```


### load the R scripts that were downloaded for the PCNM package from the sedar github

```{r}
setwd("~/Desktop/PCNM/sedar-master/pkg/PCNM/R/")
for (f in list.files(pattern="*.R")) {
    source(f)
}
```

#### 1. Look at the map of the sample locations

```{r, fig.width=6, fig.height=6, warning=FALSE} 
library(RColorBrewer)
myPalette = colorRampPalette(brewer.pal(11, "RdBu"), space="Lab")

#create validation datset #2 for time x space analysis, all teeth, healthy subjects
keep <- c("1-101", "1-102", "1-103", "1-104", "1-105", "1-106", "1-107")
FullMouth <- subset_samples(supra, Subject %in% keep & Protocol=="Clinic")
FullMouth <- prune_taxa(taxa_sums(FullMouth) > 0, FullMouth)
FullMouth

#filter the data
filtergroup = filterfun(kOverA(k=200, A=1)) #k = number of samples; A = abundance
        f1 = filter_taxa(FullMouth, filtergroup, prune=TRUE) 
        f1 = prune_taxa(taxa_sums(f1) > 0, f1)
        f1 = prune_samples(sample_sums(f1) > 0, f1)
        f1

otus = data.frame(otu_table(f1))
library(vegan)
otus.h = decostand(otus, "hellinger")
#get the x,y coordinates        
map <- data.frame(sample_data(f1))
map$x = as.numeric(as.character(map$x))
map$y = as.numeric(as.character(map$y))
xygrid <- cbind(map$x, map$y)
xygrid.c <- scale(xygrid, center=TRUE, scale=FALSE)
#generate the plot of the sample locations using ggplot
ggplot(map, aes(x, y, color=Tooth_Class, shape=Tooth_Aspect)) + geom_point() + theme_bw()
```


#PCNM
#################################### PCNM ################################################

### 1. do QuickPCNM


```{r, fig.height=10, fig.width=12}
setwd("~/Desktop/PCNM/raw/")
#perform PCNM on the hellinger transformed data
fm.PCNM.quick <- quickPCNM(otus.h, xygrid)
summary(fm.PCNM.quick)
fm.PCNM.quick[[2]] #eigenvalues
fm.PCNM.quick[[3]] #results of forward selection
fw.res= data.frame(fm.PCNM.quick[[3]])
sig = fw.res$variables

#test the axes for significance
fm.PCNM.quick$RDA_axes_tests

#subset on the sig variables and then plot
sig.df= data.frame(fm.PCNM.quick$PCNM)
sigdata <- sig.df[sig]
head(sigdata)

#what is the adjusted R2
(R2adj.pcnm <- RsquareAdj(fm.PCNM.quick$RDA)$adj.r.squared)

#project the fitted model
df = data.frame(fm.PCNM.quick$RDA$CCA$u, sample_data(f1))
df$x = as.numeric(as.character(df$x))
df$y = as.numeric(as.character(df$y))

p1 = ggplot(df, aes(x, y, color=RDA1)) +ggtitle("RDA1") + geom_point(aes(x=x, y=y)) + coord_fixed() +scale_x_continuous(limits=c(-1,1)) + geom_jitter(position=position_jitter(width=0.045, height = 0.045), size=2) + scale_color_gradientn(colours=myPalette(100)) + theme_bw() +theme(text = element_text(size=12), axis.text.x = element_text(angle=0, vjust=1))

p2 = ggplot(df, aes(x, y, color=RDA2)) +ggtitle("RDA2") + geom_point(aes(x=x, y=y)) + coord_fixed() +scale_x_continuous(limits=c(-1,1)) + geom_jitter(position=position_jitter(width=0.045, height = 0.045), size=2) + scale_color_gradientn(colours=myPalette(100)) + theme_bw() +theme(text = element_text(size=12), axis.text.x = element_text(angle=0, vjust=1))


p3 = ggplot(df, aes(x, y, color=RDA3)) +ggtitle("RDA3") + geom_point(aes(x=x, y=y)) + coord_fixed() +scale_x_continuous(limits=c(-1,1)) + geom_jitter(position=position_jitter(width=0.025, height = 0.025), size=2) + scale_color_gradientn(colours=myPalette(100)) + theme_bw()+theme(text = element_text(size=12), axis.text.x = element_text(angle=0, vjust=1))


#
df_axes = df


#ggsave(grid.arrange(p1, p2,  p3, ncol=1), file="~/Dropbox/Figures_20170617/Revised/FinalFigures/FigureS8b.png", device="png",  width = 11, height = 8.5, units ="in",dpi = 300)
```

#plot the samples scores; the first 4 axes were significant so let's plot all of them
```{r, fig.height=10, fig.width=12}
df = fm.PCNM.quick$RDA$CCA$wa[,1:4]
samples = data.frame(df, sample_data(f1))
samples$x = as.numeric(as.character(samples$x))
samples$y = as.numeric(as.character(samples$y))
mi = subset(samples, Tooth_Class %in% c("Molar", "Incisor_Central"))

buccal = subset(mi, Tooth_Aspect=="Buccal")
#subset and plot the buccal
p1= ggplot(buccal, aes(RDA1, RDA2, color=Tooth_Class)) + geom_point()+theme(legend.position = "none") + facet_wrap(Jaw_Quadrant~Tooth_Aspect, ncol=4) + theme_bw()

p2= ggplot(buccal, aes(RDA1, RDA3, color=Tooth_Class)) + geom_point()+theme(legend.position = "none") + facet_wrap(Jaw_Quadrant~Tooth_Aspect, ncol=4) + theme_bw()

p3= ggplot(buccal, aes(RDA1, RDA4, color=Tooth_Class)) + geom_point()+theme(legend.position = "none") + facet_wrap(Jaw_Quadrant~Tooth_Aspect, ncol=4) + theme_bw()

p4= ggplot(buccal, aes(RDA1, RDA3, color=Tooth_Class)) + geom_point()+theme(legend.position = "none") + facet_wrap(Jaw_Quadrant~Tooth_Aspect, ncol=4) + theme_bw()

p5= ggplot(buccal, aes(RDA2, RDA3, color=Tooth_Class)) + geom_point()+theme(legend.position = "none") + facet_wrap(Jaw_Quadrant~Tooth_Aspect, ncol=4) + theme_bw()

p6= ggplot(buccal, aes(RDA2, RDA4, color=Tooth_Class)) + geom_point()+theme(legend.position = "none") + facet_wrap(Jaw_Quadrant~Tooth_Aspect, ncol=4) + theme_bw()

#print to screen
grid.arrange(p1, p2, p3, p4, p5, p6, ncol=1)

```

#subset and plot the lingual
```{r, fig.height=8, fig.width=12}
lingual = subset(mi, Tooth_Aspect=="Lingual")

p1= ggplot(lingual, aes(RDA1, RDA2, color=Tooth_Class)) + geom_point()+theme(legend.position = "none") + facet_wrap(Jaw_Quadrant~Tooth_Aspect, ncol=4) + theme_bw()

p2= ggplot(lingual, aes(RDA1, RDA3, color=Tooth_Class)) + geom_point()+theme(legend.position = "none") + facet_wrap(Jaw_Quadrant~Tooth_Aspect, ncol=4) + theme_bw()

p3= ggplot(lingual, aes(RDA1, RDA4, color=Tooth_Class)) + geom_point()+theme(legend.position = "none") + facet_wrap(Jaw_Quadrant~Tooth_Aspect, ncol=4) + theme_bw()

p4= ggplot(lingual, aes(RDA1, RDA3, color=Tooth_Class)) + geom_point()+theme(legend.position = "none") + facet_wrap(Jaw_Quadrant~Tooth_Aspect, ncol=4) + theme_bw()

p5= ggplot(lingual, aes(RDA2, RDA3, color=Tooth_Class)) + geom_point()+theme(legend.position = "none") + facet_wrap(Jaw_Quadrant~Tooth_Aspect, ncol=4) + theme_bw()

p6= ggplot(lingual, aes(RDA2, RDA4, color=Tooth_Class)) + geom_point()+theme(legend.position = "none") + facet_wrap(Jaw_Quadrant~Tooth_Aspect, ncol=4) + theme_bw()

grid.arrange(p1, p2, p3, p4, p5, p6, ncol=3)
```


#### 2. Plot the PCNM variables so that it's possible to see at which scale the variation appears to occur


```{r, fig.height=8, fig.width=12}
#get data into a frame for plotting
sigdata2 = data.frame(sigdata, sample_data(f1))
sigdata2$x = as.numeric(as.character(sigdata2$x))
sigdata2$y = as.numeric(as.character(sigdata2$y))


dfm = melt(sigdata2, id.vars = colnames(sample_data(f1)))
p4 = ggplot(dfm, aes(x, y, color=value))  + geom_point(aes(x=x, y=y)) + coord_fixed() +scale_x_continuous(limits=c(-1,1)) + geom_jitter(position=position_jitter(width=0.045, height = 0.045), size=2) + scale_color_gradientn(colours=myPalette(100)) + theme_bw() + facet_wrap(~variable, scales="free")+ theme(text = element_text(size=12), axis.text.x = element_text(angle=00, vjust=1))


#ggsave(p4, file="~/Dropbox/Figures_20170617/Revised/FinalFigures/FigureS8b.png", device="png",  width = 11, height = 8.5, units ="in",dpi = 300)
```

#MEM
########################################## MEM ########################################################
- Note: the code here is from the Vignette: Stephane Dray, 2008. Moran's eigenvectors of spatial weighting of matrices in R.

- The analysis above raises two questions related to the question or how a neighborhood should be defined since an arbitrary cutoff is used to define what is near and what is not. MEM offers a flexible way of solving this problem by allowing for construction of multiple models each differing in their definition of neighbor. Different model selection parameters can then be used to choose the model that explains the most variance


##### Generate the neighbor graph
```{r}
map = data.frame(sample_data(f1))
map <- map[order(map$Tooth_Number),] 

nbear1 <- dnearneigh(xygrid, 0, 0.3)
plot(nbear1, xygrid, col="red", pch=20, cex=2)

#compute the euclidean distances between sites and select for neighbors
dist_nbear1 <- nbdists(nbear1, xygrid)
str(dist_nbear1)

#define weights as a function of distance
fdist <- lapply(dist_nbear1, function(x) 1-x/max(dist(xygrid)))

#create the spatial weights
listw_nbear1 = nb2listw(nbear1, glist=fdist, style="B")
listw_nbear1
```

#### Select the spatial weighting matrix
```{r}
 #fau <- sqrt(otus/outer(apply(otus, 1, sum), rep(1, ncol(otus)), "*"))
 #detrend
 faudt <- resid(lm(as.matrix(otus.h) ~ as.matrix(xygrid)))
library(spacemakeR)
 sc.nbear1 = scores.listw(listw_nbear1)
 AIC.nbear1 = ortho.AIC(faudt, sc.nbear1$vectors)
 AIC.nbear1
 
 #get the min AIC
 min(AIC.nbear1, na.rm=TRUE)
 which.min(AIC.nbear1)
 
 #test.W takes 2 arguments (response matrix, object of class nb); it returns the best model
 nbear1.res = test.W(faudt, nbear1)
 names(nbear1.res)
 names(nbear1.res$best)
 
  
 #estimate the best values of the parameters
  f2 <- function(x, dmax, y) {
     1 - (x^y)/(dmax)^y
 }
 maxi <- max(unlist(nbdists(nbear1, as.matrix(xygrid))))
 
 tri.f2 <- test.W(faudt, nbear1, f = f2, y = 2:10, dmax = maxi,
xy = xygrid)
 
 names(tri.f2$best)
 myspec = variogmultiv(faudt, xygrid, nclass=20)
 myspec
 
 plot(myspec$d, myspec$var, ty="b", pch=20, xlab="Distance", ylab=("C(distance"))
```


#### #construct 20 neighborhood matrices with a distance criterion varuying along the sequence of 20 evenly distributed values between 0.2 and 2; then use this to pick the threshold of the best model for comparison with the PCNM and the trend surface analysis
```{r}

#create 20 different models at differing thresholds
dxy = seq(give.thresh(dist(xygrid)), 5, le=20)
nbdnnlist <- lapply(dxy, dnearneigh, x = xygrid, d1 = 0)

#test the best model across this list of 20 different models
dmn.bin = lapply(nbdnnlist, test.W, Y=faudt)
length(dmn.bin)

#for each nb we can find the lowest AIC
minAIC = sapply(dmn.bin, function(x) min(x$best$AICc, na.rm = T))
which.min(minAIC)
dxy[which.min(minAIC)]


```

#### Extract the best model
```{r, fig.height=9, fig.width=12}
MEM.champ = unlist(dmn.bin[which.min(minAIC)], recursive = FALSE)
summary(MEM.champ)

MEM.champ$best$values #eigenvalues
MEM.champ$best$ord #MEM variables by order of R2

#MEM variables selected in the best model
mem_ID = MEM.champ$best$ord[1:which.min(MEM.champ$best$AICc)]
length(mem_ID)
sort(mem_ID)
MEM.all <- MEM.champ$best$vectors
MEM.select <- MEM.champ$best$vectors[,sort(c(mem_ID))]
colnames(MEM.select) <- sort(mem_ID)

#unadjusted of the best model
R2.membest = MEM.champ$best$R2[which.min(MEM.champ$best$AICc)]

#adjusted of the best model
RsquareAdj(R2.membest, nrow(otus.h), length(mem_ID))


df = data.frame(MEM.select, sample_data(f1))
df$x = as.numeric(as.character(df$x))
df$y = as.numeric(as.character(df$y))
dfm = melt(df, id.vars = colnames(sample_data(f1)))

p1 = ggplot(dfm, aes(x, y, color=value)) + geom_point(aes(x=x, y=y)) + coord_fixed() +scale_x_continuous(limits=c(-1,1)) + geom_jitter(position=position_jitter(width=0.025, height = 0.025), size=3) + scale_color_gradientn(colours=myPalette(100)) + theme_bw() + facet_wrap(~variable)+ theme(text = element_text(size=14), axis.text.x = element_text(angle=90, vjust=1)) 
p1

#ggsave(p1, file="~/Dropbox/Figures_20170617/Revised/FinalFigures/FigureS9b.png",  width = 8.5, height = 11, units ="in",dpi = 300, device="png")
```


#### Let's do an RDA using the 10 retained MEM variables
```{r, fig.height=9, fig.width=12}
library(vegan)
fm.mem.rda = rda(otus.h~., as.data.frame(MEM.select))
fm.MEM.r2a = RsquareAdj(fm.mem.rda)$adj.r.squared
fm.MEM.r2a

anova.cca(fm.mem.rda)
#how many axes are significant
axes.mem.test = anova.cca(fm.mem.rda, by="axis")
axes.mem.test

#how many terms are significant
terms.mem.test = anova.cca(fm.mem.rda, by="terms")
terms.mem.test

nb.axes = length(which(axes.mem.test[,4] <=0.05))
#get the fitted model
axes = data.frame(fm.mem.rda$CCA$u[,1:7], sample_data(f1))


#plot with ggplot
dfm = melt(axes, id.var=colnames(sample_data(f1)))
dfm$x = as.numeric(as.character(dfm$x))
dfm$y = as.numeric(as.character(dfm$y))


dfm = subset(dfm, variable %in% c("RDA1", "RDA2", "RDA3"))

#plot the fitted model
p1 = ggplot(dfm, aes(x, y, color=value)) + geom_point(aes(x=x, y=y)) + coord_fixed() +scale_x_continuous(limits=c(-1,1)) + geom_jitter(position=position_jitter(width=0.025, height = 0.025), size=3) + scale_color_gradientn(colours=myPalette(100)) + theme_bw() + facet_wrap(~variable, ncol=1)+ theme(text = element_text(size=14), axis.text.x = element_text(angle=0, vjust=1)) 
p1

#ggsave(p1, file="~/Dropbox/Figures_20170617/Revised/FinalFigures/FigureS9a.png",  width = 8.5, height = 11, units ="in",dpi = 300, device="png")
```


#plot the sample scores  as a function of tooth class
```{r, fig.width=12, fig.height=10}
axes = data.frame(fm.mem.rda$CCA$wa[,1:5], sample_data(f1))
dfm = melt(axes, id.var=colnames(sample_data(f1)))
dfm$x = as.numeric(as.character(dfm$x))
dfm$y = as.numeric(as.character(dfm$y))


buccal = subset(dfm, Tooth_Aspect=="Buccal")
lingual = subset(dfm, Tooth_Aspect=="Lingual")
ordering = 1:32
buccal$interval <- factor(buccal$Tooth_Number, as.character(ordering))
lingual$interval <- factor(lingual$Tooth_Number, as.character(ordering))
     
p1 = ggplot(buccal, aes(as.numeric(Tooth_Number), value)) + geom_smooth()+ facet_wrap(~variable, ncol=7, scales="free") + ggtitle("Buccal")
p2 = ggplot(lingual, aes(as.numeric(Tooth_Number), value)) + geom_smooth()+ facet_wrap(~variable, ncol=7, scales="free")+ ggtitle("Lingual")

grid.arrange(p1, p2, ncol=1)
```
