# Supplementary material for: A spatial gradient of bacterial diversity in the human oral cavity shaped by salivary flow
Source: Nat Commun. 2018 Feb 14;9:681. doi: 10.1038/s41467-018-02900-1 (PMC5813034; doi:10.1038/s41467-018-02900-1)
Supplement: Supplementary file 9 — Supplementary Data 6 [file 41467_2018_2900_MOESM9_ESM.xlsx]

## Sheet: discovery_otu
	P1.1.03B.D04.R00	P1.2.30L.D07.R00	P1.2.03B.D06.R00	P2.1.03B.D01.R01	P1.1.24L.D05.R00	P1.2.08L.D06.R00	P2.1.08L.D01.R01	P2.1.19L.D02.R00	P2.1.08L.D04.R01	P2.1.25L.D06.R00	P1.2.08B.D08.R00	P2.1.19B.D06.R00	P1.2.30L.D08.R01	P1.2.09B.D01.R00	P1.1.09L.D05.R00	P1.2.08B.D05.R00	P1.1.24B.D03.R00	P1.1.19B.D04.R00	P1.1.25L.D01.R00	P1.1.30B.D03.R00	P2.2.25L.D06.R00	P1.1.14B.D01.R00	P1.2.08B.D03.R00	P1.1.19L.D04.R00	P2.2.25B.D04.R00	P1.2.03B.D05.R00	P1.1.09B.D03.R00	P1.2.08B.D06.R00	P1.1.24B.D01.R00	P1.2.09L.D03.R00	P1.1.03B.D02.R00	P1.1.14B.D03.R00	P2.1.30B.D04.R00	P1.2.14B.D03.R00	P1.2.30B.D08.R00	P2.2.14B.D08.R00	P2.1.19B.D04.R00	P2.2.19B.D08.R00	P1.2.24B.D01.R00	P1.1.30B.D04.R00	P2.2.25L.D02.R00	P1.2.30B.D08.R01	P2.2.19L.D02.R00	P1.2.SAL.D06.R00	P2.1.09B.D01.R00	P1.2.30L.D06.R00	P2.1.03B.D04.R00	P2.2.08L.D02.R00	P2.1.08L.D02.R00
OTU_592	0	0	0	0	0	0	0	0	0	0	0	0	1	0	0	0	0	0	0	0	0	0	0	0	0	0	0	0	0	0	0	0	0	0	0	0	0	0	0	0	0	0	0	0	0	0	0	0	0
OTU_428	0	0	0	0	0	0	0	0	0	0	0	0	0	0	0	0	0	0	0	0	0	0	0	0	0	0	0	0	0	0	0	0	0	0	0	0	0	0	0	0	0	0	0	0	0	0	0	0	0
OTU_498	0	0	0	0	0	0	0	0	0	0	0	0	0	0	0	0	0	0	0	0	0	0	0	0	0	0	0	0	0	0	0	0	0	0	0	0	0	0	0	0	0	0	0	0	0	0	0	0	0
OTU_698	14	0	0	0	12	0	0	0	0	0	0	3	0	0	1	0	2	5	14	5	0	1	0	8	0	0	19	0	22	0	0	2	0	0	0	115	0	56	0	33	4	0	51	0	0	0	0	2	0
OTU_192	0	0	0	0	0	0	0	0	0	0	0	0	0	0	0	0	0	0	0	0	0	0	0	0	0	0	0	0	0	0	0	0	0	0	0	0	0	0	0	0	0	0	0	0	0	0	0	0	0
OTU_108	1	1	0	8	2	1	14	1	12	3	2	4	2	0	2	0	0	0	2	0	0	0	0	7	0	2	0	0	0	1	3	2	1	1	1	0	2	0	0	3	0	0	0	1	0	1	2	0	0
OTU_635	0	0	0	0	0	0	0	0	0	0	0	0	0	0	0	0	0	0	0	0	0	0	0	0	0	0	0	0	0	0	0	0	0	0	0	0	0	0	0	0	0	0	0	0	0	0	0	0	0
OTU_629	0	0	0	0	0	0	0	0	0	3	0	0	0	0	0	0	0	0	0	0	0	0	0	0	0	0	0	0	0	0	0	0	0	0	0	0	0	0	0	1	0	0	0	0	0	1	0	0	0
OTU_519	0	0	0	0	0	0	0	0	0	0	0	0	0	0	0	0	0	0	0	0	0	0	0	0	0	0	0	0	0	0	0	0	0	0	0	0	0	0	0	0	0	0	0	0	0	0	0	0	0
OTU_284	0	8	1	7	3	2	3	16	1	7	13	5	24	16	0	8	3	0	2	1	0	0	20	0	0	2	7	8	0	4	0	3	0	4	10	2	10	1	16	1	1	8	3	1	16	8	0	0	9
OTU_730	0	0	0	0	0	0	1	0	0	0	0	0	0	0	0	0	0	1	0	0	0	0	0	1	0	0	0	0	0	0	1	3	0	0	0	36	0	3	0	0	1	0	0	0	0	0	0	0	0
OTU_463	0	0	0	0	0	0	0	0	0	0	0	0	0	0	0	0	0	0	0	0	0	0	0	0	0	0	0	0	0	0	0	0	0	0	0	0	0	0	0	0	0	0	0	0	0	0	0	0	0
OTU_318	0	0	0	0	0	0	0	0	0	0	0	0	0	0	0	0	0	0	0	0	0	0	0	0	0	0	0	0	0	0	0	0	0	0	0	0	0	0	0	0	0	0	0	0	0	0	0	0	0
OTU_747	0	0	0	0	0	0	0	0	0	0	0	0	0	0	0	0	0	0	0	0	0	0	0	0	0	0	0	0	0	0	0	0	0	0	0	0	0	0	0	0	0	0	0	0	0	0	0	0	0
OTU_577	0	0	0	0	0	0	0	0	0	0	0	0	0	0	0	0	0	0	0	0	0	0	0	0	0	0	0	0	0	0	0	0	0	0	0	0	0	0	0	0	0	0	0	0	0	0	1	0	0
OTU_600	0	0	0	0	0	0	0	0	0	0	0	0	0	0	0	0	0	0	0	0	0	0	0	0	0	0	0	0	0	0	0	0	0	0	0	0	0	0	0	0	0	0	0	0	0	0	0	0	0
OTU_678	0	0	0	0	0	0	0	0	0	0	0	0	0	0	0	0	0	0	0	0	0	0	0	0	0	0	0	0	0	0	0	0	0	0	0	0	0	0	0	0	0	0	0	0	0	0	0	0	0
OTU_665	0	0	0	0	0	0	0	0	0	0	0	0	0	0	0	0	0	0	0	0	1	0	0	0	0	0	0	0	0	1	0	0	0	0	0	1	0	0	0	0	1	0	0	0	0	0	0	0	1
OTU_227	1	14	0	0	3	4	1	0	9	0	1	0	4	0	2	9	0	8	0	3	0	0	3	7	0	4	0	2	0	4	3	2	0	0	1	0	1	0	0	3	0	3	0	4	0	11	2	0	0
OTU_294	3	0	0	0	2	0	0	4	0	1	0	0	0	0	0	0	1	2	8	0	0	5	0	0	0	0	0	0	0	0	0	0	0	0	0	0	0	0	1	2	0	0	0	0	0	0	0	0	0
OTU_681	0	0	0	0	4	0	0	0	0	0	0	0	0	0	0	0	1	0	0	0	0	0	0	0	0	0	2	0	0	0	0	0	0	0	0	0	0	0	0	0	0	0	0	0	0	0	0	0	0
OTU_231	10	17	44	101	290	179	13	192	11	30	1462	49	591	1051	247	922	23	41	107	0	5	5	740	37	0	95	251	626	20	213	0	9	10	4	38	118	18	81	431	4	10	64	129	0	0	67	1	14	3
OTU_731	0	0	0	0	0	0	0	0	0	0	0	0	0	0	0	0	0	0	0	0	0	0	0	0	0	0	0	0	0	0	0	0	0	0	0	0	0	0	0	0	0	0	0	0	0	0	0	0	0
OTU_293	3	0	0	0	3	0	1	0	0	0	2	0	0	0	0	0	0	4	0	0	0	0	0	4	0	0	0	0	0	0	0	0	0	0	0	0	0	0	0	0	0	0	0	0	0	0	0	0	0
OTU_242	0	0	0	0	0	0	0	0	0	0	0	0	0	0	0	0	0	0	0	0	0	0	0	0	0	0	0	0	0	0	0	0	0	0	0	0	0	0	0	0	0	0	0	0	0	0	0	0	0
OTU_805	0	0	0	0	0	0	0	0	0	0	0	0	0	0	0	0	0	0	0	0	0	0	0	0	0	0	0	0	0	0	0	0	0	0	0	0	0	0	0	0	0	0	0	0	0	0	0	0	0
OTU_494	0	0	0	2	0	0	0	0	0	0	0	0	0	0	0	0	0	0	0	0	0	0	0	0	0	0	0	0	0	0	0	0	0	0	0	0	0	0	0	0	0	0	0	0	0	0	0	0	0
OTU_719	0	0	0	0	0	0	0	0	0	0	0	0	0	0	0	0	0	0	0	0	0	0	0	0	0	0	0	0	0	0	0	0	0	0	0	0	0	0	0	0	0	0	0	0	0	0	0	0	0
OTU_38	3	0	0	0	0	0	0	9	0	1	0	0	0	0	0	0	0	90	1	12	0	2	0	46	0	0	1	0	1	3	0	0	0	1	0	1	0	0	0	48	0	1	0	0	0	0	0	0	0
OTU_429	0	4	1	0	0	0	0	6	1	0	0	3	0	0	0	1	0	19	0	0	0	2	0	1	0	0	0	0	0	2	0	0	0	1	0	0	0	0	0	0	0	0	0	0	0	4	0	0	0
OTU_427	0	0	0	0	0	0	0	1	0	0	0	0	0	0	0	0	0	0	0	0	0	0	0	0	0	0	0	0	0	0	0	0	0	1	0	1	0	0	0	0	0	0	0	0	0	0	0	0	0
OTU_744	0	0	0	0	0	0	0	0	0	0	0	0	0	0	0	0	0	0	0	0	0	0	0	0	0	0	0	0	0	0	0	0	0	0	0	0	0	0	0	0	0	0	0	0	0	0	0	0	0
OTU_547	0	0	0	0	0	0	0	0	0	0	0	0	0	0	0	0	0	0	0	0	0	0	0	0	0	0	0	0	0	0	0	0	0	0	0	0	0	0	0	0	0	0	0	0	0	0	0	0	0
OTU_500	0	0	0	0	0	0	0	0	0	0	0	0	0	0	0	0	0	0	0	0	0	0	0	0	0	0	0	0	0	0	0	0	0	0	0	0	0	0	0	0	0	0	0	0	0	0	0	0	0
OTU_693	0	0	0	0	0	0	0	0	0	0	0	0	0	0	0	0	0	0	0	0	0	0	0	0	0	0	0	0	0	0	0	0	0	0	0	0	0	0	0	0	0	0	0	0	0	0	0	0	0
OTU_573	0	0	0	0	0	0	0	0	0	0	0	0	0	0	0	0	0	0	0	0	0	0	0	0	0	0	0	0	0	0	0	0	0	0	0	0	0	0	0	0	0	0	0	0	0	0	0	0	0
OTU_193	0	2	0	0	0	0	0	0	0	0	0	0	0	0	0	0	0	0	0	0	0	0	0	0	0	0	0	0	0	0	0	0	0	0	0	0	0	0	0	0	0	0	0	0	0	0	0	0	0
OTU_712	0	0	0	0	0	0	0	0	0	0	0	0	0	0	0	0	0	0	0	0	0	0	0	0	0	0	0	0	0	0	0	0	0	0	0	0	0	0	0	0	0	0	0	0	0	0	0	0	0
OTU_270	0	0	0	0	0	0	0	0	0	0	0	0	0	0	0	0	0	0	0	0	0	0	0	0	0	0	0	0	0	0	0	0	0	0	0	0	0	0	0	0	0	0	0	0	0	0	0	0	0
OTU_95	3	0	0	0	0	0	0	1	0	0	0	3	0	0	0	0	0	14	0	2	0	0	0	3	0	0	3	0	0	0	0	0	0	1	0	1	1	0	0	3	0	0	2	0	0	0	0	0	0
OTU_733	0	0	0	0	0	0	0	0	0	0	0	0	0	0	0	0	1	0	0	0	1	0	0	1	0	0	0	0	0	0	1	2	0	0	0	5	0	1	0	0	1	0	0	0	0	0	0	0	0
OTU_473	0	0	0	0	0	0	1	0	0	0	0	0	0	0	0	0	0	0	0	0	2	0	0	0	2	0	0	0	0	0	0	0	2	0	0	0	0	0	0	0	2	0	0	0	0	0	0	0	0
OTU_223	34	0	0	0	11	0	0	0	0	0	0	0	0	0	0	0	4	3	15	4	0	74	0	2	0	0	0	0	0	0	9	13	0	0	0	2	0	1	0	0	0	0	4	0	0	0	0	0	0
OTU_156	8	0	0	0	4	0	0	0	1	0	0	0	0	0	0	0	2	3	141	1	0	18	0	0	1	0	0	0	0	0	1	2	0	0	0	4	0	3	0	0	1	0	0	0	0	0	0	0	0
OTU_274	0	1	0	65	0	0	28	0	1	0	0	1	0	0	0	0	0	0	0	0	0	0	0	0	0	0	0	0	0	0	1	0	1	0	0	0	0	0	0	0	2	0	0	0	0	0	2	0	0
OTU_281	0	0	0	51	0	0	22	14	0	0	0	1	0	0	0	0	0	0	0	0	0	0	0	0	0	0	0	0	0	0	0	0	0	0	0	0	7	0	0	0	0	0	0	0	4	0	0	0	1
OTU_512	0	0	0	1	0	0	0	0	0	0	1	0	0	0	0	0	0	0	0	0	0	0	0	0	0	0	0	0	0	0	0	0	0	0	0	0	0	0	0	0	0	0	0	0	0	0	0	0	2
OTU_105	0	0	0	0	0	0	0	0	0	0	0	1	0	0	0	0	3	1	0	0	0	0	0	1	0	0	0	0	1	0	0	1	0	0	0	0	0	0	0	0	1	0	0	0	0	0	0	0	0
OTU_371	0	0	0	0	0	0	0	0	0	0	0	0	0	0	0	0	0	0	0	1	0	0	0	0	0	0	0	0	0	0	0	0	0	0	0	0	0	0	0	0	0	0	0	0	0	0	0	0	0
OTU_301	0	0	0	0	0	0	0	0	0	0	0	0	0	0	0	0	0	0	0	0	0	0	0	0	0	0	0	0	0	0	0	0	0	0	0	0	0	0	0	0	0	0	0	0	0	0	0	0	0
OTU_66	0	0	1	0	0	1	1	1	0	0	0	0	0	0	0	0	0	0	0	1	0	0	0	0	0	0	0	0	0	0	0	0	0	0	0	0	0	0	0	0	0	0	0	0	0	2	0	0	0
OTU_656	0	0	0	0	0	0	0	0	0	0	0	0	0	1	0	2	0	0	0	0	0	1	2	0	0	0	0	4	0	0	0	0	0	0	4	0	0	0	0	0	0	0	0	0	0	0	0	0	0
OTU_401	40	5	105	40	31	21	3	22	0	54	7	49	60	32	449	58	1	84	47	6	1	100	29	21	0	123	126	21	1	8	2	35	0	0	54	58	120	44	14	3	4	78	31	0	0	20	0	6	0
OTU_663	0	1	2	0	0	0	0	1	0	0	1	2	1	0	4	0	0	1	0	0	0	1	0	1	0	1	0	0	0	0	0	0	0	0	0	1	1	0	0	0	0	0	0	0	0	0	0	0	0
OTU_220	0	0	0	0	0	0	0	1	0	0	0	0	0	0	0	0	0	0	0	0	0	0	0	0	0	0	0	0	0	0	0	0	0	2	0	0	0	0	0	0	0	0	0	0	0	0	0	0	0
OTU_216	0	0	0	0	0	0	0	0	0	0	0	0	0	0	0	0	0	0	0	0	0	0	0	0	0	0	0	0	0	0	0	0	0	0	0	0	0	0	0	0	0	0	2	1	0	0	0	0	0
OTU_222	0	0	0	0	0	0	3	0	0	0	0	0	0	0	0	0	0	0	0	0	0	0	0	0	1	0	0	0	0	1	0	0	0	2	0	0	0	0	0	0	0	0	0	0	0	0	0	0	0
OTU_579	0	0	0	0	0	0	0	0	0	0	0	0	0	0	0	0	0	0	0	0	0	0	0	0	0	0	0	0	0	0	0	0	0	0	0	0	0	0	0	0	0	0	0	0	0	0	0	0	0
OTU_435	0	0	0	0	0	0	0	0	0	0	0	0	0	0	0	0	0	0	0	0	0	0	0	0	0	0	0	0	0	0	0	0	0	0	0	0	0	0	0	0	0	0	0	0	0	0	0	0	0
OTU_585	0	0	0	0	0	0	0	0	0	0	0	0	0	0	0	0	0	0	0	0	0	0	0	0	0	0	0	0	0	0	0	0	0	0	0	0	0	0	0	0	0	0	0	0	0	0	0	0	0
OTU_608	1	0	0	0	0	0	0	0	0	0	0	0	0	0	0	0	0	2	0	3	0	0	0	0	0	0	0	0	0	0	0	0	0	0	0	0	0	0	0	2	0	0	0	0	0	0	0	0	0
OTU_306	0	0	0	0	0	0	0	0	0	0	0	0	0	0	0	0	0	0	0	0	0	0	0	0	0	0	0	0	0	0	0	0	0	0	0	6	0	2	0	0	0	0	0	0	0	0	0	0	0
OTU_786	0	0	0	0	0	0	0	0	0	0	0	0	0	0	0	0	0	0	0	0	0	0	0	0	0	0	0	0	0	0	0	0	0	0	0	0	0	0	0	0	0	0	0	0	0	0	0	0	0
OTU_497	0	0	0	0	0	0	0	0	0	0	0	0	0	0	0	0	0	0	0	0	0	0	0	0	0	0	0	0	0	0	0	0	0	0	0	0	0	0	0	0	0	0	0	0	0	0	0	0	0
OTU_556	0	0	0	0	0	0	0	0	0	0	0	0	0	0	0	0	0	0	0	0	2	0	0	0	8	0	0	0	0	0	0	0	0	0	0	0	0	0	0	0	13	0	0	0	0	0	0	134	0
OTU_80	0	0	0	0	0	0	0	0	0	0	0	0	0	0	0	0	0	0	0	0	0	0	0	0	2	0	0	0	0	0	0	0	0	0	0	3	0	0	0	0	1	0	3	0	0	0	0	2	0
OTU_233	0	0	0	0	0	0	0	0	0	0	0	0	0	0	0	0	0	0	0	0	0	0	0	0	0	0	0	0	0	0	0	0	0	0	0	0	0	0	0	0	0	0	0	0	0	0	0	0	0
OTU_337	0	0	0	0	0	0	0	0	0	0	0	0	0	0	0	0	0	0	0	0	0	0	0	0	0	0	0	0	0	0	0	0	0	0	0	0	0	0	0	0	0	0	0	0	0	0	0	0	0
OTU_107	0	0	0	0	0	0	0	0	0	0	0	1	0	0	0	0	0	1	0	0	0	0	0	2	0	0	0	0	0	0	0	0	0	0	0	0	0	0	0	4	0	0	0	0	0	0	0	0	0
OTU_79	0	1	0	0	0	0	0	0	0	0	0	0	0	0	0	0	0	0	0	0	0	0	0	0	7	0	0	0	0	0	0	0	0	0	0	2	0	0	0	0	0	0	0	0	0	0	0	2	0
OTU_722	0	0	0	0	0	0	0	0	1	0	0	0	0	0	0	0	0	0	0	0	0	0	0	0	0	0	3	0	1	0	0	0	0	0	0	0	0	0	0	0	0	0	0	0	0	0	0	0	0
OTU_46	81	1	0	0	34	1	0	260	4	20	1	54	1	0	6	0	10	49	39	8	0	12	0	21	2	1	65	1	67	12	0	7	0	23	1	45	33	39	4	100	0	1	20	0	0	1	0	2	37
OTU_782	0	0	0	0	1	0	0	4	0	0	0	1	0	0	0	0	0	1	0	0	0	0	0	0	0	0	0	0	0	0	0	1	0	0	0	0	0	0	0	0	0	0	1	0	0	0	0	0	0
OTU_186	0	0	0	0	0	0	0	0	0	0	0	0	0	0	0	0	0	0	0	0	0	0	0	0	0	0	0	0	0	0	0	0	0	0	0	0	0	0	0	0	0	0	0	0	0	0	0	0	0
OTU_7	19	277	303	296	37	81	42	169	39	109	334	122	728	239	215	301	6	76	129	43	2	58	197	34	0	315	58	184	4	72	3	19	24	17	456	47	126	42	171	22	16	548	151	1	193	1324	5	20	27
OTU_528	0	0	0	0	0	0	0	0	0	0	0	0	0	0	0	0	0	0	0	0	0	0	0	0	0	0	0	0	0	0	0	0	0	0	0	0	0	0	0	0	0	0	0	0	0	0	0	0	0
OTU_471	2	11	53	15	10	115	0	3	0	0	2527	1	83	1597	3	1510	2	8	4	0	0	4	1205	23	0	129	0	1143	3	102	0	1	0	5	64	1	0	0	909	1	0	87	0	0	0	34	0	0	0
OTU_339	0	0	0	0	0	0	0	0	0	0	0	0	0	0	0	0	0	0	0	0	0	0	0	0	0	0	0	0	0	0	0	0	0	0	0	0	0	0	0	0	0	0	0	0	0	0	0	0	0
OTU_690	0	0	0	0	0	0	0	0	0	0	0	0	0	0	0	0	0	0	0	0	0	0	0	0	0	0	0	0	0	0	0	0	0	0	0	0	0	0	0	0	0	0	0	0	0	0	0	0	0
OTU_372	0	0	0	0	0	0	0	0	0	0	0	0	0	0	0	0	0	0	0	0	0	0	0	0	0	0	0	0	0	0	0	0	0	0	0	0	0	0	0	0	0	0	0	0	0	0	0	0	0
OTU_171	0	0	0	0	0	0	0	0	0	0	0	0	0	0	0	0	0	0	0	0	0	0	0	0	0	0	0	0	0	0	0	0	0	0	0	0	0	0	0	0	0	0	1	0	0	0	0	0	0
OTU_368	0	0	0	0	0	0	0	0	0	0	0	0	0	0	0	0	0	0	0	0	0	0	0	0	0	0	0	0	0	0	0	0	0	0	0	0	0	0	0	0	0	0	0	0	0	0	0	0	0
OTU_173	0	0	0	0	0	1	0	6	0	0	0	2	0	0	0	0	0	1	0	0	0	0	0	0	0	0	1	0	1	0	0	0	0	2	0	0	0	0	0	0	0	0	4	0	0	0	0	0	0
OTU_103	4	0	0	0	0	0	0	1	0	0	0	2	0	0	0	0	0	4	0	5	0	0	0	0	1	0	0	0	1	0	0	0	0	0	0	5	0	0	0	13	1	0	1	0	0	0	0	0	0
OTU_443	0	0	0	0	0	0	0	0	0	0	0	0	0	0	0	0	0	0	0	0	0	0	0	0	0	0	0	0	0	0	0	0	0	0	0	0	0	0	0	0	0	0	0	0	0	0	0	0	0
OTU_60	2	0	0	0	3	0	2	59	3	1	0	3	0	0	0	0	19	0	4	3	3	26	0	1	1	0	0	0	36	0	3	2	1	0	0	3	3	15	0	9	0	0	0	0	0	0	1	0	0
OTU_30	39	0	0	0	18	0	2	3	1	1	0	5	0	0	0	0	62	7	151	7	1	41	0	7	1	0	0	0	118	0	20	21	0	0	0	3	2	133	0	9	13	0	1	0	0	0	1	1	0
OTU_684	1	0	0	0	0	0	0	0	0	0	0	0	0	0	0	0	0	3	0	0	0	0	0	0	0	0	1	0	1	0	0	0	0	2	0	0	0	0	0	4	0	0	0	0	0	0	0	0	0
OTU_90	0	0	0	0	0	0	0	0	0	0	0	0	0	0	0	0	0	0	0	0	0	0	0	0	0	0	0	0	0	0	0	0	0	0	0	0	0	0	0	0	0	0	0	0	0	0	0	0	0
OTU_651	0	0	0	0	0	0	0	0	0	0	0	0	0	0	0	0	0	0	0	0	0	0	0	0	0	0	0	0	0	0	0	0	0	0	0	2	0	0	0	0	0	0	0	0	0	0	0	0	0
OTU_23	5	0	0	0	8	1	1	2	0	4	0	2	0	0	0	1	30	16	207	9	0	122	0	8	0	0	0	0	57	3	0	45	0	9	0	12	0	46	3	21	1	0	1	1	0	0	0	0	0
OTU_97	0	0	0	0	0	0	0	0	0	0	0	0	0	0	0	0	0	0	24	0	0	0	0	0	0	0	0	0	3	0	1	0	0	0	0	0	0	1	0	0	0	0	0	0	0	0	0	0	0
OTU_84	1	0	0	0	0	1	0	0	0	0	0	2	0	0	0	0	0	1	1	0	0	0	0	1	0	0	0	0	0	0	0	0	0	0	0	2	0	0	0	0	0	0	0	0	0	0	0	0	0
OTU_478	0	0	0	0	0	0	0	0	0	0	0	0	0	0	0	0	0	0	0	0	0	0	0	0	0	0	0	0	0	0	0	0	0	0	0	0	0	0	0	0	0	0	0	0	0	0	0	0	0
OTU_184	0	32	0	0	0	1	0	0	0	0	0	0	0	0	0	0	0	0	0	0	0	0	0	0	0	0	0	0	0	0	0	0	0	0	0	0	0	0	0	0	0	0	0	1	0	16	0	0	0
OTU_62	1	14	6	0	0	6	2	0	3	0	6	1	8	0	0	30	0	2	0	0	1	0	10	1	0	18	0	7	0	8	0	0	0	0	4	0	0	0	0	1	0	1	0	17	0	23	2	0	0
OTU_206	0	0	0	0	0	0	0	0	0	0	0	0	0	0	0	0	0	0	0	1	0	0	0	0	4	0	2	0	0	0	1	0	0	0	0	0	0	0	0	0	0	0	0	0	0	0	0	0	0
OTU_29	0	2	0	0	1	0	3	0	1	6	0	0	0	0	4	0	3	0	0	2	22	3	0	0	35	0	53	0	0	0	0	5	1	0	0	0	0	0	0	0	17	0	0	0	0	1	0	177	0
OTU_47	20	71	5	0	5	5	0	0	4	0	0	3	4	0	0	6	0	15	0	0	0	0	2	48	0	13	0	1	0	8	2	0	0	2	4	0	0	0	0	45	0	5	1	53	0	71	0	0	0
OTU_18	31	76	7	0	34	10	2	0	21	4	4	29	3	0	9	10	0	35	0	1	0	0	6	117	0	15	0	2	0	10	5	11	4	8	4	0	1	0	0	75	1	4	2	116	0	79	5	0	0
OTU_482	0	21	0	0	0	1	0	0	0	0	0	0	10	0	0	1	0	0	0	0	0	0	0	0	0	2	0	0	0	0	0	0	0	6	1	0	0	0	0	0	2	2	0	11	0	15	0	0	0
OTU_271	0	0	0	0	0	0	0	0	0	0	0	0	0	0	0	0	0	0	0	0	0	0	0	0	0	0	0	0	0	0	0	0	0	0	0	0	0	0	0	0	0	0	0	0	0	0	0	0	0
OTU_365	0	0	0	0	0	0	0	0	0	0	0	0	0	0	0	0	0	0	0	0	0	0	0	0	0	0	0	0	0	0	0	0	0	0	0	0	0	0	0	0	0	0	0	0	0	0	0	0	0
OTU_411	0	0	0	0	0	0	0	0	0	0	0	0	0	0	0	0	0	0	0	0	0	0	0	0	0	0	0	0	0	0	0	0	0	0	0	0	0	0	0	0	0	0	0	0	0	0	0	0	0
OTU_402	0	0	0	0	0	1	0	0	0	0	0	0	0	0	0	0	0	0	0	0	0	0	0	0	0	0	0	0	0	0	0	0	0	0	0	0	0	0	0	0	0	0	0	0	0	0	0	0	0
OTU_166	3	12	0	14	2	0	2	0	1	0	0	0	5	0	0	0	0	0	0	0	0	0	0	4	0	1	0	0	0	0	0	0	0	1	1	0	0	0	0	2	0	0	0	7	0	12	0	0	7
OTU_626	0	0	0	0	0	0	0	0	0	0	0	0	0	0	0	0	0	0	0	0	0	0	0	0	0	0	0	0	0	0	0	0	0	0	0	0	0	0	0	0	0	0	0	0	0	0	0	0	0
OTU_414	0	0	0	0	0	0	0	0	0	0	0	0	0	0	0	0	0	0	0	4	0	0	0	0	2	0	0	0	0	1	0	0	0	0	0	0	0	0	0	0	0	0	0	0	0	0	0	0	0
OTU_634	0	0	0	0	0	0	0	0	0	0	0	0	0	0	0	0	0	0	0	0	0	0	0	0	0	0	0	0	0	0	0	0	0	0	0	0	0	0	0	0	0	0	0	0	0	0	0	0	0
OTU_45	3	2	1	0	3	2	1	1	0	0	0	4	2	0	0	0	0	12	37	7	0	0	0	3	7	1	1	0	0	2	0	1	0	15	0	0	0	0	0	0	4	0	0	2	0	2	0	0	0
OTU_334	0	0	0	0	0	0	0	0	0	0	0	0	0	0	0	0	0	0	0	0	0	0	0	0	0	0	0	0	0	0	0	0	0	0	0	0	0	0	0	0	0	0	0	0	0	0	0	0	0
OTU_330	0	0	0	0	0	0	0	0	0	0	0	0	0	0	0	0	0	0	0	0	0	0	0	0	0	0	0	0	0	0	0	0	0	0	0	0	0	0	0	0	0	0	0	0	0	0	0	0	0
OTU_76	0	2	2	0	0	6	6	0	2	0	0	1	0	0	0	0	0	0	0	0	0	0	0	7	0	1	0	0	0	0	0	0	0	0	0	0	0	0	0	3	0	0	0	6	0	5	0	0	0
OTU_96	0	1	0	0	0	0	0	0	0	0	0	0	2	1	0	0	0	0	0	0	0	0	0	0	0	4	0	0	0	0	0	0	0	0	0	0	0	0	0	1	1	0	0	5	0	5	0	0	0
OTU_234	0	0	0	0	0	0	0	0	0	0	0	0	0	0	0	0	0	0	0	0	0	0	0	0	0	0	0	0	0	0	0	0	0	0	0	0	0	0	0	0	0	0	0	0	0	0	0	0	0
OTU_136	0	0	0	0	0	0	0	0	0	0	0	0	0	0	0	0	0	0	0	0	0	0	0	0	1	0	0	0	0	0	0	0	0	0	0	0	0	0	0	0	7	0	0	0	0	0	0	75	0
OTU_55	0	14	0	3	1	5	6	0	26	0	0	5	1	1	0	2	0	6	0	0	1	0	0	4	0	1	0	0	0	2	2	0	1	15	0	0	0	0	0	11	0	0	1	6	0	12	7	0	0
OTU_88	1	2	1	0	0	0	2	0	0	0	0	0	0	0	0	0	0	0	0	1	0	0	0	0	0	2	0	0	0	0	0	1	1	0	0	0	0	0	0	2	2	0	0	0	0	2	0	0	0
OTU_69	6	10	0	0	0	1	3	0	2	1	0	1	0	0	0	0	0	6	0	0	0	0	0	29	0	3	0	0	0	0	3	0	0	1	0	0	0	0	0	21	0	0	0	3	0	13	0	0	8
OTU_188	0	0	0	0	0	0	0	0	2	0	0	0	0	0	0	0	0	0	0	0	0	0	0	0	0	0	0	0	0	0	0	0	1	0	0	0	1	0	0	0	0	0	0	0	0	0	0	0	0
OTU_185	0	0	0	0	0	0	0	1	0	0	0	0	0	0	0	0	0	1	1	0	0	0	0	0	0	0	0	0	0	0	0	0	0	0	0	0	0	0	0	2	0	0	0	0	0	0	0	0	0
OTU_416	0	0	0	0	0	0	0	0	0	0	0	1	0	0	0	0	0	0	4	0	0	0	0	0	0	0	0	0	0	0	0	0	0	0	0	0	0	0	0	0	0	0	0	0	0	0	0	0	0
OTU_449	0	0	0	0	0	0	0	0	0	0	0	0	0	0	0	0	0	0	0	0	0	0	0	0	0	0	0	0	0	0	0	0	0	0	0	0	0	0	0	0	0	0	0	0	0	0	0	0	0
OTU_789	0	0	0	0	0	0	0	0	0	0	0	0	0	0	0	0	0	0	0	0	0	0	0	0	0	0	0	0	0	0	0	0	0	0	0	0	0	0	0	0	0	0	0	0	0	0	0	0	0
OTU_158	0	0	0	0	0	0	0	0	0	0	0	0	0	0	0	0	0	0	0	0	0	0	0	0	0	0	0	0	0	0	0	0	0	0	0	0	0	0	0	0	0	0	0	0	0	0	0	0	0
OTU_114	0	16	2	0	0	1	0	0	0	0	0	0	2	0	0	0	0	0	0	0	0	0	0	0	0	0	0	0	0	0	0	0	0	0	0	1	0	0	0	0	0	0	0	3	0	23	0	0	0
OTU_74	0	9	2	0	0	7	1	0	0	1	0	11	4	0	0	0	0	2	0	0	0	0	0	2	1	0	0	0	0	0	0	0	1	0	0	0	0	0	0	9	2	2	1	9	0	19	0	3	0
OTU_541	0	0	0	0	0	0	0	0	0	0	0	0	0	0	0	0	0	0	0	0	0	0	0	0	0	0	0	0	0	0	0	0	0	0	0	0	0	0	0	0	0	0	0	0	0	0	0	0	0
OTU_132	6	0	0	0	0	0	0	0	0	0	0	0	0	0	0	0	0	2	0	0	0	0	0	0	0	0	0	0	0	0	0	0	0	0	0	0	0	0	0	0	0	0	0	0	0	0	0	0	0
OTU_279	0	0	0	0	0	0	0	0	0	0	0	0	0	0	0	0	0	0	0	0	0	0	0	0	0	0	0	0	0	0	0	0	0	0	0	0	0	0	0	0	0	0	0	0	0	0	0	0	0
OTU_511	0	0	0	0	0	0	0	0	0	0	0	0	0	0	0	0	0	0	0	0	0	0	0	0	0	0	0	0	0	0	0	0	0	0	0	0	0	0	0	0	0	0	0	0	0	0	0	0	0
OTU_189	0	0	0	0	0	0	0	0	0	0	0	0	0	0	0	0	0	0	0	0	0	0	0	0	0	1	0	0	0	0	0	0	0	0	0	0	0	0	0	0	0	0	0	0	0	3	0	0	0
OTU_732	0	0	0	0	0	0	0	0	0	0	0	0	0	0	0	0	0	0	0	0	0	0	0	0	0	0	0	0	0	0	0	0	0	0	0	0	0	0	0	0	0	0	0	0	0	0	0	0	0
OTU_521	0	0	0	2	0	0	0	1	0	0	0	1	0	0	0	0	0	0	0	0	0	0	0	0	0	0	0	0	0	0	0	0	0	0	0	26	0	0	0	0	0	0	0	0	0	0	0	3	0
OTU_779	0	0	0	0	0	0	0	0	0	0	0	1	0	0	0	0	0	0	0	0	0	0	0	0	0	0	0	0	0	0	0	0	0	0	0	0	0	0	0	0	0	0	0	0	0	0	0	0	0
OTU_278	0	0	0	0	0	0	0	0	0	0	0	0	0	0	0	0	0	0	0	0	0	0	0	0	0	0	0	0	0	0	0	0	0	0	0	0	0	0	0	2	0	0	0	0	0	0	0	0	0
OTU_296	0	1	0	0	0	0	0	0	0	0	0	0	0	0	0	0	0	0	0	0	0	0	0	0	0	0	0	0	0	0	0	0	0	0	0	0	0	0	0	0	0	0	0	1	0	5	0	0	0
OTU_240	1	3	0	0	0	0	0	0	0	0	0	0	0	0	0	0	0	0	0	0	0	0	0	0	0	0	0	0	0	2	0	0	0	0	0	0	0	0	0	0	0	0	0	1	0	4	0	0	0
OTU_13	53	85	10	32	31	52	67	0	42	12	2	12	14	1	33	12	138	132	19	14	55	2	2	187	124	11	9	2	16	62	50	80	17	105	6	12	49	31	1	105	9	1	10	110	11	31	26	4	6
OTU_433	0	0	0	0	0	0	0	0	0	0	0	0	1	0	0	0	0	0	0	0	0	0	0	0	1	0	0	0	0	0	0	0	0	0	0	0	0	0	0	0	0	0	0	0	0	0	0	0	0
OTU_713	0	0	0	0	0	0	0	0	0	0	0	0	0	0	0	0	0	0	0	0	0	0	0	0	0	0	0	0	0	0	0	0	0	0	0	0	0	0	0	0	0	0	0	0	0	0	0	0	0
OTU_773	0	0	0	0	0	0	0	0	0	0	0	0	0	0	0	0	0	0	0	0	0	0	0	0	0	0	0	0	0	0	0	0	0	0	0	0	0	0	0	0	0	0	0	0	0	0	0	0	0
OTU_82	0	0	0	0	0	0	0	1	2	0	0	1	0	0	0	0	0	0	0	0	0	0	0	0	0	0	0	0	0	0	0	0	1	0	0	5	0	11	0	0	4	0	0	0	0	0	0	0	0
OTU_48	34	0	0	0	11	0	0	1	2	0	0	2	0	0	2	0	23	7	9	3	0	17	0	7	2	0	1	0	57	0	27	9	1	5	0	0	0	0	0	2	0	0	1	0	0	0	0	0	0
OTU_735	0	0	0	0	0	0	0	0	0	0	0	0	0	0	0	0	0	0	0	0	0	0	0	0	0	0	0	0	0	0	0	0	0	0	0	0	0	0	0	0	0	0	0	0	0	0	0	0	0
OTU_116	0	0	0	0	0	0	0	0	0	0	0	1	0	0	0	0	0	2	1	0	0	0	0	1	0	0	0	0	3	0	0	0	0	0	0	0	0	1	0	0	0	0	0	0	0	0	0	0	0
OTU_133	0	0	0	0	0	0	0	0	0	0	0	0	0	0	0	0	0	0	0	0	0	0	0	0	0	0	0	0	1	0	0	0	0	0	0	0	0	0	0	0	0	0	0	1	0	0	0	2	0
OTU_353	0	0	0	0	0	0	0	0	0	0	0	0	0	0	0	0	0	0	0	0	0	0	0	0	0	0	0	0	0	0	0	0	0	0	0	0	0	0	0	0	0	0	0	0	0	0	0	0	0
OTU_338	0	0	0	0	0	0	0	0	0	0	0	0	0	0	0	0	0	0	0	0	0	0	0	0	0	0	0	0	0	0	0	0	0	0	0	0	0	0	0	0	0	0	0	0	0	0	0	0	0
OTU_131	0	0	0	0	0	0	0	0	0	0	0	1	0	0	0	0	0	0	0	0	0	0	0	0	0	0	0	1	0	0	0	0	0	0	0	3	0	0	0	0	0	0	0	0	0	0	0	0	0
OTU_87	0	0	0	0	0	0	0	0	2	13	0	2	0	0	0	0	0	0	0	0	16	0	0	0	0	0	0	0	0	0	0	0	0	0	0	0	0	0	0	0	3	0	0	0	0	0	0	0	0
OTU_25	2	1	0	4	6	0	4	27	1	8	0	4	0	0	2	0	4	2	58	1	10	0	0	2	4	1	0	0	0	3	3	3	2	2	0	11	4	13	0	1	8	0	8	1	17	1	2	0	0
OTU_235	0	0	0	0	0	0	0	0	0	0	0	0	0	0	0	0	0	0	0	0	0	0	0	0	0	0	0	0	0	0	0	0	0	0	0	0	0	0	0	0	0	0	0	0	0	0	0	0	0
OTU_516	0	0	0	0	0	0	0	0	0	0	0	0	0	0	0	0	0	0	0	0	0	0	0	0	0	0	0	0	0	0	0	0	0	0	0	0	0	0	0	0	0	0	0	0	0	0	0	0	0
OTU_307	0	0	0	0	0	0	0	0	0	0	0	0	0	0	0	0	0	0	0	0	0	0	0	0	0	0	0	0	0	0	0	0	0	0	0	0	0	0	0	0	0	0	0	0	0	0	0	0	0
OTU_624	0	0	0	0	0	0	0	0	0	0	0	0	0	0	0	0	0	0	0	0	0	0	0	0	0	0	0	0	0	0	0	0	0	0	0	0	0	0	0	0	0	0	0	0	0	0	0	0	0
OTU_374	0	0	0	0	0	0	0	0	0	0	0	0	0	0	0	0	0	0	0	0	0	0	0	0	0	0	0	0	0	0	0	0	0	0	0	0	0	0	0	0	0	0	0	0	0	0	0	0	0
OTU_422	0	0	0	0	0	0	0	0	0	0	0	0	0	0	0	0	0	0	0	0	0	0	0	0	0	0	0	0	0	0	0	0	0	0	0	0	0	0	0	0	0	0	0	0	0	0	0	0	0
OTU_560	0	0	0	0	0	0	0	0	0	0	0	0	0	0	0	0	0	0	0	0	0	0	0	0	0	0	0	0	0	0	0	0	0	0	0	0	0	0	0	0	0	0	0	0	0	0	0	0	0
OTU_39	0	0	0	0	0	0	0	0	0	0	0	0	0	0	0	0	0	0	0	0	0	0	0	0	0	0	0	0	0	0	0	0	0	0	0	0	0	0	0	0	0	0	0	0	0	0	0	0	0
OTU_462	0	0	0	0	0	0	0	0	0	0	0	0	0	0	0	0	0	0	0	0	0	0	0	0	0	0	0	0	0	0	0	0	0	0	0	0	0	0	0	0	0	0	0	0	0	0	0	0	0
OTU_604	0	0	0	0	0	0	0	0	0	0	0	0	0	0	0	0	0	0	0	0	0	0	0	0	0	0	0	0	0	0	0	0	0	0	0	0	0	0	0	0	0	0	0	0	0	0	0	0	0
OTU_81	0	0	0	0	0	0	0	0	0	0	0	0	0	0	0	0	0	0	0	0	0	0	0	0	0	0	0	0	0	0	0	0	0	0	0	0	0	0	0	0	0	0	0	0	0	0	0	0	0
OTU_542	0	0	0	0	0	0	0	0	0	0	0	0	0	0	0	0	0	0	0	0	0	0	0	0	0	0	0	0	0	0	0	0	0	0	0	0	0	0	0	0	0	0	0	0	0	0	0	0	0
OTU_154	0	0	0	0	0	0	0	0	0	0	0	0	0	0	0	0	0	0	0	0	0	0	0	0	0	0	0	0	0	0	0	0	0	0	0	0	0	0	0	0	0	0	0	0	0	0	0	0	0
OTU_472	0	0	0	0	0	0	0	0	0	0	0	0	0	0	0	0	0	0	0	0	0	0	0	0	0	0	0	0	0	0	0	0	0	0	0	0	0	0	0	0	0	0	0	0	0	0	0	0	0
OTU_183	0	0	0	0	0	0	0	0	0	0	0	0	0	0	0	0	0	0	0	0	0	0	0	0	0	0	0	0	0	0	0	0	0	0	0	0	0	0	0	0	0	0	0	0	0	0	0	0	0
OTU_727	0	0	0	0	0	0	0	0	0	0	0	0	0	0	0	0	0	0	0	0	0	0	0	0	0	0	0	0	0	0	0	0	0	0	0	0	0	0	0	0	0	0	0	0	0	0	0	0	0
OTU_362	0	0	0	0	0	0	0	0	0	0	0	0	0	0	0	0	0	0	0	0	0	0	0	0	0	0	0	0	0	0	0	0	0	0	0	0	0	0	0	0	0	0	0	0	0	0	0	0	0
OTU_269	0	0	0	0	0	0	0	0	0	0	0	0	0	0	0	0	0	0	0	0	0	0	0	0	0	0	0	0	0	0	0	0	0	0	0	0	0	0	0	0	0	0	0	0	0	0	0	0	0
OTU_115	0	0	0	0	0	0	0	0	0	0	0	0	0	0	0	0	0	0	0	0	0	0	0	0	0	0	0	0	0	0	0	0	0	0	0	0	0	0	0	0	0	0	0	0	0	0	0	0	0
OTU_619	0	0	0	0	0	0	0	0	0	0	0	0	0	0	0	0	0	0	0	0	0	0	0	0	0	0	0	0	0	0	0	0	0	0	0	0	0	0	0	0	0	0	0	0	0	0	0	0	0
OTU_488	0	0	0	0	0	0	0	0	0	0	0	0	0	0	0	0	0	0	0	0	0	0	0	0	0	0	0	0	0	0	0	0	0	0	0	0	0	0	0	0	0	0	0	0	0	0	0	0	0
OTU_800	0	0	0	0	0	0	0	0	0	0	0	0	0	0	0	0	0	0	0	0	0	0	0	0	0	0	0	0	0	0	0	0	0	0	0	0	0	0	0	0	0	0	0	0	0	0	0	0	0
OTU_649	0	0	0	0	0	0	0	0	0	0	0	0	0	0	0	0	0	0	0	0	0	0	0	0	0	0	0	0	0	0	0	0	0	0	0	0	0	0	0	0	0	0	0	0	0	0	0	0	0
OTU_389	0	0	0	0	0	0	0	0	0	0	0	0	0	0	0	0	0	0	0	0	0	0	0	0	0	0	0	0	0	0	0	0	0	0	0	0	0	0	0	0	0	0	0	0	0	0	0	0	0
OTU_496	0	0	0	0	0	0	0	0	0	0	0	0	0	0	0	0	0	0	0	0	0	0	0	0	0	0	0	0	0	0	0	0	0	0	0	0	0	0	0	0	0	0	0	0	0	0	0	0	0
OTU_539	0	0	0	0	0	0	0	0	0	0	0	0	0	0	0	0	0	0	0	0	0	0	0	0	0	0	0	0	0	0	0	0	0	0	0	0	0	0	0	0	0	0	0	0	0	0	0	0	0
OTU_575	0	0	0	0	0	0	0	0	0	0	0	0	0	0	0	0	0	0	0	0	0	0	0	0	0	0	0	0	0	0	0	0	0	0	0	0	0	0	0	0	0	0	0	0	0	0	0	0	0
OTU_552	0	0	0	0	0	0	0	0	0	0	0	0	0	0	0	0	0	0	0	0	0	0	0	0	0	0	0	0	0	0	0	0	0	0	0	0	0	0	0	0	0	0	0	0	0	0	0	0	0
OTU_187	0	1	0	0	0	0	0	0	1	0	0	0	0	0	0	0	0	0	0	0	0	0	0	0	0	0	0	0	0	0	0	0	0	0	0	0	0	0	0	1	0	0	0	0	0	0	0	0	0
OTU_385	0	0	0	0	0	0	0	0	0	0	0	0	0	0	0	0	0	0	0	0	0	0	0	0	0	0	0	0	0	0	0	0	0	0	0	0	0	0	0	0	0	0	0	0	0	0	0	0	0
OTU_347	1	0	0	0	0	0	0	0	0	0	0	0	0	0	0	0	0	0	0	0	0	0	0	1	0	0	0	0	0	0	0	0	0	0	0	0	0	0	0	0	0	0	0	0	0	0	0	0	0
OTU_549	0	0	0	0	0	0	0	0	0	0	0	0	0	0	0	0	0	0	0	0	0	0	0	0	0	0	0	0	0	0	0	0	0	0	0	0	0	0	0	0	0	0	0	0	0	0	0	0	0
OTU_576	0	0	0	0	0	0	0	0	0	0	0	0	0	0	0	0	1	1	0	0	0	0	0	1	0	0	0	0	1	0	0	1	0	1	0	2	0	0	0	0	0	0	0	0	0	0	0	0	0
OTU_703	0	0	0	0	0	0	0	0	0	0	0	0	0	0	0	0	0	0	0	0	0	0	0	0	0	0	0	0	0	0	0	0	0	0	0	0	0	0	0	0	0	0	0	0	0	0	0	0	2
OTU_799	0	0	0	0	0	0	0	0	0	0	0	0	0	0	0	0	0	0	0	0	0	0	0	0	0	0	0	0	0	0	0	0	0	0	0	0	0	0	0	0	0	0	0	0	0	0	0	0	2
OTU_523	0	0	0	0	0	0	0	0	0	0	0	0	0	0	0	0	0	0	0	0	0	0	0	0	0	0	0	0	0	0	0	0	0	0	0	0	0	0	0	0	0	0	0	0	0	0	0	0	0
OTU_285	0	0	0	0	0	0	0	0	0	0	0	0	0	0	0	0	0	0	0	0	0	0	0	0	0	0	0	0	0	0	0	0	0	0	0	0	0	0	0	0	0	0	0	0	0	0	0	0	0
OTU_129	1	0	2	0	0	0	0	5	3	0	0	1	0	0	0	0	1	1	0	0	1	0	0	1	0	0	0	0	1	0	0	3	0	4	0	1	0	1	0	0	0	0	13	0	0	0	0	0	8
OTU_73	9	10	1	75	26	2	90	13	26	5	3	17	23	1	7	0	0	12	0	2	0	0	0	36	0	12	0	0	0	5	0	0	2	7	3	2	4	0	0	3	5	4	3	1	0	9	9	0	0
OTU_152	0	4	0	0	0	0	3	0	7	2	0	4	1	0	0	0	0	0	0	0	0	0	0	0	0	1	0	0	0	0	0	0	1	1	0	0	0	0	0	0	0	1	0	1	0	0	1	0	0
OTU_720	0	0	0	0	0	0	0	0	0	0	0	0	0	0	0	0	0	0	0	0	0	0	0	0	0	0	0	0	0	0	0	0	0	0	0	0	0	0	0	0	0	0	2	0	0	0	0	0	0
OTU_71	8	3	0	0	8	1	9	0	9	1	10	2	10	0	1	0	0	18	0	0	0	0	0	36	0	0	0	0	0	0	0	1	2	0	0	0	0	0	0	5	0	0	0	0	0	0	1	0	0
OTU_314	0	0	0	0	0	0	0	0	0	0	0	0	0	0	0	0	0	0	0	0	0	0	0	0	0	0	0	0	0	0	0	0	0	0	0	0	0	0	0	0	0	0	0	0	0	0	0	0	0
OTU_792	0	0	0	0	0	0	0	0	0	0	0	0	0	0	0	0	0	0	0	0	0	0	0	0	0	0	0	0	0	0	0	0	0	0	0	0	0	0	0	0	0	0	0	0	0	0	0	0	0
OTU_387	0	0	0	0	0	0	0	0	0	0	0	0	0	0	0	0	0	0	0	0	0	0	0	0	0	0	0	0	0	0	0	0	0	0	0	0	0	0	0	0	0	0	0	0	0	0	0	0	0
OTU_323	0	0	0	0	0	0	0	0	0	0	0	0	0	0	0	0	0	0	0	0	0	0	0	0	0	0	0	0	0	0	0	0	0	0	0	0	0	0	0	0	0	0	0	0	0	0	0	0	0
OTU_785	0	0	0	0	0	0	0	0	0	0	0	0	0	0	0	0	0	0	0	0	0	0	0	0	0	0	0	0	0	0	0	0	0	0	0	0	0	0	0	0	0	0	0	0	0	0	0	0	0
OTU_98	39	0	0	0	1	0	0	13	0	0	0	1	0	0	8	0	2	39	14	1	0	13	0	21	0	0	0	0	6	0	2	2	0	1	0	4	0	0	0	9	0	0	0	0	0	0	0	0	0
OTU_174	0	0	0	0	0	0	0	0	0	0	0	0	0	0	3	0	0	0	0	0	0	0	0	0	0	0	0	0	0	0	0	0	0	0	0	0	0	0	0	0	0	0	0	0	0	0	0	0	0
OTU_611	0	0	0	0	0	0	0	0	0	0	0	0	0	0	0	0	0	0	0	0	0	0	0	0	0	0	0	0	0	0	0	0	0	0	0	0	0	0	0	0	0	0	0	0	0	0	0	0	0
OTU_749	0	0	0	0	0	0	0	0	0	3	0	0	0	0	0	1	0	0	0	0	0	0	1	0	0	0	0	0	0	0	0	0	0	0	1	0	0	1	0	0	0	0	0	0	0	0	0	0	0
OTU_247	0	0	0	1	0	0	0	0	0	0	0	0	0	0	0	0	0	0	0	0	0	0	0	0	0	0	0	0	1	0	0	0	0	0	0	0	0	1	0	0	0	0	0	0	0	2	0	0	0
OTU_64	4	14	0	0	3	2	0	0	4	0	0	5	0	0	0	2	0	3	0	0	0	0	0	11	0	2	0	0	0	6	0	0	0	3	1	0	0	0	0	6	0	0	1	6	0	5	0	0	0
OTU_526	0	0	0	0	0	0	0	0	0	0	0	0	0	0	0	0	0	0	0	0	0	0	0	0	0	0	0	0	0	0	0	0	0	0	0	0	0	0	0	0	0	0	0	0	0	0	0	0	4
OTU_696	0	0	0	0	0	0	0	0	0	0	0	0	0	0	0	0	0	0	0	0	0	0	0	0	0	0	0	0	0	0	0	0	0	0	0	0	0	0	0	0	0	0	0	0	0	0	0	0	0
OTU_292	0	0	0	0	0	0	0	0	0	0	0	0	0	0	0	0	0	0	0	0	0	0	0	0	0	0	0	0	0	0	0	0	0	0	0	0	0	0	0	0	0	0	0	0	0	0	0	0	0
OTU_68	0	0	1	2	1	0	0	0	0	0	5	0	0	0	1	0	0	0	1	0	0	0	0	0	0	0	0	0	0	0	0	0	0	0	1	0	0	0	2	0	0	0	0	0	1	0	0	0	5
OTU_110	1	0	0	0	0	0	0	0	1	6	0	3	0	0	0	0	0	1	1	0	0	2	0	0	0	0	0	0	0	0	0	1	0	0	0	13	0	10	38	0	0	0	1	0	0	0	0	0	0
OTU_194	0	0	0	0	0	0	0	0	0	0	0	0	0	0	0	0	0	0	0	0	0	0	0	0	0	0	0	0	0	0	0	0	0	0	1	0	0	0	0	0	0	1	0	0	0	0	0	0	0
OTU_625	0	0	0	0	0	0	0	0	0	0	0	0	0	0	0	0	0	0	0	0	0	0	0	0	0	0	0	0	0	0	0	0	0	0	0	0	0	0	0	0	0	0	0	0	0	0	0	0	0
OTU_554	0	0	0	0	0	0	0	0	0	0	0	0	0	0	0	0	0	0	0	0	0	0	0	0	0	0	0	0	0	0	0	0	0	0	0	0	0	0	0	0	0	0	0	0	0	0	0	0	0
OTU_753	0	0	0	0	0	0	0	0	0	0	0	0	0	0	0	0	0	0	0	0	0	0	0	0	0	0	0	0	0	0	0	0	0	0	0	0	0	0	0	0	0	0	0	0	0	0	0	0	0
OTU_796	0	0	0	0	0	0	0	0	0	0	0	0	0	0	0	0	0	0	0	0	0	0	0	0	0	0	0	0	0	0	0	0	0	0	0	0	0	0	0	0	0	0	0	0	0	0	0	0	0
OTU_534	0	0	0	0	0	0	0	0	0	0	0	0	0	0	0	0	0	0	0	0	0	0	0	0	0	0	0	0	0	0	0	0	0	0	0	0	0	0	0	0	0	0	0	0	0	0	0	0	0
OTU_525	0	0	0	0	0	0	0	0	0	0	0	0	0	0	0	0	0	0	0	0	0	0	0	0	0	0	0	0	0	0	0	0	0	0	0	0	0	0	0	0	0	0	0	0	0	0	0	0	0
OTU_530	0	0	0	0	0	0	0	0	0	0	0	0	0	0	0	0	0	0	0	0	0	0	0	0	0	0	0	0	0	0	0	0	0	0	0	0	0	0	0	0	0	0	0	0	0	0	0	0	0
OTU_310	0	0	0	0	0	0	0	0	0	0	0	0	0	0	0	0	0	0	0	0	0	0	0	0	0	0	0	0	0	0	0	0	0	0	0	0	0	0	0	0	0	0	0	0	0	0	0	0	0
OTU_567	0	0	1	0	0	0	0	0	0	0	0	0	0	0	0	0	0	1	2	1	0	0	0	0	0	1	0	0	0	0	0	0	0	0	0	0	0	0	0	1	0	0	1	0	0	0	0	0	0
OTU_572	0	2	0	0	0	0	1	0	0	0	0	1	0	0	0	0	1	5	0	0	2	0	0	2	2	0	0	0	2	0	0	0	0	0	0	3	1	4	0	0	0	1	3	1	0	0	0	0	0
OTU_761	0	0	0	0	0	0	0	0	0	0	0	0	0	0	0	0	0	0	0	0	0	0	0	0	0	0	0	0	0	0	0	0	0	0	0	0	0	0	0	0	0	0	0	0	0	0	0	0	0
OTU_430	0	0	0	0	0	0	0	0	0	0	0	0	0	0	0	0	0	0	0	0	0	0	0	0	0	0	0	0	0	0	0	0	0	0	0	0	0	0	0	0	0	0	0	0	0	0	0	0	0
OTU_208	0	0	0	0	0	0	0	0	0	0	0	0	0	0	0	0	0	0	0	0	0	0	0	0	0	0	0	0	0	0	0	0	0	0	0	0	0	0	0	0	0	0	0	0	0	0	0	0	0
OTU_466	0	0	0	0	0	0	0	0	0	0	0	0	0	0	0	0	0	0	0	0	0	0	0	0	0	0	0	0	0	0	0	0	0	0	0	0	0	0	0	0	0	0	0	0	0	0	0	0	0
OTU_485	0	0	0	0	0	0	0	0	0	0	0	0	0	0	0	0	0	0	0	0	0	0	0	0	0	0	0	0	0	0	0	0	0	0	0	0	0	0	0	0	0	0	0	0	0	0	0	0	0
OTU_404	0	0	0	0	0	0	0	0	0	0	0	0	0	0	0	0	0	0	0	0	0	0	0	0	0	0	0	0	0	0	0	0	0	0	0	0	0	0	0	0	0	0	0	0	0	0	0	0	0
OTU_548	0	0	0	0	0	0	0	0	0	0	0	0	0	0	0	0	0	0	0	0	0	0	0	0	0	0	0	0	0	0	0	0	0	0	0	0	0	0	0	0	0	0	0	0	0	0	0	0	0
OTU_383	0	0	0	5	0	0	0	0	0	0	0	0	0	0	0	0	0	0	0	0	0	0	0	0	0	0	0	0	0	0	0	0	0	0	0	0	0	0	0	0	0	0	0	0	0	0	0	0	16
OTU_229	0	0	0	0	0	0	0	0	0	0	0	0	0	0	0	0	0	0	0	0	0	0	0	0	0	0	0	0	0	0	0	0	0	0	0	0	0	0	0	0	0	0	0	0	0	0	0	0	0
OTU_244	0	0	0	0	0	0	0	0	0	0	0	0	0	0	0	0	0	0	0	0	0	0	0	0	0	0	0	0	0	0	0	0	0	0	0	0	0	0	0	0	0	0	0	0	0	0	0	0	0
OTU_67	0	0	0	0	0	0	0	0	0	0	0	0	0	0	0	0	0	0	0	0	0	0	0	0	0	0	0	0	0	0	0	0	0	0	0	0	0	0	0	0	0	0	0	0	0	0	0	0	0
OTU_743	0	0	0	0	0	0	0	0	0	0	0	0	0	0	0	0	0	0	0	0	0	0	0	0	0	0	0	0	0	0	0	0	0	0	0	0	0	0	0	0	0	0	0	0	0	0	0	0	98
OTU_31	5	18	1	215	17	4	320	0	108	8	4	55	69	1	5	0	0	4	1	0	11	0	0	13	0	7	1	1	0	31	1	11	32	4	4	11	58	4	13	2	16	12	8	11	9	5	110	7	0
OTU_2	24	44	177	169	187	470	50	42	252	1950	186	460	515	212	653	83	12	55	275	13	50	333	115	16	5	235	195	59	1	341	5	287	37	129	499	799	398	208	360	5	616	924	214	5	204	22	20	101	62
OTU_476	0	0	0	2	0	0	0	0	3	20	0	3	0	2	2	0	0	0	2	0	2	0	0	0	0	1	0	0	0	1	0	0	0	0	0	5	5	0	1	0	5	0	1	0	1	0	0	2	0
OTU_648	0	0	0	0	0	0	0	0	0	0	0	0	0	0	0	0	0	0	0	0	0	0	0	0	0	0	0	0	0	0	0	0	0	0	0	0	0	0	0	0	0	0	0	0	0	0	0	0	1
OTU_467	0	0	0	0	0	0	0	0	0	0	0	0	0	0	0	0	0	0	0	0	0	0	0	0	0	0	0	0	0	0	0	0	0	0	0	0	0	0	0	0	0	0	0	0	0	0	0	0	0
OTU_711	0	0	0	0	0	0	0	0	0	0	0	0	0	0	0	0	0	0	0	0	0	0	0	0	0	0	0	0	0	0	0	0	0	0	0	0	0	0	0	0	0	0	0	0	0	0	0	0	0
OTU_646	0	0	0	0	0	0	0	0	0	0	0	0	2	0	0	0	0	0	0	0	0	0	0	0	0	0	0	0	0	0	0	0	0	0	0	0	0	0	0	0	0	0	0	0	0	0	0	0	14
OTU_332	0	0	0	0	0	0	0	0	0	0	0	0	0	0	0	0	0	0	0	0	0	0	0	0	0	0	0	0	0	0	0	0	0	0	0	0	0	0	0	0	0	0	0	0	0	0	0	0	0
OTU_452	0	0	0	0	0	0	0	0	0	0	0	0	0	0	0	0	0	0	0	0	0	0	0	0	0	0	0	0	0	0	0	0	0	0	0	0	0	0	0	0	0	0	0	0	0	0	0	0	0
OTU_363	0	0	0	0	0	0	0	0	0	0	0	0	0	0	0	0	0	0	0	0	0	0	0	0	0	0	0	0	0	0	0	0	0	0	0	0	0	0	0	0	0	0	0	0	0	0	0	0	0
OTU_513	0	0	0	0	0	0	0	0	0	0	0	0	0	0	0	0	0	0	0	0	0	0	0	0	0	0	0	0	0	0	0	0	0	0	0	0	0	0	0	0	0	0	0	0	0	0	0	0	0
OTU_588	0	0	0	0	0	0	0	0	0	0	0	0	0	0	0	0	0	0	0	0	0	0	0	0	0	0	0	0	0	0	0	0	0	0	0	0	0	0	0	0	0	0	0	0	0	0	0	0	0
OTU_659	0	0	0	0	0	0	0	0	0	0	0	0	0	0	0	0	0	0	0	0	0	0	0	0	0	0	0	0	0	0	0	0	0	0	0	0	0	0	0	0	0	0	0	0	0	0	0	0	0
OTU_623	0	0	0	0	0	0	0	0	0	0	0	0	0	0	0	0	0	0	0	0	0	0	0	0	0	0	0	0	0	0	0	0	0	0	0	0	0	0	0	0	0	0	0	0	0	0	0	0	0
OTU_715	0	0	0	0	0	0	0	0	0	0	0	0	0	0	0	0	0	0	0	0	0	0	0	0	0	0	0	0	0	0	0	0	0	0	0	0	0	0	0	0	0	0	0	0	0	0	0	0	0
OTU_291	0	0	0	0	0	0	0	0	0	0	0	0	0	0	0	0	0	0	0	0	0	0	0	0	0	0	0	0	0	0	0	0	0	0	0	0	0	0	0	0	0	0	0	0	0	0	0	0	0
OTU_445	0	0	0	0	1	0	0	0	0	0	0	0	0	0	0	0	0	0	0	0	0	0	0	0	0	0	0	0	0	0	0	0	0	0	0	0	0	0	0	0	0	0	0	0	1	0	0	3	0
OTU_468	0	0	0	0	0	0	0	0	0	0	0	0	0	0	0	0	0	0	0	0	0	0	0	0	0	0	0	0	0	0	0	0	0	0	0	0	0	0	0	0	0	0	0	0	0	0	0	0	0
OTU_574	0	0	0	0	0	0	0	0	0	0	0	0	0	0	0	0	0	0	0	0	0	0	0	0	0	0	0	0	0	0	0	0	0	0	0	0	0	0	0	0	0	0	0	0	0	0	0	0	0
OTU_316	0	0	0	0	0	0	0	0	0	0	0	0	0	0	0	0	0	0	0	0	0	0	0	0	0	0	0	0	0	0	0	0	0	0	0	0	0	0	0	0	0	0	0	0	0	0	0	0	0
OTU_418	0	0	0	0	0	0	0	0	0	0	0	0	0	0	0	0	0	0	0	0	0	0	0	0	0	0	0	0	0	0	0	0	0	0	0	0	0	0	0	0	0	0	0	0	0	0	0	0	0
OTU_601	0	0	0	0	0	0	0	0	0	0	0	0	0	0	0	0	0	0	0	0	0	0	0	0	0	0	0	0	0	0	0	0	0	0	0	0	0	0	0	0	0	0	0	0	0	0	0	0	0
OTU_276	1	6	4	5	11	0	0	5	1	3	15	3	87	11	26	6	0	2	3	0	0	1	5	2	0	4	7	2	1	13	0	1	0	1	9	3	0	1	10	1	0	13	4	0	0	10	0	0	0
OTU_148	0	0	0	0	0	0	0	0	0	0	1	0	0	0	0	0	0	0	0	0	0	0	0	0	0	0	0	0	0	0	0	0	0	0	0	0	0	0	0	0	0	0	0	0	0	0	0	0	0
OTU_379	0	0	0	0	0	0	0	0	0	0	3	0	0	0	0	0	0	0	0	0	0	0	0	0	0	0	0	0	0	0	0	0	0	0	0	0	0	0	0	0	0	0	0	0	0	0	0	0	0
OTU_460	0	0	0	0	0	0	0	0	0	0	0	0	0	0	0	0	0	0	0	0	0	0	0	0	0	0	0	0	0	0	0	0	0	0	0	0	0	0	0	0	0	0	0	0	0	0	0	0	0
OTU_261	0	0	0	0	0	0	0	0	0	0	0	0	0	0	0	0	0	0	0	0	0	0	0	0	0	0	0	0	0	0	0	0	0	0	0	10	0	0	0	0	0	0	0	0	0	0	0	0	0
OTU_77	18	0	1	0	1	0	0	3	0	16	0	2	0	0	9	0	1	6	26	0	0	21	0	4	1	0	0	0	8	0	1	1	0	0	0	3	0	6	7	1	0	0	3	0	0	0	0	1	0
OTU_515	0	0	0	10	0	0	18	0	2	0	0	1	0	0	0	0	0	0	0	0	0	0	0	0	4	0	0	0	0	0	0	0	2	0	0	0	2	0	0	1	0	0	0	0	1	0	5	0	0
OTU_417	0	0	0	0	0	0	0	0	0	0	0	0	0	0	0	0	0	0	0	0	0	0	0	0	0	0	0	0	0	0	0	0	0	0	0	0	0	0	0	0	0	0	0	0	0	0	0	0	0
OTU_645	0	0	0	0	0	0	1	0	2	0	0	0	0	0	0	0	0	0	0	0	0	0	0	0	0	0	0	0	0	1	0	0	0	0	0	0	0	0	0	0	0	0	0	0	0	0	0	0	0
OTU_391	0	0	0	1	0	0	0	0	0	0	0	0	0	0	0	0	0	0	0	0	0	0	0	0	0	0	0	0	0	0	0	0	0	0	0	0	0	0	0	0	0	0	0	0	0	0	0	0	5
OTU_551	0	0	0	1	0	0	0	0	0	0	0	0	0	0	0	0	0	0	0	0	0	0	0	0	0	0	0	0	0	0	0	0	0	0	0	0	0	0	0	0	0	0	0	0	0	0	0	0	3
OTU_202	1	0	0	0	0	0	0	0	0	0	0	0	0	0	0	0	0	1	0	0	0	1	0	0	0	0	0	0	0	0	0	1	0	1	0	0	0	0	0	0	0	0	0	0	0	0	0	0	0
OTU_243	0	0	0	0	0	0	0	0	0	0	0	0	0	0	0	0	0	0	0	0	0	0	0	0	0	0	0	0	0	0	0	0	0	0	0	0	0	0	0	0	0	0	0	0	0	0	0	0	0
OTU_714	0	0	0	0	0	0	0	0	0	0	0	0	0	0	0	0	0	0	0	0	0	0	0	0	0	0	0	0	0	0	0	0	0	0	0	0	0	0	0	0	0	0	0	0	0	0	0	0	0
OTU_298	0	0	0	0	0	0	0	0	0	0	0	0	0	0	0	0	0	0	0	0	0	0	0	0	0	0	0	0	0	0	0	0	0	0	0	0	0	0	0	0	0	0	0	0	0	0	0	0	0
OTU_563	0	0	0	0	0	0	0	0	0	0	0	0	0	0	0	0	0	1	0	1	0	0	0	0	0	0	0	0	0	0	0	0	0	0	0	0	0	0	0	0	0	0	0	0	0	0	0	0	0
OTU_505	0	0	0	0	0	1	2	2	0	1	1	1	0	0	0	0	0	3	0	5	0	0	8	3	0	1	0	0	0	0	0	5	0	0	13	0	2	0	0	9	0	8	0	0	3	0	0	0	0
OTU_299	0	1	0	2	0	0	10	0	0	1	0	1	1	0	0	0	0	1	0	3	0	0	0	25	0	0	0	0	0	0	1	0	3	0	3	0	0	0	0	21	2	0	0	0	1	0	0	0	0
OTU_603	0	0	0	0	0	0	0	0	0	0	0	0	0	0	0	0	0	0	0	0	0	0	0	0	0	0	0	0	0	0	0	0	0	0	0	0	0	0	0	0	0	0	0	0	0	0	0	0	0
OTU_679	0	0	0	0	0	0	0	0	0	0	0	0	0	0	0	0	0	0	0	0	0	0	0	0	0	0	0	0	0	0	0	0	0	0	0	0	0	0	0	0	0	0	0	0	0	0	0	0	0
OTU_179	0	0	0	0	0	0	0	0	0	0	0	0	0	0	0	0	0	0	0	0	0	0	0	0	0	0	0	0	0	0	0	0	0	0	0	0	0	0	0	0	0	0	0	0	0	0	0	0	0
OTU_584	0	0	0	0	0	0	0	0	0	0	0	0	0	0	0	0	0	0	0	0	0	0	0	0	0	0	0	0	0	0	0	0	0	0	0	0	0	0	0	0	0	0	0	0	0	0	0	0	0
OTU_157	0	1	0	0	0	0	0	0	0	0	0	0	0	0	0	0	0	0	0	0	0	0	0	0	0	0	0	0	0	0	0	0	0	0	1	0	0	0	0	0	0	0	0	0	0	1	0	0	0
OTU_489	0	0	0	0	0	0	0	0	0	0	0	0	0	0	0	0	0	0	0	0	0	0	0	0	0	0	0	0	0	0	0	0	0	0	0	0	0	0	0	0	0	0	0	0	0	0	0	0	0
OTU_280	11	3	1	0	0	1	1	1	0	0	0	2	4	0	0	1	0	15	24	6	0	2	0	7	0	2	0	0	1	0	0	1	0	0	0	1	0	0	0	15	0	0	0	5	8	6	0	3	0
OTU_113	4	13	1	1	0	1	0	14	0	7	1	9	4	2	0	0	1	39	2	6	0	0	1	14	0	1	0	1	58	0	2	1	2	0	0	5	4	19	1	24	0	1	126	13	0	28	0	0	0
OTU_40	81	4	1	0	1	1	0	14	4	22	1	22	5	1	0	5	67	17	59	4	0	4	1	15	5	1	5	0	166	1	18	20	1	3	1	2	4	1	2	74	3	2	11	4	0	6	2	1	0
OTU_92	4	0	0	0	2	0	0	0	0	1	0	0	0	0	0	0	4	2	9	1	0	21	0	10	0	0	0	0	32	0	3	1	0	0	0	1	0	0	0	8	0	0	2	0	0	0	0	0	0
OTU_54	1	0	0	0	0	0	0	0	0	0	0	1	0	0	2	0	0	0	8	0	0	0	0	3	0	0	0	0	0	0	0	0	0	0	0	0	0	0	0	1	0	0	0	0	0	0	0	0	0
OTU_93	0	0	0	0	0	0	0	0	0	0	0	1	0	0	0	0	0	0	0	0	0	0	0	0	0	0	0	0	0	0	0	0	0	0	0	0	0	1	0	0	0	0	0	0	0	0	0	0	0
OTU_42	0	1	0	1	0	0	1	0	0	0	0	0	1	0	0	0	0	1	0	0	0	0	0	1	0	0	0	0	0	0	0	0	0	0	0	0	0	0	0	3	0	0	0	2	0	2	0	0	0
OTU_671	0	3	0	2	0	0	1	0	0	0	2	0	0	3	0	0	0	0	0	0	0	0	1	0	0	0	0	0	0	0	0	0	0	0	0	0	0	0	1	1	0	0	0	3	0	5	0	0	0
OTU_677	0	0	0	0	0	0	0	0	0	0	0	0	0	0	0	0	0	0	0	0	0	0	0	0	0	0	0	0	0	0	0	0	0	0	0	0	0	0	0	0	0	0	0	0	0	0	0	0	0
OTU_465	3	3	0	0	7	2	0	0	4	0	1	6	6	0	5	1	0	10	1	2	0	0	0	32	0	1	4	2	0	0	3	0	2	0	2	0	0	1	2	22	0	5	0	2	0	1	6	0	0
OTU_644	0	0	0	1	0	0	0	0	0	0	0	0	0	0	0	0	0	1	0	0	0	0	0	0	0	0	0	0	0	0	0	0	0	0	0	0	0	1	0	0	0	0	0	0	0	0	0	0	0
OTU_737	0	0	0	0	0	0	0	0	0	0	0	0	0	0	0	0	0	1	0	0	0	0	0	0	0	0	0	0	0	0	0	0	0	0	0	0	0	0	0	0	0	0	0	1	0	1	0	0	0
OTU_124	0	0	0	0	0	0	0	0	0	0	0	0	0	0	0	0	0	0	0	0	0	0	0	0	0	0	0	0	0	0	0	0	0	0	0	0	0	0	0	0	0	0	0	0	0	0	0	0	0
OTU_150	0	0	0	0	0	0	0	0	0	0	0	0	0	0	0	0	0	0	0	0	0	0	0	0	0	0	0	0	0	0	0	0	0	0	0	0	0	0	0	0	0	0	0	0	0	0	0	0	0
OTU_621	0	0	0	0	0	0	0	0	0	0	0	0	0	0	0	0	0	0	0	0	0	0	0	0	0	0	0	0	0	0	0	0	0	0	0	0	0	0	0	0	0	0	0	0	0	0	0	0	0
OTU_163	0	0	0	0	0	0	0	0	0	0	0	0	0	0	0	0	0	0	0	0	0	0	0	0	0	0	0	0	0	0	0	0	0	0	0	0	0	0	0	0	0	0	0	0	0	0	0	0	0
OTU_21	22	0	0	0	0	0	0	63	0	17	0	13	0	0	6	0	2	11	30	4	0	16	0	8	0	0	6	1	2	0	7	26	0	0	0	2	6	88	0	13	0	0	1	0	0	1	0	0	0
OTU_373	0	0	0	0	0	0	0	0	0	0	0	0	0	0	0	0	0	0	0	0	0	0	0	0	0	0	0	0	0	0	0	0	0	0	0	0	0	0	0	0	0	0	0	0	0	0	0	0	0
OTU_252	0	0	0	0	0	0	0	0	0	0	0	0	0	0	0	0	0	0	0	0	0	0	0	0	0	0	0	0	0	0	0	0	0	0	0	0	0	0	0	0	0	0	0	0	0	0	0	0	0
OTU_612	0	0	0	0	0	0	0	0	0	0	0	0	0	0	0	0	0	0	0	0	0	0	0	0	0	0	0	0	0	0	0	0	0	0	0	0	0	0	0	0	0	0	0	0	0	0	0	0	0
OTU_273	2	0	0	0	0	1	3	0	2	27	1	7	0	1	6	0	0	0	2	0	0	1	0	0	0	0	0	0	0	0	0	0	2	1	0	9	4	3	3	0	9	0	0	0	4	0	0	2	2
OTU_661	0	0	0	0	0	0	0	0	0	1	0	0	0	0	0	0	0	0	0	0	0	0	0	0	0	0	0	0	0	0	0	0	0	0	0	0	0	0	1	0	0	0	0	0	0	0	0	0	1
OTU_807	0	0	0	0	0	0	0	0	0	0	0	0	0	0	0	0	0	0	0	0	0	0	0	0	0	0	0	0	0	0	0	0	0	0	0	0	0	0	0	0	0	0	0	0	0	0	0	0	0
OTU_764	0	0	0	0	0	0	0	0	0	0	0	0	0	0	0	0	0	0	0	0	0	0	0	0	0	0	0	0	0	0	0	0	0	0	0	0	0	0	0	0	0	0	0	0	0	0	0	0	0
OTU_702	0	0	0	0	0	0	0	0	0	0	0	0	0	0	0	0	0	0	0	0	0	0	0	0	0	0	0	0	0	0	0	0	0	0	0	0	0	0	0	0	0	0	0	0	0	0	0	0	0
OTU_140	0	0	0	0	0	0	0	0	0	0	0	0	0	0	0	0	0	0	0	0	0	0	0	0	0	0	0	0	0	0	0	0	0	0	0	0	0	0	0	0	0	0	0	0	0	0	0	0	0
OTU_161	4	1	0	0	1	1	0	0	0	0	0	0	0	0	0	0	0	5	9	0	0	3	0	1	0	0	1	0	10	0	0	1	0	0	0	0	0	0	0	2	2	0	1	0	0	0	0	0	0
OTU_455	0	0	0	0	0	0	0	0	0	0	0	0	0	0	0	0	0	0	0	0	0	0	0	0	0	0	0	0	0	0	0	0	0	0	0	0	0	0	0	0	0	0	0	0	0	0	0	0	0
OTU_384	0	0	0	0	0	0	0	0	0	0	0	0	0	0	0	0	0	0	0	0	0	0	0	0	0	1	0	0	0	0	0	0	0	0	0	0	0	0	0	0	0	0	0	0	0	0	0	0	0
OTU_578	0	0	0	0	0	0	0	0	0	0	0	0	0	0	0	0	0	0	0	0	0	0	0	0	0	0	0	0	0	0	0	0	0	0	0	0	0	0	0	0	0	0	0	0	0	0	0	0	0
OTU_138	0	1	0	0	1	1	0	0	0	0	0	0	0	0	0	0	0	1	0	0	0	0	0	1	0	0	0	0	0	0	0	0	0	0	0	0	0	0	0	1	0	0	0	0	0	1	0	0	0
OTU_111	0	0	0	0	3	0	0	0	1	0	0	2	0	0	0	0	0	3	0	0	0	0	1	11	0	0	0	0	0	0	0	0	0	0	0	0	0	0	0	3	0	0	0	1	0	1	0	0	0
OTU_451	0	0	0	0	0	0	0	0	0	0	0	0	0	0	0	0	0	0	0	0	0	0	0	0	0	0	0	0	0	0	0	0	0	0	0	0	0	0	0	0	0	0	0	0	0	0	0	0	0
OTU_224	0	0	0	0	0	0	0	0	0	0	0	0	0	0	0	0	0	0	0	0	0	0	0	0	0	0	0	0	0	0	0	0	0	0	0	0	0	0	0	0	0	0	0	0	0	0	0	0	0
OTU_205	0	0	0	0	0	0	0	0	0	0	2	0	0	0	0	0	0	0	0	0	0	0	0	0	0	0	0	0	0	0	0	0	0	0	0	0	0	0	0	0	0	0	0	0	0	0	0	0	0
OTU_388	0	0	0	0	0	0	0	0	0	0	0	0	0	0	0	0	0	0	0	0	0	0	0	0	0	0	0	0	0	0	0	0	0	0	0	0	0	0	0	0	0	0	0	0	0	0	0	0	0
OTU_741	0	0	0	0	0	0	0	0	0	0	0	0	0	0	0	0	0	0	0	0	0	0	0	0	0	0	0	0	0	0	0	0	0	0	0	0	0	0	0	0	0	0	0	0	0	0	0	0	0
OTU_72	78	0	0	0	0	0	1	7	0	0	0	0	0	0	0	0	0	1	0	1	0	1	0	3	0	0	0	0	0	2	0	0	0	0	1	0	1	9	0	0	0	0	2	0	0	0	0	0	0
OTU_583	0	0	0	0	0	0	0	0	0	0	0	0	0	0	0	0	0	0	0	0	0	0	0	0	0	0	0	0	0	0	0	0	0	0	0	0	0	0	0	0	0	0	0	0	0	0	0	0	0
OTU_795	0	1	0	0	1	1	0	0	1	0	0	0	0	0	0	0	0	0	0	0	0	0	0	0	0	0	0	0	0	0	0	0	0	0	0	0	0	0	0	0	0	0	0	0	0	0	2	0	0
OTU_628	0	2	0	0	0	0	0	0	1	0	0	0	0	0	1	0	0	0	0	0	0	0	0	1	0	0	0	0	2	0	0	0	0	0	0	0	0	1	0	1	0	1	0	0	0	0	1	0	0
OTU_63	0	0	0	0	0	0	0	0	0	0	0	0	0	0	0	0	0	0	0	0	3	0	0	0	1	0	0	0	0	0	0	0	0	0	0	0	0	0	0	0	0	0	0	0	0	0	0	0	0
OTU_14	68	35	4	0	23	13	19	31	17	30	0	65	24	22	14	13	118	72	31	43	1	20	8	92	18	6	7	8	69	0	22	41	14	8	8	42	4	3	12	173	8	6	7	28	0	31	27	2	0
OTU_740	0	0	0	0	0	0	0	0	0	0	0	0	0	0	0	0	0	0	0	0	0	0	0	0	0	0	0	0	0	0	0	0	0	0	0	0	0	0	0	0	0	0	0	0	0	0	0	0	0
OTU_474	0	0	0	0	0	0	0	0	0	0	0	0	0	0	0	0	0	0	0	0	0	0	0	0	0	0	0	0	0	0	0	0	0	0	0	0	0	0	0	0	0	0	0	0	0	0	0	0	0
OTU_709	0	0	0	0	0	0	0	0	0	0	0	0	0	0	0	0	0	0	0	0	0	0	0	0	0	0	0	0	0	0	0	0	0	0	0	0	0	0	0	0	0	0	0	0	0	0	0	0	0
OTU_483	0	0	0	0	0	0	0	0	0	0	0	0	0	0	0	0	0	0	0	0	0	0	0	0	0	0	0	0	0	0	0	0	0	0	0	0	0	0	0	0	0	0	0	0	0	0	0	0	0
OTU_461	0	0	0	0	0	0	0	0	0	0	0	0	0	0	0	0	0	0	0	0	0	0	0	0	0	0	0	0	0	0	0	0	0	0	0	0	0	0	0	0	0	0	0	0	0	0	0	0	0
OTU_571	0	0	0	5	0	0	0	0	0	0	0	0	0	0	0	0	0	0	0	0	0	0	0	0	0	0	0	0	0	0	0	0	0	0	0	0	0	0	0	0	0	0	0	0	0	0	0	0	0
OTU_265	0	0	0	0	0	0	0	0	0	0	0	0	0	0	0	0	0	0	0	0	0	0	0	0	0	0	0	0	0	0	0	0	0	0	0	0	0	0	0	0	0	0	0	0	0	0	0	0	0
OTU_569	0	0	0	0	0	0	0	0	0	0	0	0	0	0	0	0	0	0	0	0	0	0	0	0	0	0	0	0	0	0	0	0	0	0	0	0	0	0	0	0	0	0	0	0	0	0	0	0	0
OTU_533	0	0	0	0	0	0	0	0	0	0	0	0	0	0	0	0	0	0	0	0	0	0	0	0	0	0	0	0	0	0	0	0	0	0	0	0	0	0	0	0	0	0	0	0	0	0	0	0	0
OTU_352	0	0	0	0	0	0	0	0	0	0	0	0	0	0	0	0	0	0	0	0	0	0	0	0	0	0	0	0	0	0	0	0	0	0	0	0	0	0	0	0	0	0	0	0	0	0	0	0	0
OTU_145	0	0	0	0	0	0	0	0	0	0	3	0	0	0	0	0	0	0	0	0	0	0	0	0	0	0	0	0	0	0	0	0	0	0	0	0	0	0	0	0	0	0	1	0	0	0	0	0	0
OTU_652	0	0	0	0	0	0	0	0	0	0	0	0	0	0	0	0	0	0	0	0	0	0	0	0	0	0	0	0	0	0	0	0	0	0	0	0	0	0	0	0	0	0	0	0	0	0	0	0	0
OTU_408	0	0	0	0	0	0	0	0	0	0	0	0	0	0	0	0	0	0	0	0	0	0	0	0	0	0	0	0	0	0	0	0	0	0	0	0	0	0	0	0	0	0	0	0	0	0	0	0	0
OTU_147	0	0	0	0	0	0	0	0	1	0	0	1	0	0	0	0	0	0	0	0	0	0	0	0	0	0	0	0	0	0	0	0	0	0	0	1	0	0	0	0	0	0	1	0	0	0	0	0	0
OTU_210	0	0	0	0	0	0	0	0	0	0	0	1	0	0	0	0	0	0	0	0	0	0	0	0	0	0	0	0	0	0	0	0	0	0	0	0	0	0	0	0	0	0	0	0	0	0	0	0	0
OTU_502	0	0	0	0	0	0	0	0	0	0	0	0	0	0	0	0	0	1	0	0	0	0	0	1	0	0	0	0	1	0	0	0	0	0	0	0	0	0	0	0	0	0	0	0	0	0	0	0	0
OTU_209	0	0	0	0	0	0	0	0	0	0	0	0	0	0	0	0	0	0	0	0	0	0	0	0	0	0	0	0	0	0	0	0	0	0	0	0	0	0	0	0	0	0	0	1	0	0	0	0	0
OTU_248	0	0	0	0	1	0	0	0	0	1	0	0	0	0	9	0	0	0	2	0	0	0	0	0	0	2	6	0	0	4	0	0	0	0	0	0	0	0	0	0	0	0	0	0	0	0	0	0	0
OTU_10	23	2	7	4	303	620	5	22	4	133	12	150	63	571	989	519	58	7	279	2	21	125	233	5	0	10	832	251	12	472	3	50	1	3	13	8	203	79	114	1	82	21	28	1	60	0	1	15	0
OTU_198	2	0	0	0	0	0	0	0	0	0	0	2	0	0	0	0	0	0	0	0	0	0	0	0	0	0	0	0	0	0	0	0	0	0	0	0	0	0	0	0	0	0	0	0	0	0	0	0	0
OTU_762	0	0	0	0	0	0	0	0	0	0	0	0	0	0	0	0	0	0	0	0	0	0	0	0	0	0	0	0	0	0	0	0	0	0	0	0	0	0	0	0	0	0	0	0	0	0	0	0	0
OTU_313	0	5	0	0	0	1	2	0	1	0	0	1	1	0	1	3	1	7	1	1	0	0	1	3	0	0	0	1	2	1	0	2	0	0	0	1	0	0	0	11	0	0	9	1	0	7	0	0	0
OTU_739	0	0	0	0	0	0	0	0	0	0	0	0	0	0	0	0	0	0	0	0	0	0	0	0	0	0	0	0	0	0	0	0	0	0	0	0	0	0	0	0	0	0	0	0	0	0	0	0	0
OTU_135	0	0	0	0	0	0	0	0	0	0	7	0	0	0	0	0	0	0	0	0	0	0	0	0	0	0	0	0	0	0	0	0	0	0	0	0	0	0	0	0	0	0	0	0	0	0	0	0	2
OTU_423	0	0	0	0	0	0	0	0	0	0	0	0	0	0	0	0	0	0	0	0	0	0	0	0	0	0	0	0	0	0	0	0	0	0	0	0	0	0	0	0	0	0	0	0	0	0	0	0	0
OTU_776	0	0	0	0	0	0	0	0	0	0	0	0	0	0	0	0	0	0	0	0	0	0	0	0	0	0	0	0	0	0	0	0	0	0	0	0	0	0	0	0	0	0	0	0	0	0	0	0	0
OTU_667	0	0	0	0	0	0	0	0	0	0	0	0	0	0	0	0	0	0	0	0	0	0	0	0	0	0	0	0	0	0	0	0	0	0	0	0	0	0	0	0	0	0	0	0	0	0	0	0	0
OTU_706	0	0	0	0	0	0	0	0	0	0	0	0	0	0	0	0	0	0	0	0	0	0	0	0	0	0	0	0	0	0	0	0	0	0	0	0	0	0	0	0	0	0	0	0	0	0	0	0	0
OTU_399	0	0	0	0	0	0	0	0	0	0	0	0	0	0	0	0	0	0	0	0	0	0	0	0	0	0	0	0	0	0	0	0	0	0	0	0	0	0	0	0	0	0	0	0	0	0	0	0	0
OTU_238	0	0	0	0	0	0	0	0	0	0	0	0	0	0	0	0	0	0	0	0	0	0	0	0	0	0	0	0	0	0	0	0	0	0	0	1	0	0	0	0	0	0	0	0	0	0	0	0	0
OTU_134	0	0	0	0	0	0	1	0	0	0	0	0	0	0	0	0	0	1	0	0	0	0	0	0	0	0	0	0	0	0	0	0	0	0	0	2	0	0	0	1	0	0	1	0	0	0	0	0	0
OTU_687	0	0	0	0	0	0	0	0	0	0	0	0	0	0	0	0	0	0	0	0	0	0	0	0	0	0	0	0	0	0	0	0	0	0	0	0	0	0	0	0	0	0	0	0	0	0	0	0	0
OTU_304	0	1	0	0	0	0	0	0	0	0	0	0	0	0	0	0	0	0	0	0	0	0	0	0	0	0	0	0	0	0	0	0	0	0	0	0	0	0	0	0	0	0	0	0	0	0	0	0	0
OTU_52	1	25	0	1	6	2	1	0	1	0	0	1	4	0	3	0	0	1	0	0	0	0	0	8	0	0	0	0	0	0	0	1	0	4	0	0	0	0	0	9	0	0	0	1	0	6	0	0	5
OTU_61	2	0	1	0	0	1	0	5	1	0	0	1	0	0	0	0	0	5	4	4	0	1	0	4	0	0	0	0	0	3	0	0	0	7	0	7	0	1	0	4	0	0	0	1	0	0	0	3	0
OTU_78	1	0	0	0	1	0	0	0	0	1	0	0	0	0	2	0	2	3	3	0	0	1	0	3	0	0	0	0	17	0	1	8	0	0	0	0	0	0	0	0	0	0	0	0	0	0	0	2	0
OTU_546	0	0	0	0	0	0	0	0	0	0	0	0	0	0	0	0	0	0	0	0	0	0	0	0	0	0	0	0	0	0	0	0	0	0	0	0	0	0	0	0	0	0	0	0	0	0	0	0	0
OTU_457	0	0	0	0	0	0	0	0	0	0	0	0	0	0	0	0	0	0	0	0	0	0	0	0	0	0	0	0	0	0	0	0	0	0	0	0	0	0	0	0	0	0	0	0	0	0	0	0	0
OTU_561	0	0	0	0	0	0	0	0	0	0	0	0	0	0	0	0	0	0	0	0	0	0	0	0	0	0	0	0	0	0	0	0	0	0	0	0	0	0	0	0	0	0	0	0	0	0	0	0	0
OTU_344	0	0	0	0	0	0	0	0	0	0	0	0	0	0	0	0	0	0	0	0	0	0	0	0	0	0	0	0	0	0	0	0	0	0	0	0	0	0	0	0	0	0	0	0	0	0	0	0	0
OTU_448	0	0	0	0	0	0	0	0	0	0	0	0	0	0	0	0	0	0	0	0	0	0	0	0	0	0	0	0	0	0	0	0	0	0	0	0	0	0	0	0	0	0	0	0	0	0	0	0	0
OTU_755	0	0	0	0	0	0	0	0	0	0	0	0	0	0	0	0	0	0	0	0	0	0	0	0	0	0	0	0	0	0	0	0	0	0	0	0	0	0	0	0	0	0	0	0	0	0	0	0	0
OTU_190	0	0	1	0	0	0	2	0	0	0	0	1	3	3	0	1	0	0	0	0	0	0	0	0	0	0	0	0	0	0	0	0	0	1	0	0	0	0	0	0	0	0	0	0	0	4	0	0	0
OTU_685	0	0	0	0	0	0	0	0	0	0	0	0	0	0	0	0	0	0	0	0	0	0	0	0	0	0	0	0	0	0	0	0	0	0	0	0	0	0	0	0	0	0	0	0	0	0	0	0	0
OTU_143	0	0	1	0	0	1	0	0	0	0	9	0	0	0	0	0	0	0	0	0	0	0	0	0	0	0	0	0	0	0	0	0	0	0	0	0	0	0	0	0	0	0	0	0	0	0	0	0	2
OTU_225	0	0	0	0	0	0	0	0	0	0	0	0	0	0	0	0	0	0	0	0	0	0	0	0	0	0	0	0	0	0	0	0	0	0	0	0	0	0	0	0	0	0	0	0	0	0	0	0	0
OTU_348	0	0	0	0	0	0	0	0	0	0	0	0	0	0	0	0	0	0	0	0	0	0	0	0	0	0	0	0	0	0	0	0	0	0	0	0	0	0	0	0	0	0	0	0	0	0	0	0	0
OTU_710	0	0	0	0	0	0	0	0	0	0	0	0	0	0	0	0	0	0	0	0	0	0	0	0	0	0	0	0	0	0	0	0	0	0	0	0	0	0	0	0	0	0	0	0	0	0	0	0	0
OTU_200	0	0	0	0	0	0	0	0	0	0	0	0	0	0	0	0	0	0	0	0	0	0	0	0	0	0	0	0	0	0	0	0	0	0	0	0	0	0	0	0	0	0	0	0	0	0	0	0	0
OTU_382	0	0	0	0	0	0	0	0	0	0	0	0	0	0	0	0	0	0	0	0	0	0	0	0	0	0	0	0	0	0	0	0	0	0	0	0	0	0	0	0	0	0	0	0	0	0	0	0	0
OTU_264	0	0	0	0	0	0	0	0	0	0	0	0	0	0	0	0	0	0	0	0	0	0	0	0	0	0	0	0	0	0	0	0	0	0	0	0	0	0	0	0	0	0	0	0	0	0	0	0	0
OTU_676	0	0	0	0	0	0	0	0	0	0	0	0	0	0	0	0	0	0	0	0	0	0	0	0	0	0	0	0	0	0	0	0	0	0	0	0	0	0	0	0	0	0	0	0	0	0	0	0	1
OTU_311	0	0	0	0	0	0	0	0	0	0	0	0	0	0	0	0	0	0	0	0	0	0	0	0	0	0	0	0	0	0	0	0	0	0	0	0	0	0	0	0	0	0	0	0	0	0	0	0	0
OTU_630	0	0	0	0	0	0	0	0	0	0	0	0	0	0	0	0	0	0	0	0	0	0	0	0	0	0	0	0	0	0	0	0	0	0	0	0	0	0	0	0	0	0	0	0	0	0	0	0	0
OTU_437	0	0	0	0	0	0	0	0	0	0	0	0	0	0	0	0	0	0	0	0	0	0	0	0	0	0	0	0	0	0	0	0	0	0	0	0	0	0	0	0	0	0	0	0	0	0	0	0	0
OTU_520	0	0	0	0	0	0	0	0	0	0	0	0	1	0	0	0	0	0	0	0	0	0	0	0	0	0	0	0	0	0	0	0	0	0	0	0	0	0	0	0	0	0	0	0	0	0	0	0	0
OTU_484	0	0	0	0	0	0	0	0	0	0	0	0	0	0	0	0	0	0	0	0	0	0	0	0	0	0	0	0	0	0	0	0	0	0	0	0	0	0	0	0	0	0	0	0	0	0	0	0	0
OTU_535	0	0	0	0	0	0	0	0	0	0	0	0	0	0	0	0	0	0	0	0	0	0	0	0	0	0	0	0	0	0	0	0	0	0	0	0	0	0	0	0	0	0	0	0	0	0	0	0	0
OTU_664	0	0	0	0	0	0	0	0	0	0	0	0	0	0	0	0	0	0	0	0	0	0	0	0	0	0	0	0	0	0	0	0	0	0	0	0	0	0	0	0	0	0	0	0	0	0	0	0	0
OTU_492	0	0	0	0	0	0	0	0	0	0	0	0	0	0	0	0	0	0	0	0	0	0	0	0	0	0	0	0	0	0	0	0	0	0	0	0	0	0	0	0	0	0	0	0	0	0	0	0	0
OTU_212	0	0	0	0	0	0	0	0	0	0	0	0	0	0	0	0	0	0	0	0	0	0	0	0	0	0	0	0	0	0	0	0	0	0	0	0	0	0	0	0	0	0	0	0	0	0	0	0	0
OTU_58	0	0	0	0	0	0	0	0	0	0	0	0	0	0	0	0	0	0	0	0	0	0	0	0	0	0	0	0	0	0	0	0	0	0	0	0	0	0	0	0	0	0	0	0	0	0	0	0	3
OTU_328	0	0	0	0	0	0	0	0	0	0	0	0	0	0	0	0	0	0	0	0	0	0	0	0	0	0	0	0	0	0	0	0	0	0	0	0	0	0	0	0	0	0	0	0	0	0	0	0	0
OTU_169	0	0	0	0	0	0	0	0	0	0	0	0	0	0	0	0	0	0	0	0	0	0	0	0	0	0	0	0	0	0	0	0	0	0	0	0	0	0	0	0	0	0	0	0	0	0	0	0	0
OTU_53	0	0	0	0	1	1	0	0	0	0	0	0	0	0	0	0	0	0	0	0	0	0	0	0	0	0	0	0	0	0	0	0	0	0	0	1	0	0	2	0	0	0	0	0	1	0	0	0	0
OTU_639	0	0	0	0	0	0	0	0	0	0	0	0	0	0	0	0	0	0	0	0	0	0	0	0	0	0	0	0	0	0	0	0	0	0	0	0	0	0	0	0	0	0	0	0	0	0	0	0	0
OTU_120	0	0	0	0	0	0	0	0	0	0	0	0	0	0	0	0	0	0	0	0	0	0	0	0	0	0	0	0	0	0	0	0	0	0	0	0	0	0	0	0	0	0	0	0	0	0	0	0	0
OTU_268	0	0	0	0	0	0	0	0	0	0	0	0	0	0	0	0	0	0	0	0	0	0	0	0	0	0	0	0	0	0	0	0	0	0	0	0	0	0	0	0	0	0	0	0	0	0	0	0	0
OTU_272	0	0	0	0	0	0	0	0	0	0	0	0	0	0	0	0	0	0	0	0	0	0	0	0	0	0	0	0	0	0	0	0	0	0	0	0	0	0	0	0	0	0	0	0	0	0	0	0	0
OTU_596	0	0	0	0	0	0	0	0	0	0	0	0	0	0	0	0	0	0	0	0	0	0	0	0	0	0	0	0	0	0	0	0	0	0	0	0	0	0	0	0	0	0	0	0	0	0	0	0	0
OTU_615	0	0	0	0	0	0	0	0	0	0	0	0	0	0	0	0	0	0	0	0	0	0	0	0	0	0	0	0	0	0	0	0	0	0	0	0	0	0	0	0	0	0	0	0	0	0	0	0	0
OTU_524	0	0	0	0	0	0	0	0	0	0	0	0	0	0	0	0	0	0	0	0	0	0	0	0	0	0	0	0	0	0	0	0	0	0	0	0	0	0	0	0	0	0	0	0	0	0	0	0	0
OTU_89	0	0	0	0	0	0	0	0	0	0	0	0	0	0	0	0	0	0	0	0	0	0	0	0	0	0	0	0	0	0	0	0	0	0	0	0	0	0	0	0	0	0	0	0	0	0	0	0	0
OTU_751	0	0	0	0	0	0	0	0	0	0	0	0	0	0	0	0	0	0	0	0	0	0	0	0	0	0	0	0	0	0	0	0	0	0	0	0	0	0	0	0	0	0	0	0	0	0	0	0	0
OTU_345	0	0	0	0	0	0	0	0	0	0	0	0	0	0	0	0	0	0	0	0	0	0	0	0	0	0	0	0	0	0	0	0	0	0	0	0	0	0	0	0	0	0	0	0	0	0	0	0	0
OTU_290	0	0	0	0	0	0	0	0	0	0	0	0	0	0	0	0	0	0	0	0	0	0	0	0	0	0	0	0	0	0	0	0	0	0	0	0	0	0	0	0	0	0	0	0	0	0	0	0	0
OTU_440	0	0	0	0	0	0	0	0	0	0	0	0	0	0	0	0	0	0	0	0	0	0	0	0	0	0	0	0	0	0	0	0	0	0	0	0	0	0	0	0	0	0	0	0	0	0	0	0	0
OTU_351	0	0	0	0	0	0	0	0	0	0	0	0	0	0	0	0	0	0	0	0	0	0	0	0	0	0	0	0	0	0	0	0	0	0	0	0	0	0	0	0	0	0	0	0	0	0	0	0	0
OTU_350	0	0	0	0	0	0	0	0	0	0	0	0	0	0	0	0	0	0	0	0	0	0	0	0	0	0	0	0	0	0	0	0	0	0	0	0	0	0	0	0	0	0	0	0	0	0	0	0	0
OTU_376	0	0	0	0	0	0	0	0	0	0	0	0	0	0	0	0	0	0	0	0	0	0	0	0	0	0	0	0	0	0	0	0	0	0	0	0	0	0	0	0	0	0	0	0	0	0	0	0	0
OTU_395	0	0	0	0	0	0	0	0	0	0	0	0	0	0	0	0	0	0	0	0	0	0	0	0	0	0	0	0	0	0	0	0	0	0	0	0	0	0	0	0	0	0	0	0	0	0	0	0	0
OTU_403	0	0	0	0	0	0	0	0	0	0	0	0	0	0	0	0	0	0	0	0	0	0	0	0	0	0	0	0	0	0	0	0	0	0	0	0	0	0	0	0	0	0	0	0	0	0	0	0	0
OTU_490	0	0	0	6	0	0	0	0	0	0	0	0	0	0	0	0	0	0	0	0	0	0	0	0	0	0	0	0	0	0	0	0	0	0	0	0	0	0	0	0	0	0	0	0	0	0	0	0	0
OTU_694	0	0	0	0	0	0	0	0	0	0	0	0	0	0	0	0	0	0	0	0	0	0	0	0	0	0	0	0	0	0	0	0	0	0	0	0	0	0	0	0	0	0	0	0	0	0	0	0	0
OTU_501	0	0	0	0	0	0	0	0	0	0	0	0	0	0	0	0	0	0	0	0	0	0	0	0	0	0	0	0	0	0	0	0	0	0	0	0	0	0	0	0	0	0	0	0	0	0	0	0	0
OTU_507	0	0	0	0	0	0	0	0	0	0	0	0	0	0	0	0	0	0	0	0	0	0	0	0	0	0	0	0	0	0	0	0	0	0	0	0	0	0	0	0	0	0	0	0	0	0	0	0	0
OTU_783	0	0	0	0	0	0	0	0	0	0	0	0	0	0	0	0	0	0	0	0	0	0	0	0	0	0	0	0	0	0	0	0	0	0	0	0	0	0	0	0	0	0	0	0	0	0	0	0	0
OTU_366	0	0	0	0	0	0	0	0	0	0	0	0	0	0	0	0	0	0	0	0	0	0	0	0	0	0	0	0	0	0	0	0	0	0	0	0	0	0	0	0	0	0	0	0	0	0	0	0	0
OTU_806	0	0	0	0	0	0	0	0	0	0	0	0	0	0	0	0	0	0	0	0	0	0	0	0	0	0	0	0	0	0	0	0	0	0	0	0	0	0	0	0	0	0	0	0	0	0	0	0	0
OTU_672	0	0	0	0	0	0	0	0	0	0	0	0	0	0	0	0	0	0	0	0	0	0	0	0	0	0	0	0	0	0	0	0	0	0	0	0	0	0	0	0	0	0	0	0	0	0	0	0	0
OTU_734	0	0	0	0	0	0	0	0	0	0	0	0	0	0	0	0	0	0	0	0	0	0	0	0	0	0	0	0	0	0	0	0	0	0	0	0	0	1	0	0	0	0	0	0	0	0	0	0	0
OTU_409	0	0	0	0	0	0	0	0	0	0	0	0	0	0	0	0	0	0	0	0	0	0	0	0	0	0	0	0	0	0	0	0	0	0	0	0	0	0	0	0	0	0	0	0	0	0	0	0	0
OTU_459	0	0	0	0	0	0	0	0	0	0	0	0	0	0	0	0	0	0	0	0	0	0	0	0	0	0	0	0	0	0	0	0	0	0	0	0	0	0	0	0	0	0	0	0	0	0	0	0	0
OTU_340	0	0	0	0	0	0	0	0	0	0	0	0	0	0	0	0	0	0	0	0	0	0	0	0	0	0	0	0	0	0	0	0	0	0	0	0	0	0	0	0	0	0	0	0	0	0	0	0	0
OTU_128	0	1	0	1	0	0	1	1	1	0	0	1	0	0	0	0	0	1	1	0	0	0	0	0	1	0	0	0	0	0	0	0	0	0	0	13	0	0	0	3	0	0	0	0	0	0	0	0	0
OTU_360	0	0	0	0	0	0	0	0	0	0	0	0	0	0	0	0	0	0	0	0	0	0	0	0	0	0	0	0	0	0	0	0	0	0	0	0	0	0	0	0	0	0	0	0	0	0	0	0	0
OTU_767	0	0	0	0	0	0	0	0	0	0	0	0	0	0	0	0	0	0	0	0	0	0	0	0	0	0	0	0	0	0	0	0	0	0	0	0	0	0	0	0	0	0	0	0	0	0	0	0	0
OTU_486	0	0	0	0	0	0	0	0	0	0	0	0	0	0	0	0	0	0	0	0	0	0	0	0	0	0	0	0	0	0	0	0	0	0	0	0	0	0	0	0	0	0	0	0	0	0	0	0	0
OTU_506	0	0	0	0	0	0	0	0	0	0	0	0	0	0	0	0	0	0	0	0	0	0	0	0	0	0	0	0	0	0	0	0	0	0	0	0	0	0	0	0	0	0	0	0	0	0	0	0	0
OTU_315	0	0	0	0	0	0	0	0	0	0	0	0	0	0	0	0	0	0	0	0	0	0	0	0	0	0	0	0	0	0	0	0	0	0	0	0	0	0	0	0	0	0	0	0	0	0	0	1	0
OTU_412	0	3	0	0	0	0	0	0	0	0	0	0	0	0	0	0	0	0	0	0	0	0	0	1	0	0	0	0	0	0	0	0	0	0	1	0	0	0	0	0	0	0	0	1	0	0	1	0	0
OTU_50	11	25	3	1	6	3	4	0	7	0	0	7	0	0	1	2	0	12	0	0	0	0	0	48	0	0	0	0	0	0	1	2	0	4	1	0	0	0	0	32	1	1	2	4	0	19	1	1	0
OTU_215	0	0	0	0	0	0	0	0	0	0	0	0	0	0	0	0	0	0	0	0	0	0	0	0	0	0	0	0	0	0	0	0	0	0	0	0	0	0	0	0	0	0	0	0	0	0	0	0	0
OTU_36	3	14	0	1	1	1	8	0	2	3	0	8	3	2	0	11	1	4	0	2	0	0	3	8	1	3	1	3	0	4	1	3	3	4	7	0	4	0	11	11	0	5	2	6	0	15	3	0	0
OTU_780	0	0	0	0	0	0	0	0	0	0	0	0	0	0	0	0	0	0	0	0	0	0	0	0	0	0	0	0	0	0	0	0	0	0	0	0	0	0	0	0	0	0	0	0	0	0	0	0	0
OTU_106	3	12	1	0	2	0	4	0	0	1	0	1	0	0	0	1	0	3	0	0	1	0	0	19	0	0	0	0	0	0	0	0	0	0	0	0	0	0	0	7	0	0	2	0	0	5	0	0	0
OTU_447	0	0	0	0	0	0	0	0	0	0	0	0	0	0	0	0	0	0	0	0	0	0	0	0	0	0	0	0	0	0	0	0	0	0	0	0	0	0	0	0	0	0	0	0	0	0	0	0	0
OTU_41	19	6	1	0	8	0	2	0	5	1	4	1	1	0	7	4	0	33	0	0	0	1	3	79	0	4	0	0	0	2	1	2	1	1	2	0	0	0	0	28	0	5	1	2	0	5	2	0	0
OTU_277	0	0	0	0	0	0	0	0	0	0	0	0	0	0	0	0	0	0	0	0	0	0	0	0	0	0	0	0	0	0	0	0	0	0	0	0	0	0	0	0	0	0	0	0	0	0	0	0	0
OTU_540	0	0	0	0	0	0	0	0	0	0	0	0	0	0	0	0	0	0	0	0	0	0	0	0	0	0	0	0	0	0	0	0	0	0	0	0	0	0	0	0	0	0	0	0	0	0	0	0	0
OTU_590	0	0	0	0	0	0	0	0	0	0	0	0	0	0	0	0	0	0	0	0	0	0	0	0	0	0	0	0	0	0	0	0	0	0	0	0	0	0	0	0	0	0	0	0	0	0	0	0	0
OTU_141	3	0	0	0	2	0	0	0	0	0	0	0	0	0	0	0	1	0	0	0	0	10	0	1	0	0	0	0	0	0	0	0	0	0	0	0	0	0	0	1	0	0	0	0	0	0	0	0	0
OTU_144	0	0	0	0	0	0	0	3	0	0	0	0	0	0	0	0	0	0	0	0	0	0	0	0	0	0	0	0	0	0	0	0	0	1	0	0	0	7	0	0	0	0	1	0	0	0	0	0	0
OTU_673	0	0	0	0	0	0	0	0	0	0	0	0	0	0	0	0	0	0	0	0	0	0	0	0	0	0	0	0	0	0	0	0	0	0	0	0	0	0	0	0	0	0	0	0	0	0	0	0	0
OTU_378	0	0	0	0	0	0	0	0	0	0	0	0	0	0	0	0	0	0	0	0	0	0	0	0	0	0	0	0	0	0	0	0	0	0	0	0	0	0	0	0	0	0	0	0	0	0	0	0	0
OTU_102	0	1	0	0	0	1	6	0	5	0	0	1	0	0	0	0	0	0	0	0	0	0	0	6	0	0	0	0	0	0	0	0	1	0	0	0	0	0	0	7	0	0	0	1	0	5	0	0	0
OTU_564	0	0	0	0	0	0	0	0	0	0	0	0	0	0	0	0	0	0	0	0	0	0	0	0	0	0	0	0	0	0	0	0	0	0	0	0	0	0	0	0	0	0	0	0	0	0	0	0	0
OTU_258	2	1	0	0	1	0	0	0	0	0	0	0	0	0	0	0	0	0	0	0	0	0	0	0	0	0	0	0	0	0	0	0	0	0	0	0	0	0	0	0	0	0	0	0	0	0	0	0	0
OTU_320	0	0	0	0	0	0	0	0	0	0	1	0	0	0	0	1	0	0	0	0	0	0	0	0	0	0	0	0	0	0	0	0	0	0	0	0	0	0	0	0	0	0	0	0	0	0	0	0	0
OTU_207	0	0	0	0	0	0	0	0	0	0	0	0	0	0	0	0	0	0	0	0	0	0	0	0	0	0	0	0	0	0	0	0	0	0	0	0	0	0	0	0	0	0	0	0	0	0	0	0	0
OTU_398	0	0	0	0	0	0	0	0	0	0	0	0	0	0	0	0	0	0	0	0	0	0	0	0	0	0	0	0	0	0	0	0	0	0	0	0	0	0	0	0	0	0	0	0	0	0	0	0	0
OTU_380	0	2	0	12	0	2	0	0	0	0	0	0	5	2	0	3	0	0	0	0	0	0	0	0	0	1	0	0	0	0	0	0	0	0	0	0	0	0	0	0	0	0	0	1	11	5	0	0	0
OTU_736	0	0	0	21	0	0	21	0	6	2	0	7	0	0	0	0	0	0	0	0	11	0	0	0	13	0	0	0	0	0	0	0	7	0	0	1	8	0	0	0	1	0	0	0	44	0	1	1	0
OTU_15	1	1	0	0	0	0	0	0	1	0	0	1	0	0	0	0	1	0	0	1	12	0	0	0	39	0	5	0	0	0	0	5	0	0	0	0	0	0	0	0	26	0	0	1	8	0	0	274	0
OTU_43	6	34	3	0	2	0	3	0	11	2	0	8	3	0	0	1	0	8	0	0	0	0	0	41	0	4	0	0	0	0	2	0	1	79	8	0	0	0	0	31	0	7	1	25	0	42	0	0	0
OTU_610	0	0	0	0	0	0	0	0	0	0	0	0	0	0	0	0	0	0	0	0	0	0	0	0	0	0	0	0	0	0	0	0	0	0	0	0	0	0	0	0	0	0	0	0	0	0	0	0	0
OTU_8	31	141	239	5	6	24	14	58	61	43	9	139	12	2	9	64	1	57	0	132	0	3	47	28	1	431	53	9	6	132	4	10	9	362	220	26	233	8	3	108	6	288	120	50	11	58	21	0	0
OTU_35	7	27	0	14	8	4	16	0	13	3	0	62	6	0	4	0	0	19	0	1	0	0	1	46	0	1	0	0	0	0	2	4	3	61	2	0	8	1	5	53	7	4	3	8	0	2	6	0	0
OTU_798	0	0	0	0	0	0	0	0	0	0	0	0	0	0	0	0	0	0	0	0	0	0	0	0	0	0	0	0	0	0	0	0	0	0	0	0	0	0	0	0	0	0	0	0	0	0	0	0	0
OTU_686	0	0	0	0	0	0	0	0	0	0	0	0	0	0	0	0	0	0	0	0	0	0	0	0	0	0	0	0	0	0	0	0	0	0	0	0	0	0	0	0	0	0	0	0	0	0	0	0	0
OTU_595	0	0	0	0	0	0	0	0	0	0	0	0	0	0	0	0	0	0	0	0	0	0	0	0	0	0	0	0	0	0	0	0	0	0	0	0	0	0	0	0	0	0	0	0	0	0	0	0	0
OTU_125	5	0	0	0	0	0	0	0	0	0	0	5	0	0	0	0	0	0	0	0	0	0	0	1	0	0	0	0	0	0	0	0	0	0	0	0	0	0	0	2	0	0	0	0	0	0	0	0	0
OTU_213	0	0	0	0	0	0	0	0	0	0	0	0	0	0	0	0	0	0	0	0	0	0	0	0	0	0	0	0	0	0	0	0	0	0	0	0	0	0	0	0	0	0	0	0	0	0	0	0	0
OTU_570	0	0	0	0	0	0	0	0	0	0	0	0	0	0	0	0	0	0	0	0	0	0	0	0	0	0	0	0	0	0	0	0	0	0	0	0	0	0	0	0	0	0	0	0	0	0	0	0	0
OTU_162	0	0	0	0	0	0	0	0	0	0	1	0	0	0	0	0	0	0	0	0	0	0	0	0	0	0	0	0	0	0	0	0	0	0	0	0	0	0	0	0	0	0	0	0	0	0	0	0	0
OTU_699	0	0	0	0	0	0	0	0	0	0	0	0	0	0	0	0	0	0	0	0	0	0	0	0	0	0	0	0	0	0	0	0	0	0	0	0	0	0	0	0	0	0	0	0	0	0	0	0	0
OTU_765	0	0	0	0	0	0	0	0	0	0	0	0	0	0	0	0	0	0	0	0	0	0	0	0	0	0	0	0	0	0	0	0	0	0	0	0	0	0	0	0	0	0	0	0	0	0	0	0	0
OTU_211	0	0	0	8	0	0	3	0	0	0	0	1	0	0	0	0	0	0	0	0	0	0	0	0	0	0	0	0	0	0	0	0	0	0	0	0	0	0	0	0	1	0	0	0	2	0	0	0	0
OTU_390	0	0	0	0	0	0	0	0	0	0	0	0	0	0	0	0	0	0	0	0	0	4	0	0	0	0	0	0	0	0	0	0	0	0	0	0	0	3	0	0	0	0	2	0	0	0	0	0	0
OTU_657	0	0	0	0	0	0	0	0	0	0	0	0	0	0	0	0	0	0	0	0	0	0	0	0	0	0	0	0	0	0	0	0	0	0	0	0	0	0	0	0	0	0	0	0	0	0	0	0	0
OTU_746	0	0	0	0	0	0	0	0	0	0	0	0	0	0	0	0	0	0	0	0	0	0	0	0	0	0	0	0	0	0	0	0	0	0	0	0	0	0	0	0	0	0	1	0	0	0	0	0	0
OTU_142	0	0	0	0	0	0	0	0	0	0	0	0	0	0	0	0	0	0	0	0	0	0	0	0	0	0	0	0	0	0	0	0	0	0	0	24	0	10	0	0	0	0	2	0	0	0	0	0	0
OTU_214	0	0	0	0	0	0	1	0	0	0	6	0	0	0	0	0	0	0	0	0	0	0	0	0	0	0	0	0	0	0	0	0	0	0	0	0	0	0	0	0	0	0	0	0	0	0	0	0	0
OTU_312	0	0	1	0	0	0	0	0	0	0	0	0	0	0	0	0	0	0	0	0	0	0	0	0	0	0	0	0	0	0	0	0	0	0	0	0	0	0	0	0	0	0	0	0	0	0	0	0	0
OTU_464	0	0	0	0	0	0	0	0	0	0	0	0	0	0	0	0	0	0	0	0	0	0	0	0	0	0	0	0	0	0	0	0	0	0	0	0	0	0	0	0	0	0	0	0	0	0	0	0	0
OTU_617	0	0	0	0	0	0	0	0	0	0	0	0	0	0	0	0	0	0	0	0	0	0	0	0	0	0	0	0	0	0	0	0	0	0	0	0	0	0	0	0	0	0	0	0	0	0	0	0	0
OTU_91	0	0	0	0	0	0	0	0	0	0	0	0	0	0	0	0	0	0	0	0	0	0	0	0	0	0	0	0	0	0	0	0	0	0	0	0	0	0	0	0	0	0	0	0	0	0	0	0	0
OTU_797	0	0	0	0	0	0	0	0	0	0	0	0	0	0	0	0	0	0	0	0	0	0	0	0	0	0	0	0	0	0	0	0	0	0	0	0	0	0	0	0	0	0	0	0	0	0	0	0	0
OTU_165	0	0	0	1	0	0	3	0	0	0	0	0	0	0	0	0	0	0	0	0	0	0	0	0	0	0	0	0	0	0	0	0	0	0	0	0	0	0	0	0	0	0	0	0	0	0	0	0	0
OTU_99	2	59	6	185	20	16	358	46	120	47	2	140	16	0	6	5	1	5	3	8	79	0	0	23	147	5	2	0	0	12	8	6	222	31	1	22	211	3	8	49	140	1	14	45	116	43	197	10	1
OTU_256	2	0	0	0	0	0	0	0	0	0	0	0	0	0	2	0	0	3	1	0	0	8	0	2	0	0	0	0	1	0	1	10	0	0	0	0	0	0	0	0	0	0	0	0	0	0	0	0	0
OTU_226	0	0	0	0	0	0	0	0	0	0	0	0	0	0	0	0	0	0	0	0	0	2	0	0	2	0	0	0	0	0	0	0	0	0	0	0	0	0	0	0	0	0	0	0	0	0	0	0	0
OTU_65	10	0	0	15	7	0	3	0	0	1	0	0	0	0	15	0	3	17	4	3	12	32	0	2	17	0	1	0	0	0	8	16	1	0	0	0	1	0	0	0	0	0	0	0	16	0	0	15	0
OTU_774	0	0	0	0	0	0	0	0	0	0	0	0	0	0	0	0	0	0	0	0	0	0	0	0	0	0	0	0	0	0	0	0	0	0	0	0	0	0	0	0	0	0	0	0	0	0	0	0	0
OTU_358	0	0	0	0	0	0	0	0	0	0	0	0	0	0	0	0	0	0	0	0	0	0	0	0	0	0	0	0	0	0	0	0	0	0	0	0	0	0	0	0	0	0	0	0	0	0	0	0	0
OTU_598	0	0	0	0	0	0	0	0	0	0	0	0	0	0	0	0	0	0	0	0	0	0	0	0	0	0	0	0	0	0	0	0	0	0	0	0	0	0	0	0	0	0	0	0	0	0	0	0	0
OTU_454	0	0	0	0	0	0	0	0	0	0	0	0	0	0	0	0	0	0	0	0	0	0	0	0	0	0	0	0	0	0	0	0	0	0	0	0	0	0	0	0	0	0	0	0	0	0	0	0	0
OTU_228	0	0	0	0	0	0	0	0	0	0	0	0	0	0	0	0	0	0	0	0	0	0	0	0	0	0	0	0	0	0	0	0	0	0	0	0	0	0	0	0	0	0	0	0	0	1	0	0	0
OTU_631	0	0	0	0	0	0	0	0	0	0	0	0	0	0	0	0	0	0	0	0	0	0	0	0	0	0	0	0	0	0	0	0	0	0	0	0	0	0	0	0	0	0	0	0	0	0	0	0	0
OTU_254	0	0	0	0	0	0	0	0	0	0	0	0	0	0	0	0	0	0	0	0	0	0	0	0	0	0	0	0	0	0	0	0	0	0	0	0	0	0	0	0	0	0	0	0	0	0	0	0	0
OTU_329	0	0	0	0	0	0	0	0	0	0	0	0	0	0	0	0	0	0	0	0	0	0	0	0	0	0	0	0	0	0	0	0	0	0	0	0	0	0	0	0	0	0	0	0	0	0	0	0	0
OTU_559	0	0	0	0	0	0	0	0	0	0	0	1	0	0	0	0	0	0	0	0	0	0	0	0	0	0	0	0	0	0	0	0	0	0	0	0	0	0	0	0	0	0	0	0	0	0	0	0	0
OTU_319	0	0	0	0	0	0	0	0	0	0	0	0	0	0	0	0	0	0	0	0	0	0	0	0	0	0	0	0	0	0	0	0	0	0	0	0	0	0	0	0	0	0	0	0	0	0	0	0	0
OTU_182	0	3	0	0	0	1	0	0	0	0	0	0	0	0	0	0	0	0	0	0	0	0	1	0	0	0	0	0	0	0	0	0	0	0	0	0	0	0	0	1	0	0	0	0	0	0	0	0	0
OTU_543	0	0	0	0	0	0	0	0	0	0	0	0	0	0	0	0	0	0	0	0	0	0	0	0	0	0	0	0	0	0	0	0	0	0	0	0	0	0	0	0	0	0	0	0	0	0	0	0	0
OTU_527	0	0	0	0	0	0	0	0	0	0	0	0	0	0	0	0	0	0	0	0	0	0	0	0	0	0	0	0	0	0	0	0	0	0	0	0	0	0	0	0	0	0	0	0	0	0	0	0	0
OTU_788	0	0	0	0	0	0	0	0	0	0	0	0	0	0	0	0	0	0	0	0	0	0	0	0	0	0	0	0	0	0	0	0	0	0	0	0	0	0	0	0	0	0	0	0	0	0	0	0	0
OTU_32	0	5	1	0	0	1	0	0	0	0	34	0	11	0	0	10	0	0	0	0	0	0	17	0	0	1	0	23	0	0	0	0	0	1	197	1	0	1	0	0	0	243	22	2	0	32	0	0	0
OTU_51	0	0	0	0	0	0	0	0	0	0	0	0	0	0	0	0	0	0	0	0	0	0	0	0	0	0	0	0	0	0	0	0	0	0	0	0	0	0	0	0	0	0	0	0	0	0	0	0	0
OTU_704	0	1	0	0	0	0	0	0	0	0	0	0	0	0	0	0	0	0	0	0	0	0	0	0	0	0	0	0	0	0	1	0	0	0	0	0	0	0	0	0	0	0	0	0	0	0	0	0	0
OTU_691	0	0	0	0	1	0	0	0	0	0	0	0	0	0	0	0	1	0	0	0	0	0	0	0	2	0	0	0	0	0	1	0	0	0	0	0	0	0	0	0	0	0	0	0	0	0	0	0	0
OTU_491	0	0	0	0	0	0	0	0	0	0	0	0	0	0	0	0	0	0	0	0	0	0	2	0	0	0	0	0	0	2	0	0	0	0	0	0	0	0	1	0	0	0	0	0	0	0	0	0	0
OTU_34	0	1	1	0	0	2	6	1	1	0	0	8	3	0	0	1	0	1	0	0	0	0	0	0	0	0	0	1	0	0	0	0	0	0	0	37	0	0	0	1	0	2	0	0	0	1	0	2	0
OTU_6	11	36	3	66	17	14	218	0	25	9	3	153	58	1	11	22	0	12	2	2	0	2	6	47	0	20	1	2	0	7	2	0	1	25	11	19	10	4	19	25	39	9	40	6	26	12	7	8	17
OTU_708	0	0	0	0	0	0	0	0	0	0	0	0	0	0	0	0	0	0	0	0	0	0	0	0	0	0	0	0	0	0	0	0	0	0	0	0	0	0	0	0	0	0	0	0	0	0	0	0	0
OTU_175	0	0	2	0	0	1	0	0	0	0	0	2	0	0	0	0	0	1	0	0	2	0	0	0	1	0	0	0	0	0	0	0	0	1	0	0	1	0	0	0	1	2	2	0	1	1	1	0	0
OTU_287	0	1	0	0	0	0	0	0	0	0	0	0	0	0	0	1	0	0	0	0	1	0	0	0	0	2	0	0	0	1	0	0	0	0	0	0	0	0	0	0	0	0	0	1	0	1	0	0	0
OTU_1	451	1804	1175	915	1493	726	1169	1100	943	979	374	1238	1211	421	714	644	692	329	301	1434	2873	255	1327	532	865	1809	927	1221	131	1126	915	1312	2159	1289	1022	1102	1913	533	1610	436	2471	1162	1250	515	2425	1222	1412	1429	699
OTU_221	0	0	0	0	0	0	1	0	0	0	0	0	0	0	0	0	0	0	0	0	0	0	0	0	0	0	0	0	0	0	0	0	0	0	0	0	1	0	0	0	0	0	0	0	0	0	0	0	0
OTU_537	0	0	0	0	0	0	0	0	0	0	0	0	0	0	0	0	0	0	0	0	0	0	0	0	0	0	0	0	0	0	0	0	0	0	0	0	0	0	0	0	0	0	0	0	0	0	0	0	0
OTU_587	0	0	0	0	0	0	0	0	0	0	0	0	0	0	0	0	0	0	0	0	0	0	0	0	0	0	0	0	0	0	0	0	0	0	0	0	0	0	0	0	0	0	0	0	0	0	0	0	0
OTU_262	0	0	0	0	0	0	0	0	0	0	0	0	0	0	0	0	0	0	0	0	0	0	0	0	0	0	0	0	0	0	0	0	0	0	0	0	0	0	0	0	0	0	0	0	0	0	0	0	0
OTU_754	0	0	0	0	0	0	0	0	0	0	0	0	0	0	0	0	0	0	0	0	0	0	0	0	0	0	0	0	0	0	0	0	0	0	0	0	0	0	0	0	0	0	0	0	0	0	0	0	0
OTU_458	0	0	0	0	0	0	0	0	0	0	0	0	0	0	0	0	0	0	0	0	0	0	0	0	0	0	0	0	0	0	0	0	0	0	0	0	0	0	0	0	0	0	0	0	0	0	0	0	0
OTU_343	0	0	0	0	0	0	0	0	0	0	0	0	0	0	0	0	0	0	0	0	0	0	0	0	0	0	0	0	0	0	0	0	0	0	0	0	0	0	0	0	0	0	0	0	0	0	0	0	0
OTU_85	6	1	0	0	1	1	0	0	0	0	0	1	0	0	0	0	0	9	0	6	0	0	0	7	0	0	1	0	1	0	0	2	0	5	0	9	0	0	0	32	0	1	8	0	0	0	0	0	0
OTU_112	1	5	0	0	0	1	0	0	0	0	0	1	0	1	0	0	0	1	0	0	0	0	0	3	0	0	0	0	0	0	0	0	0	0	0	0	0	0	0	1	0	1	0	0	1	3	0	0	21
OTU_146	0	0	0	0	0	0	0	0	0	0	0	0	0	0	0	0	1	1	1	2	0	2	0	3	0	0	1	0	4	0	0	0	0	0	0	0	0	0	0	0	0	0	0	0	0	0	0	0	0
OTU_177	0	0	0	0	0	0	0	1	1	0	0	0	0	0	0	0	0	0	0	0	0	0	0	0	0	0	0	0	0	0	0	0	0	0	0	0	0	0	0	0	0	0	0	0	0	0	0	0	0
OTU_620	0	0	0	0	0	0	0	0	0	0	0	0	0	0	0	0	0	0	0	0	0	0	0	0	0	0	0	0	0	0	0	0	0	0	0	0	0	0	0	0	0	0	1	0	0	0	0	0	0
OTU_217	0	0	0	0	0	0	0	0	0	0	0	0	0	0	0	0	0	1	0	1	0	0	0	0	0	0	0	0	0	0	0	0	0	0	0	0	0	0	0	0	0	0	0	0	0	0	0	0	0
OTU_562	0	0	0	0	0	0	0	0	0	0	0	3	0	0	0	0	0	0	0	0	0	0	0	1	0	0	0	0	0	0	0	0	0	0	0	0	0	0	0	0	0	0	2	0	0	2	0	0	0
OTU_425	0	0	0	0	0	0	0	0	0	0	0	0	0	0	0	0	0	0	0	0	0	0	0	0	0	0	0	0	0	0	0	0	0	0	0	0	0	0	0	0	0	0	0	0	0	0	0	0	0
OTU_479	0	0	0	0	0	0	0	0	0	0	0	0	0	0	0	0	0	0	0	0	0	0	0	0	0	0	0	0	0	0	0	0	0	0	0	0	0	0	0	0	0	0	0	0	0	0	0	0	0
OTU_170	0	1	0	0	0	0	0	0	0	0	0	0	0	0	0	0	0	0	0	0	0	0	0	3	0	0	0	0	0	0	0	0	0	0	0	0	0	0	0	0	0	0	0	0	0	0	0	0	0
OTU_718	0	0	0	0	0	0	0	0	0	0	0	0	0	0	0	0	0	0	0	0	0	0	0	0	0	0	0	0	0	0	0	0	0	0	0	0	0	0	0	0	0	0	0	0	0	0	0	0	0
OTU_257	0	0	0	0	0	0	0	0	0	0	0	0	0	0	0	0	0	0	0	0	0	0	0	0	0	0	0	0	0	0	0	0	0	0	0	0	0	0	0	0	0	0	0	0	0	0	0	0	0
OTU_421	0	0	0	0	0	0	0	0	0	0	0	0	0	0	0	0	0	0	0	0	0	0	0	0	0	0	0	0	0	0	0	0	0	0	0	0	0	0	0	0	0	0	0	0	0	0	0	0	0
OTU_151	1	0	0	0	4	0	0	0	0	0	0	3	0	0	1	0	0	2	0	0	0	0	0	12	0	1	0	0	0	2	0	0	0	0	0	0	0	0	0	9	0	0	0	4	0	3	0	0	0
OTU_692	0	0	0	0	0	0	0	0	0	0	0	0	0	0	0	0	0	0	0	0	0	0	0	0	0	0	0	0	0	0	0	0	0	0	0	0	0	0	0	0	0	0	0	0	0	0	0	0	0
OTU_683	0	0	0	0	0	0	0	0	0	0	0	0	0	0	0	0	0	0	0	0	0	0	0	0	0	0	0	0	0	0	0	0	0	0	0	0	0	0	0	0	0	0	0	0	0	0	0	0	0
OTU_662	0	0	0	0	0	0	0	0	0	0	0	0	0	0	0	0	0	0	0	0	0	0	0	0	0	0	0	0	0	0	0	0	0	0	0	0	0	0	0	0	0	0	0	0	0	0	0	0	0
OTU_802	0	0	0	0	0	0	0	0	0	0	0	2	0	0	0	0	0	0	0	0	0	0	0	0	0	0	0	0	0	0	0	0	0	0	0	0	0	4	0	0	0	0	0	0	0	0	0	0	0
OTU_555	0	0	0	0	0	0	0	0	0	0	0	0	0	0	0	0	0	0	0	0	0	0	0	0	0	0	0	0	0	0	0	0	0	0	0	0	0	0	0	0	0	0	0	0	0	0	0	0	0
OTU_122	2	15	1	1	0	3	23	5	5	8	1	4	7	0	0	3	0	2	1	28	0	0	17	54	0	1	1	0	0	1	2	7	0	3	49	2	2	0	1	62	1	33	1	3	0	4	0	1	0
OTU_705	0	0	0	0	0	0	0	0	0	0	0	0	0	0	0	0	0	0	0	0	0	0	0	0	0	0	0	0	0	0	0	0	0	0	0	0	0	0	0	0	0	0	0	0	0	0	0	0	0
OTU_495	0	0	0	0	0	0	1	0	2	26	0	19	0	0	0	0	0	0	0	0	0	0	0	0	0	0	0	0	0	0	0	0	0	0	0	0	3	30	0	0	4	0	2	0	0	0	0	0	0
OTU_392	0	1	0	0	2	0	2	2	2	0	0	5	0	0	1	0	1	1	2	3	2	0	0	0	2	0	0	0	0	0	0	0	1	1	0	2	11	0	0	0	3	0	1	1	4	2	4	1	0
OTU_633	0	0	0	0	0	0	0	0	0	0	0	0	0	0	0	0	0	0	0	0	0	0	0	0	0	0	0	0	0	0	0	0	0	0	0	0	0	0	0	0	0	0	0	0	0	0	0	0	0
OTU_531	0	0	0	0	0	0	0	0	0	0	0	0	0	0	0	0	0	0	0	0	0	0	0	0	0	0	0	0	0	0	0	0	0	0	0	0	0	0	0	0	0	0	0	0	0	0	0	0	0
OTU_17	0	0	0	55	0	0	33	395	6	34	0	53	0	1	0	0	0	0	0	0	0	0	0	0	0	0	0	3	0	8	0	0	4	0	0	3	167	6	26	0	2	0	7	0	170	0	0	3	52
OTU_655	0	0	0	0	0	0	0	0	0	0	0	0	0	0	0	0	0	0	0	0	0	0	0	0	0	0	0	0	0	0	0	0	0	0	0	0	0	0	0	0	0	0	0	0	0	0	0	0	0
OTU_94	0	0	0	0	0	0	0	0	0	0	0	0	0	0	0	0	0	0	0	0	0	0	0	0	0	0	0	0	0	0	0	0	0	0	0	0	0	0	0	0	0	0	0	0	0	0	0	0	0
OTU_83	0	0	0	42	2	0	4	0	0	1	0	0	3	0	0	0	0	0	0	0	0	0	0	0	0	0	0	0	0	0	0	0	0	0	0	0	1	0	0	0	2	0	0	0	0	0	0	0	2
OTU_557	0	0	0	0	0	0	0	0	0	0	0	0	0	0	0	0	0	0	0	0	0	0	0	0	0	0	0	0	0	0	0	0	0	0	0	0	0	0	0	0	0	0	0	0	0	0	0	0	0
OTU_109	0	0	0	0	0	0	0	0	0	0	0	0	0	0	0	0	0	0	0	0	0	0	0	0	0	0	0	0	0	0	0	0	0	0	0	0	0	0	0	0	0	0	0	0	0	0	0	0	0
OTU_317	0	0	0	0	0	0	0	0	0	0	0	0	0	0	0	0	0	0	0	0	0	0	0	0	0	0	0	0	0	0	0	0	0	0	0	0	0	0	0	0	0	0	0	0	0	0	0	0	0
OTU_536	0	0	0	0	0	0	0	0	0	0	0	0	0	0	0	0	0	0	0	0	0	0	0	0	0	0	0	0	0	0	0	0	0	0	0	0	0	0	0	0	0	0	0	0	0	0	0	0	0
OTU_606	0	0	0	0	0	0	0	0	0	0	0	0	0	0	0	0	0	0	0	0	0	0	0	0	0	0	0	0	0	0	0	0	0	0	0	0	0	0	0	0	0	0	0	0	0	0	0	0	0
OTU_407	0	0	0	0	0	0	0	0	0	0	0	0	0	0	0	0	0	0	0	0	0	0	0	0	0	0	0	0	0	0	0	0	0	0	0	0	0	0	0	0	0	0	0	0	0	0	0	0	0
OTU_100	0	0	0	0	0	0	0	0	0	0	0	0	0	0	0	0	0	0	0	0	0	0	0	0	0	0	0	0	0	0	0	0	0	0	0	0	0	0	0	0	0	0	0	0	0	0	0	0	0
OTU_793	0	0	0	0	0	0	0	0	0	0	0	0	0	0	0	0	0	0	0	0	0	0	0	0	0	0	0	0	0	0	0	0	0	0	0	0	0	0	0	0	0	0	0	0	0	0	0	0	0
OTU_400	0	0	0	0	0	0	0	0	0	0	0	0	0	0	0	0	0	0	0	0	0	0	0	0	0	0	0	0	0	0	0	0	0	0	0	0	0	0	0	0	0	0	0	0	0	0	0	0	0
OTU_370	0	0	0	0	0	0	0	0	0	0	0	0	0	0	0	0	0	0	0	0	0	0	0	0	0	0	0	0	0	0	0	0	0	0	0	0	0	0	0	0	0	0	0	0	0	0	0	0	0
OTU_768	0	0	0	0	0	0	0	0	0	0	0	0	0	0	0	0	0	0	0	0	0	0	0	0	0	0	0	0	0	0	0	0	0	0	0	0	0	0	0	0	0	0	0	0	0	0	0	0	0
OTU_791	0	0	0	0	0	0	0	0	0	0	0	0	0	0	0	0	0	0	0	0	0	0	0	0	0	0	0	0	0	0	0	0	0	0	0	0	0	0	0	0	0	0	0	0	0	0	0	0	0
OTU_803	0	0	0	0	0	0	0	0	0	0	0	0	0	0	0	0	0	0	0	0	0	0	0	0	0	0	0	0	0	0	0	0	0	0	0	0	0	0	0	0	0	0	0	0	0	0	0	0	0
OTU_275	0	0	0	0	0	0	0	0	0	0	0	0	0	0	0	0	0	0	0	0	0	0	0	3	0	0	0	0	0	0	0	0	0	0	0	0	0	0	0	0	0	0	0	0	0	0	0	5	0
OTU_232	0	0	0	0	0	1	0	0	0	0	0	0	0	0	0	0	0	0	0	0	0	0	0	0	0	0	0	0	0	0	0	0	0	0	0	0	0	0	0	0	0	0	0	0	0	0	0	0	0
OTU_199	0	0	0	0	0	0	0	0	0	0	0	0	0	0	0	0	0	0	0	0	0	0	0	0	0	0	0	0	0	0	0	0	0	0	0	0	0	1	0	0	0	0	0	0	0	0	0	3	0
OTU_650	0	0	0	0	0	0	0	0	0	0	0	0	0	0	0	0	0	0	0	0	0	0	0	0	0	0	0	0	0	0	0	0	0	0	0	0	0	0	0	0	0	0	0	0	0	0	0	0	0
OTU_386	0	0	0	0	0	0	0	0	0	0	0	0	0	0	0	0	0	0	0	0	0	0	0	0	0	0	0	0	0	0	0	0	1	0	0	0	0	0	0	0	0	0	0	0	0	0	0	0	0
OTU_139	0	0	0	0	0	0	0	0	0	0	0	0	0	0	0	0	0	0	0	0	0	0	0	0	0	0	0	0	0	0	0	0	0	0	0	1	0	0	0	0	0	0	0	0	0	0	0	0	0
OTU_419	0	0	0	0	0	0	0	0	0	0	0	0	0	0	0	0	0	0	0	0	0	0	0	0	0	0	0	0	0	0	0	0	0	0	0	0	0	0	0	0	0	0	0	0	0	0	0	0	0
OTU_159	0	0	0	0	0	0	0	0	0	0	0	0	0	0	0	0	0	1	0	0	0	0	0	3	0	0	0	0	0	0	0	0	0	0	0	1	0	0	0	0	0	0	0	0	0	0	0	0	0
OTU_413	0	0	0	0	0	0	0	0	0	0	0	0	0	0	0	0	0	0	0	0	0	0	0	0	0	0	0	0	0	0	0	0	0	0	0	0	0	0	0	0	0	0	0	0	0	0	0	0	0
OTU_757	0	0	0	0	0	0	0	0	0	0	0	0	0	0	0	0	0	0	0	0	0	0	0	0	0	0	0	0	0	0	0	0	0	0	0	0	0	0	0	0	0	0	0	0	0	0	0	0	0
OTU_121	0	0	0	0	0	0	0	0	0	0	0	0	0	0	0	0	0	0	0	0	0	0	0	0	0	0	0	0	0	0	0	0	0	0	0	0	0	0	0	0	0	0	0	0	0	0	0	0	0
OTU_613	0	2	8	4	4	5	4	14	3	2	10	5	23	11	6	13	0	0	3	2	0	6	20	1	1	4	5	6	0	13	0	3	0	4	10	4	4	0	34	3	4	10	6	1	26	9	0	2	11
OTU_658	0	0	1	0	1	2	0	0	0	0	14	0	1	10	1	9	0	0	0	0	0	0	6	0	0	1	0	7	0	0	0	0	0	0	1	0	0	0	8	0	0	0	0	0	0	0	0	0	0
OTU_218	0	0	1	0	0	0	0	0	1	0	0	0	0	0	0	0	0	0	0	0	0	0	0	0	0	0	0	1	0	0	0	0	0	0	0	0	0	0	0	0	0	0	0	0	0	0	0	0	0
OTU_27	0	1	0	23	0	0	51	0	5	5	12	1	21	0	2	1	0	1	0	0	0	0	0	0	0	0	0	0	0	0	0	0	0	0	1	1	0	0	0	0	2	0	0	0	6	0	0	3	14
OTU_742	0	0	0	0	0	0	1	0	0	0	0	0	0	0	0	0	0	0	0	0	0	0	0	0	0	0	0	0	0	0	0	0	0	0	0	0	0	0	0	0	0	0	0	0	0	0	0	0	0
OTU_250	0	0	0	0	0	0	2	0	0	0	0	0	4	0	0	0	0	0	0	0	0	0	0	0	0	0	0	0	0	0	0	0	0	0	0	0	0	0	0	0	1	0	0	0	0	0	0	0	0
OTU_738	0	0	0	0	0	0	0	0	0	0	0	0	0	0	0	0	0	0	0	0	0	0	0	0	0	0	0	0	0	0	0	0	0	0	0	0	0	0	0	0	0	0	0	0	0	0	0	0	0
OTU_5	24	156	62	79	58	12	90	0	63	83	0	114	19	0	13	5	0	6	16	23	335	7	2	29	0	8	3	3	0	1	9	29	73	33	1	52	77	6	10	21	409	4	9	5	36	23	84	15	0
OTU_101	0	13	14	0	0	8	5	0	0	2	1	5	1	1	1	1	11	20	0	0	1	1	1	1	0	2	0	4	1	1	0	3	1	3	1	26	7	4	1	0	1	0	4	1	0	12	1	0	0
OTU_130	0	0	1	0	0	0	2	0	0	0	0	0	5	0	0	0	0	0	0	0	0	0	0	0	0	0	0	0	0	0	0	0	0	0	1	1	0	0	0	0	0	0	0	0	0	0	0	0	0
OTU_405	0	0	0	0	0	0	0	0	0	0	0	0	0	0	0	0	0	0	0	0	0	0	0	0	0	0	0	0	0	0	0	0	0	0	0	0	0	0	0	0	0	0	0	0	0	0	0	0	0
OTU_127	0	0	0	0	0	0	0	0	0	0	0	0	0	0	0	0	0	0	0	0	0	0	0	0	0	0	0	0	0	0	0	0	0	0	0	0	0	0	0	0	0	0	0	0	0	0	0	0	0
OTU_153	0	0	0	0	0	0	0	0	0	0	0	0	0	0	0	0	0	0	0	0	0	0	0	0	0	0	0	0	0	0	0	0	0	0	0	0	0	0	0	0	0	0	0	0	0	0	0	0	0
OTU_117	0	0	0	0	0	0	0	0	0	0	0	0	0	0	0	0	0	0	0	0	0	0	0	0	0	0	0	0	0	0	0	0	0	0	0	0	0	0	0	0	0	0	0	0	0	0	0	0	0
OTU_260	0	0	0	0	0	0	0	0	0	0	0	0	0	0	0	0	0	0	0	0	0	0	0	0	0	0	0	0	0	0	0	0	0	0	0	0	0	0	0	0	0	0	0	0	0	0	0	0	0
OTU_599	0	0	0	0	0	0	0	0	0	0	0	0	0	0	0	0	0	0	0	0	0	0	0	0	0	0	0	0	0	0	0	0	0	0	0	0	0	0	0	0	0	0	0	0	0	0	0	0	0
OTU_195	0	0	0	0	0	0	0	0	0	0	0	0	0	0	0	0	0	0	0	0	0	0	0	0	0	0	0	0	0	0	0	0	0	0	0	0	0	0	0	0	0	0	0	0	0	0	0	0	0
OTU_640	0	0	0	0	0	0	0	0	0	0	0	0	0	0	0	0	0	0	0	0	0	0	0	0	0	0	0	0	0	0	0	0	0	0	0	0	0	0	0	0	0	0	0	0	0	0	0	0	0
OTU_602	0	0	0	0	0	0	0	0	0	0	0	0	0	0	0	0	0	0	0	0	0	0	0	0	0	0	0	0	0	0	0	0	0	0	0	0	0	0	0	0	0	0	0	0	0	0	0	0	0
OTU_772	0	0	0	0	0	0	0	0	0	0	0	0	0	0	0	0	0	0	0	0	0	0	0	0	0	0	0	0	0	0	0	0	0	0	0	0	0	0	0	0	0	0	0	0	0	0	0	0	0
OTU_20	1	2	4	0	1	1	0	0	0	0	2	0	14	7	3	3	2	2	0	2	2	0	24	1	3	16	4	2	0	42	1	14	0	48	14	12	0	8	28	0	6	21	9	1	0	0	0	4	0
OTU_19	1	3	0	0	45	1	1	0	18	2	0	5	0	0	3	0	4	1	4	9	72	0	1	4	58	0	11	0	1	1	3	29	12	0	0	15	9	0	0	1	42	0	0	4	16	1	2	48	0
OTU_769	0	0	0	0	0	0	0	0	0	0	0	0	0	0	1	0	0	0	0	0	4	0	0	0	1	0	0	0	0	0	0	0	0	0	0	0	0	0	0	0	0	0	0	0	0	0	0	0	0
OTU_11	15	47	15	35	29	22	106	15	69	20	10	68	34	0	46	19	1	14	6	4	6	0	77	23	4	32	21	2	0	98	8	21	20	104	24	13	40	4	29	34	26	43	20	16	42	36	23	4	3
OTU_415	0	0	0	0	0	0	0	0	0	0	0	0	0	0	0	0	0	0	0	0	0	0	0	0	0	0	0	0	0	0	0	0	0	0	0	0	0	0	0	0	0	0	0	0	0	0	0	0	0
OTU_426	0	0	0	0	0	0	0	0	0	0	0	0	0	0	0	0	0	0	0	0	0	0	0	0	0	0	0	0	0	0	0	0	0	0	0	0	0	0	0	0	0	0	0	0	0	0	0	0	0
OTU_618	0	0	0	0	0	0	0	0	0	0	0	0	0	0	0	0	0	0	0	0	0	0	0	0	0	0	0	0	0	0	0	0	0	0	0	0	0	0	0	0	0	0	0	0	0	0	0	0	0
OTU_581	0	0	0	0	0	0	0	0	0	0	0	0	0	0	0	0	0	0	0	0	0	0	0	0	0	0	0	0	0	0	0	0	0	0	0	0	0	0	0	0	0	0	0	0	0	0	0	0	0
OTU_249	0	0	0	0	0	0	0	0	0	0	0	0	0	0	0	0	0	0	0	0	0	0	0	0	0	0	0	0	0	0	0	0	0	0	0	0	0	0	0	0	0	0	0	0	0	0	0	0	0
OTU_204	0	0	0	0	0	0	0	0	0	0	0	0	0	0	0	0	0	0	0	0	0	0	0	0	0	0	0	0	0	0	0	0	0	0	0	0	0	0	0	0	0	0	0	0	0	0	0	0	0
OTU_303	0	0	0	0	0	0	0	0	0	0	0	0	0	0	0	0	0	0	0	0	0	0	0	0	0	0	0	0	0	0	0	0	0	0	0	0	0	0	0	0	0	0	0	0	0	0	0	0	0
OTU_420	0	0	0	0	0	0	0	0	0	0	0	0	0	0	0	0	0	0	0	0	0	0	0	0	0	0	0	0	0	0	0	0	0	0	0	0	0	0	0	0	0	0	0	0	0	0	0	0	0
OTU_544	0	0	0	0	0	0	0	0	0	0	0	0	0	0	0	0	0	0	0	0	0	0	0	0	0	0	0	0	0	0	0	0	0	0	0	0	0	0	0	0	0	0	0	0	0	0	0	0	0
OTU_591	0	0	0	0	0	0	0	0	0	0	0	0	0	0	0	0	0	0	0	0	0	0	0	0	0	0	0	0	0	0	0	0	0	0	0	0	0	0	0	0	0	0	0	0	0	0	0	0	0
OTU_155	0	0	0	0	0	0	0	0	0	0	0	0	0	0	0	0	0	0	0	0	0	0	0	0	0	0	0	0	0	0	0	0	0	0	0	0	0	0	0	0	0	0	0	0	0	0	0	0	0
OTU_251	0	0	0	0	0	0	0	0	0	0	0	0	0	0	0	0	0	0	0	0	0	0	0	0	0	0	0	0	0	0	0	0	0	0	0	0	0	0	0	0	0	0	0	0	0	0	0	0	0
OTU_266	0	0	0	0	0	0	0	0	0	0	0	0	0	0	0	0	0	0	0	0	0	0	0	0	0	0	0	0	0	0	0	0	0	0	0	0	0	0	0	0	0	0	0	0	0	0	0	0	0
OTU_349	0	0	0	0	0	0	0	0	0	0	0	0	0	0	0	0	0	0	0	0	0	0	0	0	0	0	0	0	0	0	0	0	0	0	0	0	0	0	0	0	0	0	0	0	0	0	0	0	0
OTU_632	0	0	0	0	0	0	0	0	0	0	0	0	0	0	0	0	0	0	0	0	0	0	0	0	0	0	0	0	0	0	0	0	0	0	0	0	0	0	0	0	0	0	0	0	0	0	0	0	0
OTU_309	0	0	0	0	0	0	0	0	0	0	0	0	0	0	0	0	0	0	0	0	0	0	0	0	0	0	0	0	0	0	0	0	0	0	0	0	0	0	0	0	0	0	0	0	0	0	0	0	0
OTU_510	0	0	0	0	0	0	0	0	0	0	0	0	0	0	0	0	0	0	0	0	0	0	0	0	0	0	0	0	0	0	0	0	0	0	0	0	0	0	0	0	0	0	0	0	0	0	0	0	0
OTU_593	0	0	0	0	0	0	0	0	0	0	0	0	0	0	0	0	0	0	0	0	0	0	0	0	0	0	0	0	0	0	0	0	0	0	0	0	0	0	0	0	0	0	0	0	0	0	0	0	0
OTU_701	0	0	0	0	0	0	0	0	0	0	0	0	0	0	0	0	0	0	0	0	0	0	0	0	0	0	0	0	0	0	0	0	0	0	0	0	0	0	0	0	0	0	0	0	0	0	0	0	0
OTU_441	0	0	0	0	0	0	0	0	0	0	0	0	0	0	0	0	0	0	0	0	0	0	0	0	0	0	0	0	0	0	0	0	0	0	0	0	0	0	0	0	0	0	0	0	0	0	0	0	0
OTU_393	0	0	0	0	0	0	0	0	0	0	0	0	0	0	0	0	0	0	0	0	0	0	0	0	0	0	0	0	0	0	0	0	0	0	0	0	0	0	0	0	0	0	0	0	0	0	0	0	0
OTU_614	0	0	0	0	0	0	0	0	0	0	0	0	0	0	0	0	0	0	0	0	0	0	0	0	0	0	0	0	0	0	0	0	0	0	0	0	0	0	0	0	0	0	0	0	0	0	0	0	0
OTU_321	0	0	0	0	0	0	0	0	0	0	0	0	0	0	0	0	0	0	0	0	0	0	0	0	0	0	0	0	0	0	0	0	0	0	0	0	0	0	0	0	0	0	0	0	0	1	0	0	0
OTU_203	0	0	0	0	0	0	0	0	0	0	0	0	0	0	0	0	0	0	0	0	0	0	0	0	0	0	0	0	0	0	0	0	0	0	0	0	0	0	0	0	0	0	0	0	0	0	0	0	0
OTU_286	1	0	0	0	0	0	0	0	0	0	0	0	0	0	0	0	0	0	0	0	0	0	0	0	0	0	0	0	0	0	0	0	0	0	0	0	0	0	0	0	0	0	0	0	0	0	0	0	0
OTU_638	0	0	0	0	0	0	0	0	0	0	0	0	0	0	0	0	0	0	0	0	0	0	0	0	0	0	0	0	0	0	0	0	0	0	0	0	0	0	0	0	0	0	0	0	0	0	0	0	0
OTU_781	0	0	0	0	0	0	0	0	0	0	0	0	0	0	0	0	0	0	0	0	0	0	0	0	0	0	0	0	0	0	0	0	0	0	0	0	0	0	0	0	0	0	0	0	0	0	0	0	0
OTU_594	0	0	0	0	0	0	0	0	0	0	0	0	0	0	0	0	0	0	0	0	0	0	0	0	0	0	0	0	0	0	0	0	0	0	0	0	0	0	0	0	0	0	0	0	0	0	0	0	0
OTU_726	0	0	0	0	0	0	0	0	0	0	0	0	0	0	0	0	0	0	0	0	0	0	0	0	0	0	0	0	0	0	0	0	0	0	0	0	0	0	0	0	0	0	0	0	0	0	0	0	0
OTU_355	0	0	0	0	0	0	0	0	0	0	0	0	0	0	0	0	0	0	0	0	0	0	0	0	0	0	0	0	0	0	0	0	0	0	0	0	0	0	0	0	0	0	0	0	0	0	0	0	0
OTU_641	0	0	0	0	0	0	0	0	0	0	0	0	0	0	0	0	0	0	0	0	0	0	0	0	0	0	0	0	0	0	0	0	0	0	0	0	0	0	0	0	0	0	0	0	0	0	0	0	0
OTU_239	0	0	0	0	0	0	0	0	0	0	0	0	0	0	0	0	0	0	0	0	0	0	0	0	0	0	0	0	0	0	0	0	0	0	0	0	0	0	0	0	0	0	0	0	0	0	0	0	0
OTU_553	0	0	0	0	0	0	0	0	0	0	0	0	0	0	0	0	0	0	0	0	0	0	0	0	0	0	0	0	0	0	0	0	0	0	0	0	0	0	0	0	0	0	0	0	0	0	0	0	0
OTU_442	0	0	0	0	0	0	0	0	0	0	0	0	0	0	0	0	0	0	0	0	0	0	0	0	0	0	0	0	0	0	0	0	0	0	0	0	0	0	0	0	0	0	0	0	0	0	0	0	0
OTU_434	0	0	0	0	0	0	0	0	0	0	0	0	0	0	0	0	0	0	0	0	0	0	0	0	0	0	0	0	0	0	0	0	0	0	0	0	0	0	0	0	0	0	0	0	0	0	0	0	0
OTU_300	0	0	0	0	0	0	0	0	0	0	0	0	0	0	0	0	0	0	0	0	0	0	0	0	0	0	0	0	0	0	0	0	0	0	0	0	0	0	0	0	0	0	0	0	0	0	0	0	0
OTU_160	0	0	0	0	0	0	0	0	0	0	0	0	0	0	0	0	0	0	0	0	0	0	0	0	0	0	0	0	0	0	0	0	0	0	0	0	0	0	0	0	0	0	0	0	0	0	0	0	0
OTU_770	0	0	0	0	0	0	0	0	0	0	0	0	0	0	0	0	0	0	0	0	0	0	0	0	0	0	0	0	0	0	0	0	0	0	0	0	0	0	0	0	0	0	0	0	0	0	0	0	0
OTU_70	0	0	0	0	0	0	0	0	0	0	0	0	0	0	0	0	0	0	0	0	0	0	0	0	2	0	0	0	0	0	0	0	0	0	0	0	0	0	0	0	0	0	0	0	1	0	0	0	0
OTU_477	0	0	0	1	2	0	2	2	0	0	0	0	0	0	1	0	2	0	1	1	1	0	0	2	6	0	0	0	0	0	0	0	6	0	0	1	2	0	0	0	1	0	0	2	3	2	5	0	1
OTU_453	0	0	0	0	0	0	0	0	0	0	0	0	0	0	0	0	0	0	0	0	0	0	0	0	0	0	0	0	0	0	0	0	0	0	0	0	0	0	0	0	0	0	0	0	0	0	0	0	0
OTU_56	1	4	0	12	13	1	15	13	15	5	0	12	0	0	6	0	5	2	1	7	5	0	0	13	22	0	1	0	1	0	5	3	8	0	1	14	33	1	0	19	10	0	3	3	12	2	19	2	3
OTU_432	0	2	0	10	1	1	10	0	5	9	0	26	0	0	0	0	2	1	1	2	1	0	0	7	2	0	0	1	0	1	0	2	10	1	0	0	11	1	0	7	7	1	1	6	3	3	6	0	0
OTU_381	0	0	0	0	0	0	0	0	0	0	0	0	0	0	0	0	0	0	0	0	0	0	0	1	4	0	0	0	0	0	0	0	0	1	0	0	0	0	0	0	0	0	1	1	0	1	0	0	0
OTU_493	0	0	0	0	0	0	0	0	0	0	0	0	0	0	0	0	0	0	0	0	0	0	0	0	0	0	0	0	0	0	0	0	0	0	0	0	0	0	0	0	0	0	0	0	0	0	0	0	0
OTU_558	0	0	0	0	0	0	0	0	0	0	0	0	0	0	0	0	0	0	0	0	0	0	0	0	0	0	0	0	0	0	0	0	0	0	0	0	0	0	0	0	0	0	0	0	0	0	0	0	0
OTU_119	0	0	0	0	0	0	0	0	0	1	0	0	0	0	0	0	0	0	0	0	0	0	0	0	1	0	0	0	0	0	0	0	1	0	0	1	0	0	0	0	3	0	0	4	0	3	0	31	0
OTU_480	0	0	0	0	0	0	0	0	0	0	0	0	0	0	0	0	0	0	0	0	0	0	0	0	0	0	0	0	0	0	0	0	0	0	0	0	0	0	0	0	0	0	0	0	0	0	0	0	0
OTU_196	10	0	0	0	0	0	0	0	0	0	0	0	0	0	0	0	0	0	1	0	0	2	0	0	0	0	0	0	0	0	0	2	0	0	0	0	0	0	0	1	0	0	0	0	0	0	0	0	0
OTU_44	1	0	0	0	8	0	0	0	36	94	0	30	0	0	0	0	0	0	3	0	0	1	0	1	0	0	0	0	0	0	0	1	18	0	0	0	26	0	0	0	0	0	0	0	3	0	0	0	0
OTU_26	3	45	14	0	4	10	9	0	7	3	0	6	0	0	7	1	3	0	3	10	10	6	0	2	17	1	3	27	1	0	6	9	3	1	0	16	0	1	1	1	2	0	1	12	16	129	1	12	0
OTU_322	0	0	0	0	0	0	0	0	0	0	0	0	0	0	0	0	0	0	0	0	0	0	0	0	0	0	0	0	0	0	0	0	0	0	0	0	0	0	0	0	0	0	0	0	0	0	0	0	0
OTU_356	0	0	0	0	0	0	0	0	0	0	0	0	0	0	0	0	0	0	0	0	0	0	0	0	0	0	0	0	0	0	0	0	0	0	0	0	0	0	0	0	0	0	0	0	0	0	0	0	0
OTU_438	0	0	0	0	0	0	0	0	0	0	0	0	0	0	0	0	0	0	0	0	0	0	0	0	0	0	0	0	0	0	0	0	0	0	0	0	0	0	0	0	0	0	0	0	0	0	0	0	0
OTU_499	0	0	0	0	0	0	0	0	0	0	0	0	0	0	0	0	0	0	0	0	0	0	0	0	0	0	0	0	0	0	0	0	0	0	0	0	0	0	0	0	0	0	0	0	0	0	0	0	0
OTU_529	0	0	0	0	0	0	0	0	0	0	0	0	0	0	0	0	0	0	0	0	0	0	0	0	0	0	0	0	0	0	0	0	0	0	0	0	0	0	0	0	0	0	0	0	0	0	0	0	0
OTU_597	0	0	0	0	0	0	0	0	0	0	0	0	0	0	0	0	0	0	0	0	0	0	0	0	0	0	0	0	0	0	0	0	0	0	0	0	0	0	0	0	0	0	0	0	0	0	0	0	0
OTU_289	0	0	0	0	0	0	0	0	0	0	0	0	0	0	0	0	0	0	0	0	0	0	0	0	0	0	0	0	0	0	0	0	0	0	0	0	0	0	0	0	0	0	0	0	0	0	0	0	0
OTU_149	0	0	0	0	0	0	0	0	0	0	0	0	0	0	0	0	0	0	0	0	0	0	0	0	0	0	0	0	0	0	0	0	0	0	0	0	0	0	0	0	0	0	0	0	0	0	0	0	0
OTU_364	0	0	0	0	0	0	0	0	0	0	0	0	0	0	0	0	0	0	0	0	0	0	0	0	0	0	0	0	0	0	0	0	0	0	0	0	0	0	0	0	0	0	0	0	0	0	0	0	0
OTU_331	0	0	0	0	0	0	0	0	0	0	0	0	0	0	0	0	0	0	0	0	0	0	0	0	0	0	0	0	0	0	0	0	0	0	0	0	0	0	0	0	0	0	0	0	0	0	0	0	0
OTU_104	0	0	0	0	0	0	0	0	0	0	0	0	0	0	0	0	0	0	0	0	0	0	0	0	0	0	0	0	0	0	0	0	0	0	0	0	0	0	0	0	1	0	0	0	0	0	0	0	0
OTU_75	0	0	0	4	0	0	3	0	0	0	0	0	0	0	0	0	0	0	0	0	0	0	0	0	0	0	0	0	0	0	0	0	0	0	0	0	0	0	0	0	0	0	0	0	0	0	0	0	0
OTU_424	0	0	0	0	0	0	1	0	0	0	0	0	0	0	0	0	0	0	0	0	0	0	0	0	0	0	0	0	0	0	0	0	0	0	0	0	0	0	0	0	0	0	0	0	0	0	0	0	0
OTU_580	0	0	0	0	0	0	0	0	0	0	0	0	0	0	0	0	0	0	0	0	0	0	0	0	0	0	0	0	0	0	0	0	0	0	0	0	0	0	0	0	0	0	0	0	0	0	0	0	0
OTU_191	0	0	0	0	0	0	0	0	0	0	1	0	0	0	0	0	0	0	0	0	0	0	0	0	0	0	0	0	0	0	0	0	0	0	0	0	0	0	0	0	0	0	0	0	0	0	0	0	0
OTU_748	0	0	0	0	0	0	0	0	0	0	0	0	0	0	0	0	0	0	0	0	0	0	0	0	0	0	0	0	0	0	0	0	0	0	0	0	0	0	0	0	0	0	0	0	0	0	0	0	0
OTU_518	0	0	0	0	0	0	0	0	0	0	0	0	0	0	0	0	0	0	0	0	0	0	0	0	0	0	0	0	0	0	0	0	0	0	0	0	0	0	0	0	0	0	0	0	0	0	0	0	0
OTU_282	0	0	0	0	0	0	0	0	0	0	0	0	0	0	0	0	0	0	0	0	0	0	0	0	0	0	0	0	0	0	0	0	0	0	0	0	0	0	0	0	0	0	0	0	0	0	0	0	0
OTU_724	0	0	0	0	0	0	0	0	0	0	0	0	0	0	0	0	0	0	0	0	0	0	0	0	0	0	0	0	0	0	0	0	0	0	0	0	0	0	0	0	0	0	0	0	0	0	0	0	0
OTU_197	0	0	0	0	0	0	0	0	0	0	0	0	0	0	0	0	0	0	0	0	0	0	0	0	0	0	0	0	0	0	0	0	0	0	0	0	0	0	0	0	0	0	0	0	0	0	0	0	0
OTU_538	0	0	0	0	0	0	0	0	0	0	0	0	0	0	0	0	0	0	0	0	0	0	0	0	0	0	0	0	0	0	0	0	0	0	0	0	0	0	0	0	0	0	0	0	0	0	0	0	0
OTU_752	0	0	0	0	0	0	0	0	0	0	0	0	0	0	0	0	0	0	0	0	0	0	0	0	0	0	0	0	0	0	0	0	0	0	0	0	0	0	0	0	0	0	0	0	0	0	0	0	0
OTU_245	0	0	0	0	0	0	0	0	0	0	0	0	0	0	0	0	0	0	0	0	0	0	0	0	0	0	0	0	0	0	0	0	0	0	0	0	0	0	0	0	0	0	0	0	0	0	0	0	0
OTU_172	0	0	0	0	0	0	0	0	0	0	0	0	0	0	0	0	0	0	0	0	0	0	0	0	0	0	0	0	0	0	0	0	0	0	0	0	0	0	0	0	0	0	0	0	0	0	0	0	0
OTU_444	0	0	0	0	0	0	0	0	0	0	0	0	0	0	0	0	0	0	0	0	0	0	0	0	0	0	0	0	0	0	0	0	0	0	0	0	0	0	0	0	0	0	0	0	0	0	0	0	0
OTU_168	0	0	0	0	0	0	0	0	0	0	0	0	0	0	0	0	0	0	0	0	0	0	0	0	0	0	0	0	0	0	0	0	0	0	0	0	0	0	0	0	0	0	0	0	0	0	0	0	0
OTU_295	0	0	0	0	0	0	0	0	0	0	0	0	0	0	0	0	0	0	0	0	0	0	0	0	0	0	0	0	0	0	0	0	0	0	0	0	0	0	0	0	0	0	0	0	0	0	0	0	0
OTU_674	0	0	0	0	0	0	0	0	0	0	0	0	0	0	0	0	0	0	0	0	0	0	0	0	0	0	0	0	0	0	0	0	0	0	0	0	0	0	0	0	0	0	0	0	0	0	0	0	0
OTU_716	0	0	0	0	0	0	0	0	0	0	0	0	0	0	0	0	0	0	0	0	0	0	0	0	0	0	0	0	0	0	0	0	0	0	0	0	0	0	0	0	0	0	0	0	0	0	0	0	0
OTU_503	0	0	0	0	0	0	0	0	0	0	0	0	0	0	0	0	0	0	0	0	0	0	0	0	0	0	0	0	0	0	0	0	0	0	0	0	0	0	0	0	0	0	0	0	0	0	0	0	0
OTU_241	0	0	0	0	0	0	0	0	0	0	0	0	0	0	0	0	0	0	0	0	0	0	0	0	0	0	0	0	0	0	0	0	0	0	0	0	0	0	0	0	0	0	0	0	0	0	0	0	0
OTU_377	0	0	0	0	0	0	0	0	0	0	0	0	0	0	0	0	0	0	0	0	0	0	0	0	0	0	0	0	0	0	0	0	0	0	0	0	0	0	0	0	0	0	0	0	0	0	0	0	0
OTU_326	0	0	0	0	0	0	0	0	0	0	0	0	0	0	0	0	0	0	0	0	0	0	0	0	0	0	0	0	0	0	0	0	0	0	0	0	0	0	0	0	0	0	0	0	0	0	0	0	0
OTU_396	0	0	0	0	0	0	0	0	0	0	0	0	0	0	0	0	0	0	0	0	0	0	0	0	0	0	0	0	0	0	0	0	0	0	0	0	0	0	0	0	0	0	0	0	0	0	0	0	0
OTU_86	0	0	0	0	0	0	0	0	0	0	0	0	0	0	0	0	0	0	0	0	0	0	0	0	0	0	0	0	0	0	0	0	0	0	0	0	0	0	1	0	0	0	0	0	0	0	0	0	0
OTU_178	0	0	0	0	0	0	0	0	0	0	0	0	0	0	0	0	0	0	0	0	0	0	0	0	0	0	0	0	0	0	0	0	0	0	0	0	0	0	0	0	0	0	0	0	0	0	0	0	0
OTU_446	0	0	0	0	0	0	0	0	0	0	0	0	0	0	0	0	0	0	0	0	0	0	0	0	0	0	0	0	0	0	0	0	0	0	0	0	0	0	0	0	0	0	0	0	0	0	0	0	0
OTU_509	0	0	0	0	0	0	0	0	0	0	0	0	0	0	0	0	0	0	0	0	0	0	0	0	0	0	0	0	0	0	0	0	0	0	0	0	0	0	0	0	0	0	0	0	0	0	0	0	0
OTU_333	0	0	0	0	0	0	0	0	0	0	5	0	0	0	0	0	0	0	0	0	0	0	0	0	0	0	0	0	0	0	0	0	0	0	0	0	0	0	0	0	0	1	0	0	0	0	0	0	0
OTU_589	0	0	0	0	0	0	0	0	0	0	0	0	0	0	0	0	0	0	0	0	0	0	0	0	0	0	0	0	0	0	0	0	0	0	0	0	0	0	0	0	0	0	0	0	0	0	0	0	0
OTU_253	0	0	0	0	0	0	0	0	0	0	0	0	0	0	0	0	0	0	0	0	0	0	0	0	0	0	0	0	0	0	0	0	0	0	0	0	0	0	0	0	0	0	0	0	0	0	0	0	0
OTU_436	0	0	0	0	0	0	0	0	0	0	0	0	0	0	0	0	0	0	0	0	0	0	0	0	0	0	0	0	0	0	0	0	0	0	0	0	0	0	0	0	0	0	0	0	0	0	0	0	0
OTU_327	0	0	0	0	0	0	0	0	0	0	0	0	0	0	0	0	0	0	0	0	0	0	0	0	0	0	0	0	0	0	0	0	0	0	0	0	0	0	0	0	0	0	0	0	0	0	0	0	0
OTU_582	0	0	0	0	0	0	0	0	0	0	0	0	0	0	0	0	0	0	0	0	0	0	0	0	0	0	0	0	0	0	0	0	0	0	0	0	0	0	0	0	0	0	0	0	0	0	0	0	0
OTU_481	0	0	0	0	0	0	0	0	0	0	0	0	0	0	0	0	0	0	0	0	0	0	0	0	0	0	0	0	0	0	0	0	0	0	0	0	0	0	0	0	0	0	0	0	0	0	0	0	0
OTU_760	0	0	0	0	0	0	0	0	0	0	1	0	0	0	0	0	0	0	0	0	0	0	0	0	0	0	0	0	0	0	0	0	0	0	0	0	0	0	0	0	0	0	0	0	0	0	0	0	0
OTU_654	0	0	0	0	0	0	0	0	0	0	0	0	0	0	0	0	0	0	0	0	0	0	0	0	0	0	0	0	0	0	0	0	0	0	0	0	0	0	0	0	0	0	0	0	0	0	0	0	0
OTU_9	14	63	9	231	43	42	146	1	117	26	7	32	74	0	19	1	1	21	11	9	18	2	0	37	7	0	3	6	5	26	21	43	123	30	9	10	84	5	110	37	137	22	16	109	66	25	166	38	3
OTU_37	0	0	0	0	0	0	0	0	0	3	0	0	0	0	0	0	0	0	0	0	1	0	0	0	0	0	0	0	0	0	0	0	0	0	0	12	0	8	0	0	0	0	0	0	0	0	0	0	0
OTU_324	0	1	0	0	0	1	1	0	3	1	0	5	0	0	0	0	0	0	0	0	5	0	0	0	3	0	0	0	0	4	0	0	1	0	0	19	1	12	2	0	8	0	14	1	2	0	0	5	2
OTU_4	0	2	0	2	1	0	4	10	10	36	0	7	1	0	0	0	0	0	0	0	46	1	0	0	6	1	0	0	0	30	0	4	67	1	0	192	26	24	27	0	32	1	134	2	34	0	7	20	39
OTU_22	357	0	0	0	95	0	0	0	0	0	0	0	0	0	23	0	61	37	118	41	0	591	0	35	0	0	1	0	49	0	73	265	0	0	0	7	0	18	0	9	0	0	33	0	0	0	0	0	0
OTU_565	0	0	0	0	0	0	0	3	0	3	0	1	0	0	0	0	0	0	0	0	0	0	0	1	0	0	0	0	0	0	0	0	0	0	0	0	0	1	0	0	0	0	0	0	0	0	0	0	0
OTU_12	2	1	0	0	27	0	0	10	8	15	0	3	0	0	14	0	15	6	233	0	7	6	0	4	2	0	9	1	15	0	1	4	2	0	0	7	25	236	0	3	13	0	66	0	10	0	0	0	0
OTU_790	0	0	0	0	0	0	0	0	0	0	0	0	0	0	0	0	0	0	2	0	0	0	0	0	0	0	0	0	0	0	0	0	0	0	0	0	0	7	0	0	0	0	0	0	0	0	0	0	0
OTU_59	4	1	0	0	1	0	0	0	0	1	0	0	0	0	0	0	0	0	2	1	0	35	0	3	0	0	0	0	2	1	2	2	0	0	0	4	0	30	1	0	0	0	3	0	0	0	0	0	0
OTU_259	0	0	0	0	0	0	0	0	0	1	0	0	0	0	0	0	1	2	25	0	0	1	0	0	1	0	0	0	5	0	1	2	0	0	0	0	0	1	0	0	0	0	0	0	0	0	0	0	0
OTU_263	0	0	0	0	0	0	0	0	0	0	1	0	0	0	0	0	0	0	0	0	0	0	0	0	0	0	0	0	0	0	0	0	0	0	0	0	0	0	0	0	0	0	0	0	0	0	0	0	0
OTU_450	0	0	1	0	0	0	0	0	0	0	0	0	0	0	0	0	0	0	0	0	0	0	0	0	0	0	0	0	0	0	0	0	0	0	0	0	0	0	0	0	0	0	0	0	0	0	0	0	0
OTU_297	0	0	0	0	0	0	0	0	0	0	0	0	0	0	0	0	0	0	0	0	0	0	0	0	1	0	0	0	0	0	0	0	0	0	0	3	0	0	0	0	0	0	0	0	0	0	0	0	0
OTU_668	1	0	0	0	0	0	0	0	0	0	0	0	0	0	0	0	0	0	0	0	0	2	0	0	0	0	0	0	0	0	0	0	0	0	0	0	0	3	0	0	0	0	0	0	0	0	0	0	0
OTU_24	14	0	0	11	0	0	0	7	1	33	0	7	0	0	7	0	0	11	12	6	0	14	0	5	2	0	6	0	0	1	1	0	0	9	0	4	13	5	23	9	1	0	1	0	3	0	1	2	0
OTU_545	0	0	0	0	0	0	0	0	0	0	0	0	0	0	0	0	0	0	0	0	0	0	0	0	0	0	0	0	0	0	0	0	0	0	0	0	0	0	0	0	0	0	0	0	0	0	0	0	0
OTU_137	0	0	0	0	0	0	0	6	0	3	0	1	0	0	0	0	0	0	0	0	0	0	0	0	1	0	0	0	0	0	0	0	0	0	0	5	0	0	0	0	1	0	0	0	0	0	0	0	0
OTU_745	0	0	0	0	0	0	0	0	0	0	0	0	0	0	0	0	0	0	0	0	0	0	0	0	0	0	0	0	0	0	0	0	0	0	0	0	0	0	0	0	0	0	0	0	0	0	0	0	0
OTU_794	0	0	0	0	0	0	0	0	0	0	0	0	0	0	0	0	0	0	0	0	3	0	0	0	0	0	0	0	0	0	0	0	0	0	0	0	0	0	0	0	0	0	0	0	0	0	0	0	0
OTU_57	0	0	0	25	0	0	0	0	0	0	10	0	2	0	0	0	0	0	0	0	0	0	0	0	0	0	0	0	0	0	0	0	0	0	1	0	0	0	2	0	0	0	0	0	7	0	0	0	6
OTU_118	0	0	0	0	0	0	0	0	0	0	0	0	0	0	0	0	0	0	0	0	0	0	0	0	0	0	0	0	0	0	0	0	0	0	0	0	0	0	0	0	0	0	0	0	0	0	0	0	0
OTU_431	0	0	0	0	0	0	0	0	0	0	0	0	0	0	0	0	0	0	0	0	0	0	0	0	0	0	0	0	0	0	0	0	0	0	0	0	0	0	0	0	0	0	0	0	0	0	0	0	0
OTU_394	0	0	0	0	0	0	0	0	0	0	0	0	0	0	0	0	0	0	0	0	0	0	0	0	0	0	0	0	0	0	0	0	0	0	0	0	0	0	0	0	0	0	0	0	0	0	0	0	0
OTU_236	0	0	0	0	0	0	0	0	0	0	0	0	0	0	0	0	0	0	0	0	0	0	0	0	0	0	0	0	0	0	0	0	0	0	0	0	0	0	0	0	0	0	0	0	0	0	0	0	0
OTU_728	0	0	0	0	0	0	0	0	0	0	0	0	0	0	0	0	0	0	0	0	0	0	0	0	0	0	0	0	0	0	0	0	0	0	0	0	0	0	0	0	0	0	0	0	0	0	0	0	0
OTU_410	0	0	0	0	0	0	0	0	0	0	0	0	0	0	0	0	0	0	0	0	0	0	0	0	0	0	0	0	0	0	0	0	0	0	0	0	0	0	0	0	0	0	0	0	0	0	0	0	0
OTU_267	0	0	0	0	0	0	0	0	0	0	0	0	0	0	0	0	0	0	0	0	0	0	0	0	0	0	0	0	0	0	0	0	0	0	0	0	0	0	0	0	0	0	0	0	0	0	0	0	0
OTU_369	0	0	0	0	0	0	0	0	0	0	0	0	0	0	0	0	0	0	0	0	0	0	0	0	0	0	0	0	0	0	0	0	0	0	0	0	0	0	0	0	0	0	0	0	0	0	0	0	0
OTU_721	0	0	0	0	0	0	0	0	0	0	0	0	0	0	0	0	0	0	0	0	0	0	0	0	0	0	0	0	0	0	0	0	0	0	0	0	0	0	0	0	0	0	0	0	0	0	0	0	0
OTU_695	0	0	0	0	0	0	0	0	0	0	0	0	0	0	0	0	0	0	0	0	0	0	0	0	0	0	0	0	0	0	0	0	0	0	0	0	0	0	0	0	0	0	0	0	0	0	0	0	0
OTU_283	0	0	0	0	0	0	0	0	0	0	0	0	0	0	0	0	0	0	0	0	0	0	0	0	0	0	0	0	0	0	0	0	0	0	0	0	0	0	0	0	0	0	0	0	0	0	0	0	0
OTU_469	0	0	0	0	0	0	1	0	0	0	0	0	0	0	0	0	0	0	0	0	0	0	0	0	0	0	0	0	0	0	0	0	0	0	0	0	0	0	0	0	0	0	0	0	0	0	0	0	0
OTU_550	0	0	0	0	0	0	0	0	0	0	0	0	0	0	0	0	0	0	0	0	0	0	0	0	0	0	0	0	0	0	0	0	0	0	0	0	0	0	0	0	0	0	0	0	0	0	0	0	0
OTU_246	0	0	0	0	0	0	0	0	0	0	0	0	0	0	0	0	0	0	0	0	0	0	0	0	0	0	0	0	0	0	0	0	0	0	0	0	0	0	0	0	0	0	0	0	0	0	0	0	0
OTU_180	0	0	0	0	0	0	0	0	0	0	0	0	0	0	0	0	0	0	0	0	0	0	0	0	0	0	0	0	0	0	0	0	0	0	0	0	0	0	0	0	0	0	0	0	0	0	0	2	0
OTU_367	0	0	0	0	0	0	0	0	0	0	0	0	0	0	0	0	0	0	0	0	0	0	0	0	0	0	0	0	0	0	0	0	0	0	0	0	0	0	0	0	0	0	0	0	0	0	0	0	0
OTU_255	0	0	0	0	0	0	0	0	0	0	0	0	0	0	0	0	0	0	0	0	0	0	0	0	0	0	0	0	0	0	0	0	0	0	0	0	0	0	0	0	0	0	0	0	0	0	0	0	0
OTU_359	0	0	0	0	0	0	0	0	0	0	3	0	0	0	0	0	0	0	0	0	0	0	0	0	0	0	0	0	0	0	0	0	0	0	0	0	0	0	0	0	0	0	0	0	0	0	0	0	0
OTU_787	0	0	0	0	0	0	0	0	0	0	0	0	0	0	0	0	0	0	0	0	0	0	0	0	0	0	0	0	0	0	0	0	0	0	0	0	0	0	0	0	0	0	0	0	0	0	0	0	0
OTU_16	0	0	0	0	0	0	0	0	0	0	0	0	0	0	0	0	0	0	2	0	0	0	0	0	0	0	0	0	0	0	0	0	0	0	0	0	0	0	0	0	0	0	0	0	0	0	0	0	0
OTU_325	0	0	0	0	0	0	0	0	0	0	0	0	0	0	0	0	0	0	0	0	0	1	0	0	0	0	0	0	0	0	0	0	0	0	0	0	0	0	0	0	0	0	0	0	0	0	0	0	0
OTU_354	0	0	0	0	0	0	0	0	0	0	0	0	0	0	0	0	0	0	0	0	0	0	0	0	0	0	0	0	0	0	0	0	0	0	0	0	0	0	0	0	0	0	0	0	0	0	0	0	0
[truncated: 1,856 more columns]

## Sheet: discovery_map
	Barcode	Linker.Primer	Primer.A.Key	Name	Fusion.Primer.Sequence..Forward.	Plate	Well	Run	Subject	Day	Instrument	Habitat	x	y	Replicate	Tooth	Flow	FlowRate	Order	Class	ToothFactor	Aspect	Jaw	Side	Quadrant	Platform	Description
P1.1.03B.D04.R00	AAGAGATGTCGA	GCACTCCTACGGGAGGCAGCA	CGTATCGCCTCCCTCGCGCCATCAG	338F_BC004	CGTATCGCCTCCCTCGCGCCATCAGAAGAGATGTCGAGCACTCCTACGGGAGGCAGCA	1	A04	1	P1-1	D04	Foam	03B	-0.713119	0.488096	R00	3	High	4.6	3	Molar	T03	Buccal	Maxilla	Right	I	454	Run.1.P1-1.03B.D04.R00.Foam
P1.2.30L.D07.R00	CGTGACAATGTC	GCACTCCTACGGGAGGCAGCA	CGTATCGCCTCCCTCGCGCCATCAG	338F_BC241	CGTATCGCCTCCCTCGCGCCATCAGCGTGACAATGTCGCACTCCTACGGGAGGCAGCA	3	E01	1	P1-2	D07	Foam	30L	-0.441982	-0.485108	R00	30	High	6.5	19	Molar	T30	Lingual	Mandible	Right	IV	454	Run.1.P1-2.30L.D07.R00.Foam
P1.2.03B.D06.R00	ATGCCTGAGCAG	GCACTCCTACGGGAGGCAGCA	CGTATCGCCTCCCTCGCGCCATCAG	338F_BC135	CGTATCGCCTCCCTCGCGCCATCAGATGCCTGAGCAGGCACTCCTACGGGAGGCAGCA	2	D03	1	P1-2	D06	Foam	03B	-0.713119	0.488096	R00	3	High	4.6	3	Molar	T03	Buccal	Maxilla	Right	I	454	Run.1.P1-2.03B.D06.R00.Foam
P2.1.03B.D01.R01	GTTCGCGTATAG	GCACTCCTACGGGAGGCAGCA	CGTATCGCCTCCCTCGCGCCATCAG	338F_BC444	CGTATCGCCTCCCTCGCGCCATCAGGTTCGCGTATAGGCACTCCTACGGGAGGCAGCA	5	E12	1	P2-1	D01	Foam	03B	-0.713119	0.488096	R01	3	High	4.6	3	Molar	T03	Buccal	Maxilla	Right	I	454	Run.1.P2-1.03B.D01.R01.Foam
P1.1.24L.D05.R00	AGCCATACTGAC	GCACTCCTACGGGAGGCAGCA	CGTATCGCCTCCCTCGCGCCATCAG	338F_BC077	CGTATCGCCTCCCTCGCGCCATCAGAGCCATACTGACGCACTCCTACGGGAGGCAGCA	1	G05	1	P1-1	D05	Bristle	24L	0.0740527	-0.907683	R00	24	High	7.8	24	CentralIncisor	T24	Lingual	Mandible	Left	III	454	Run.1.P1-1.24L.D05.R00.Bristle
P1.2.08L.D06.R00	CAAGTGAGAGAG	GCACTCCTACGGGAGGCAGCA	CGTATCGCCTCCCTCGCGCCATCAG	338F_BC151	CGTATCGCCTCCCTCGCGCCATCAGCAAGTGAGAGAGGCACTCCTACGGGAGGCAGCA	2	E07	1	P1-2	D06	Foam	08L	-0.118367	0.872255	R00	8	High	2.5	8	CentralIncisor	T08	Lingual	Maxilla	Right	I	454	Run.1.P1-2.08L.D06.R00.Foam
P2.1.08L.D01.R01	GTTGTATACTCG	GCACTCCTACGGGAGGCAGCA	CGTATCGCCTCCCTCGCGCCATCAG	338F_BC446	CGTATCGCCTCCCTCGCGCCATCAGGTTGTATACTCGGCACTCCTACGGGAGGCAGCA	5	F02	1	P2-1	D01	Foam	08L	-0.118367	0.872255	R01	8	High	2.5	8	CentralIncisor	T08	Lingual	Maxilla	Right	I	454	Run.1.P2-1.08L.D01.R01.Foam
P2.1.19L.D02.R00	GAAGCTACTGTC	GCACTCCTACGGGAGGCAGCA	CGTATCGCCTCCCTCGCGCCATCAG	338F_BC296	CGTATCGCCTCCCTCGCGCCATCAGGAAGCTACTGTCGCACTCCTACGGGAGGCAGCA	4	A08	1	P2-1	D02	Bristle	19L	0.423907	-0.491511	R00	19	High	6.5	19	Molar	T19	Lingual	Mandible	Left	III	454	Run.1.P2-1.19L.D02.R00.Bristle
P2.1.08L.D04.R01	TAACTCTGATGC	GCACTCCTACGGGAGGCAGCA	CGTATCGCCTCCCTCGCGCCATCAG	338F_BC448	CGTATCGCCTCCCTCGCGCCATCAGTAACTCTGATGCGCACTCCTACGGGAGGCAGCA	5	F04	1	P2-1	D04	Foam	08L	-0.118367	0.872255	R01	8	High	2.5	8	CentralIncisor	T08	Lingual	Maxilla	Right	I	454	Run.1.P2-1.08L.D04.R01.Foam
P2.1.25L.D06.R00	GACTTCAGTGTG	GCACTCCTACGGGAGGCAGCA	CGTATCGCCTCCCTCGCGCCATCAG	338F_BC318	CGTATCGCCTCCCTCGCGCCATCAGGACTTCAGTGTGGCACTCCTACGGGAGGCAGCA	4	C06	1	P2-1	D06	Foam	25L	-0.0833817	-0.882073	R00	25	High	7.8	24	CentralIncisor	T25	Lingual	Mandible	Right	IV	454	Run.1.P2-1.25L.D06.R00.Foam
P1.2.08B.D08.R00	ATTATCGTGCAC	GCACTCCTACGGGAGGCAGCA	CGTATCGCCTCCCTCGCGCCATCAG	338F_BC145	CGTATCGCCTCCCTCGCGCCATCAGATTATCGTGCACGCACTCCTACGGGAGGCAGCA	2	E01	1	P1-2	D08	Foam	08B	-0.127114	1.01952	R00	8	Low	0.8	8	CentralIncisor	T08	Buccal	Maxilla	Right	I	454	Run.1.P1-2.08B.D08.R00.Foam
P2.1.19B.D06.R00	GAACATGATGAG	GCACTCCTACGGGAGGCAGCA	CGTATCGCCTCCCTCGCGCCATCAG	338F_BC293	CGTATCGCCTCCCTCGCGCCATCAGGAACATGATGAGGCACTCCTACGGGAGGCAGCA	4	A05	1	P2-1	D06	Bristle	19B	0.625073	-0.523524	R00	19	Low	1	19	Molar	T19	Buccal	Mandible	Left	III	454	Run.1.P2-1.19B.D06.R00.Bristle
P1.2.30L.D08.R01	GTTAGAGCACTC	GCACTCCTACGGGAGGCAGCA	CGTATCGCCTCCCTCGCGCCATCAG	338F_BC443	CGTATCGCCTCCCTCGCGCCATCAGGTTAGAGCACTCGCACTCCTACGGGAGGCAGCA	5	E11	1	P1-2	D08	Foam	30L	-0.441982	-0.485108	R01	30	High	6.5	19	Molar	T30	Lingual	Mandible	Right	IV	454	Run.1.P1-2.30L.D08.R01.Foam
P1.2.09B.D01.R00	CACAGTGGACGT	GCACTCCTACGGGAGGCAGCA	CGTATCGCCTCCCTCGCGCCATCAG	338F_BC154	CGTATCGCCTCCCTCGCGCCATCAGCACAGTGGACGTGCACTCCTACGGGAGGCAGCA	2	E10	1	P1-2	D01	Bristle	09B	0.082799	1.00671	R00	9	Low	0.8	8	CentralIncisor	T09	Buccal	Maxilla	Left	II	454	Run.1.P1-2.09B.D01.R00.Bristle
P1.1.09L.D05.R00	ACGCTCATGGAT	GCACTCCTACGGGAGGCAGCA	CGTATCGCCTCCCTCGCGCCATCAG	338F_BC037	CGTATCGCCTCCCTCGCGCCATCAGACGCTCATGGATGCACTCCTACGGGAGGCAGCA	1	D01	1	P1-1	D05	Bristle	09L	0.082799	0.88506	R00	9	High	2.5	8	CentralIncisor	T09	Lingual	Maxilla	Left	II	454	Run.1.P1-1.09L.D05.R00.Bristle
P1.2.08B.D05.R00	ATGTCACCGTGA	GCACTCCTACGGGAGGCAGCA	CGTATCGCCTCCCTCGCGCCATCAG	338F_BC142	CGTATCGCCTCCCTCGCGCCATCAGATGTCACCGTGAGCACTCCTACGGGAGGCAGCA	2	D10	1	P1-2	D05	Foam	08B	-0.127114	1.01952	R00	8	Low	0.8	8	CentralIncisor	T08	Buccal	Maxilla	Right	I	454	Run.1.P1-2.08B.D05.R00.Foam
P1.1.24B.D03.R00	AGAGTCCTGAGC	GCACTCCTACGGGAGGCAGCA	CGTATCGCCTCCCTCGCGCCATCAG	338F_BC067	CGTATCGCCTCCCTCGCGCCATCAGAGAGTCCTGAGCGCACTCCTACGGGAGGCAGCA	1	F07	1	P1-1	D03	Bristle	24B	0.0478136	-0.990918	R00	24	Low	1.5	24	CentralIncisor	T24	Buccal	Mandible	Left	III	454	Run.1.P1-1.24B.D03.R00.Bristle
P1.1.19B.D04.R00	ACTCGCACAGGA	GCACTCCTACGGGAGGCAGCA	CGTATCGCCTCCCTCGCGCCATCAG	338F_BC052	CGTATCGCCTCCCTCGCGCCATCAGACTCGCACAGGAGCACTCCTACGGGAGGCAGCA	1	E04	1	P1-1	D04	Bristle	19B	0.625073	-0.523524	R00	19	Low	1	19	Molar	T19	Buccal	Mandible	Left	III	454	Run.1.P1-1.19B.D04.R00.Bristle
P1.1.25L.D01.R00	AGGTGTGATCGC	GCACTCCTACGGGAGGCAGCA	CGTATCGCCTCCCTCGCGCCATCAG	338F_BC089	CGTATCGCCTCCCTCGCGCCATCAGAGGTGTGATCGCGCACTCCTACGGGAGGCAGCA	1	H05	1	P1-1	D01	Foam	25L	-0.0833817	-0.882073	R00	25	High	7.8	24	CentralIncisor	T25	Lingual	Mandible	Right	IV	454	Run.1.P1-1.25L.D01.R00.Foam
P1.1.30B.D03.R00	AGTGTCACGGTG	GCACTCCTACGGGAGGCAGCA	CGTATCGCCTCCCTCGCGCCATCAG	338F_BC100	CGTATCGCCTCCCTCGCGCCATCAGAGTGTCACGGTGGCACTCCTACGGGAGGCAGCA	2	A04	1	P1-1	D03	Foam	30B	-0.660641	-0.536329	R00	30	Low	1	19	Molar	T30	Buccal	Mandible	Right	IV	454	Run.1.P1-1.30B.D03.R00.Foam
P2.2.25L.D06.R00	GGTGCGTGTATG	GCACTCCTACGGGAGGCAGCA	CGTATCGCCTCCCTCGCGCCATCAG	338F_BC399	CGTATCGCCTCCCTCGCGCCATCAGGGTGCGTGTATGGCACTCCTACGGGAGGCAGCA	5	B03	1	P2-2	D06	Foam	25L	-0.0833817	-0.882073	R00	25	High	7.8	24	CentralIncisor	T25	Lingual	Mandible	Right	IV	454	Run.1.P2-2.25L.D06.R00.Foam
P1.1.14B.D01.R00	ACGTCTGTAGCA	GCACTCCTACGGGAGGCAGCA	CGTATCGCCTCCCTCGCGCCATCAG	338F_BC041	CGTATCGCCTCCCTCGCGCCATCAGACGTCTGTAGCAGCACTCCTACGGGAGGCAGCA	1	D05	1	P1-1	D01	Bristle	14B	0.660058	0.468888	R00	14	High	4.6	3	Molar	T14	Buccal	Maxilla	Left	II	454	Run.1.P1-1.14B.D01.R00.Bristle
P1.2.08B.D03.R00	ATGGTCTACTAC	GCACTCCTACGGGAGGCAGCA	CGTATCGCCTCCCTCGCGCCATCAG	338F_BC140	CGTATCGCCTCCCTCGCGCCATCAGATGGTCTACTACGCACTCCTACGGGAGGCAGCA	2	D08	1	P1-2	D03	Foam	08B	-0.127114	1.01952	R00	8	Low	0.8	8	CentralIncisor	T08	Buccal	Maxilla	Right	I	454	Run.1.P1-2.08B.D03.R00.Foam
P1.1.19L.D04.R00	AGAACACGTCTC	GCACTCCTACGGGAGGCAGCA	CGTATCGCCTCCCTCGCGCCATCAG	338F_BC060	CGTATCGCCTCCCTCGCGCCATCAGAGAACACGTCTCGCACTCCTACGGGAGGCAGCA	1	E12	1	P1-1	D04	Bristle	19L	0.423907	-0.491511	R00	19	High	6.5	19	Molar	T19	Lingual	Mandible	Left	III	454	Run.1.P1-1.19L.D04.R00.Bristle
P2.2.25B.D04.R00	GGCGACATGTAC	GCACTCCTACGGGAGGCAGCA	CGTATCGCCTCCCTCGCGCCATCAG	338F_BC393	CGTATCGCCTCCCTCGCGCCATCAGGGCGACATGTACGCACTCCTACGGGAGGCAGCA	5	A09	1	P2-2	D04	Foam	25B	-0.0921281	-0.99732	R00	25	Low	1.5	24	CentralIncisor	T25	Buccal	Mandible	Right	IV	454	Run.1.P2-2.25B.D04.R00.Foam
P1.2.03B.D05.R00	ATGCAGCTCAGT	GCACTCCTACGGGAGGCAGCA	CGTATCGCCTCCCTCGCGCCATCAG	338F_BC134	CGTATCGCCTCCCTCGCGCCATCAGATGCAGCTCAGTGCACTCCTACGGGAGGCAGCA	2	D02	1	P1-2	D05	Foam	03B	-0.713119	0.488096	R00	3	High	4.6	3	Molar	T03	Buccal	Maxilla	Right	I	454	Run.1.P1-2.03B.D05.R00.Foam
P1.1.09B.D03.R00	ACCGCAGAGTCA	GCACTCCTACGGGAGGCAGCA	CGTATCGCCTCCCTCGCGCCATCAG	338F_BC027	CGTATCGCCTCCCTCGCGCCATCAGACCGCAGAGTCAGCACTCCTACGGGAGGCAGCA	1	C03	1	P1-1	D03	Bristle	09B	0.082799	1.00671	R00	9	Low	0.8	8	CentralIncisor	T09	Buccal	Maxilla	Left	II	454	Run.1.P1-1.09B.D03.R00.Bristle
P1.2.08B.D06.R00	ATGTGCACGACT	GCACTCCTACGGGAGGCAGCA	CGTATCGCCTCCCTCGCGCCATCAG	338F_BC143	CGTATCGCCTCCCTCGCGCCATCAGATGTGCACGACTGCACTCCTACGGGAGGCAGCA	2	D11	1	P1-2	D06	Foam	08B	-0.127114	1.01952	R00	8	Low	0.8	8	CentralIncisor	T08	Buccal	Maxilla	Right	I	454	Run.1.P1-2.08B.D06.R00.Foam
P1.1.24B.D01.R00	AGAGCAAGAGCA	GCACTCCTACGGGAGGCAGCA	CGTATCGCCTCCCTCGCGCCATCAG	338F_BC065	CGTATCGCCTCCCTCGCGCCATCAGAGAGCAAGAGCAGCACTCCTACGGGAGGCAGCA	1	F05	1	P1-1	D01	Bristle	24B	0.0478136	-0.990918	R00	24	Low	1.5	24	CentralIncisor	T24	Buccal	Mandible	Left	III	454	Run.1.P1-1.24B.D01.R00.Bristle
P1.2.09L.D03.R00	CACTGGTATATC	GCACTCCTACGGGAGGCAGCA	CGTATCGCCTCCCTCGCGCCATCAG	338F_BC164	CGTATCGCCTCCCTCGCGCCATCAGCACTGGTATATCGCACTCCTACGGGAGGCAGCA	2	F08	1	P1-2	D03	Bristle	09L	0.082799	0.88506	R00	9	High	2.5	8	CentralIncisor	T09	Lingual	Maxilla	Left	II	454	Run.1.P1-2.09L.D03.R00.Bristle
P1.1.03B.D02.R00	AACTCGTCGATG	GCACTCCTACGGGAGGCAGCA	CGTATCGCCTCCCTCGCGCCATCAG	338F_BC002	CGTATCGCCTCCCTCGCGCCATCAGAACTCGTCGATGGCACTCCTACGGGAGGCAGCA	1	A02	1	P1-1	D02	Foam	03B	-0.713119	0.488096	R00	3	High	4.6	3	Molar	T03	Buccal	Maxilla	Right	I	454	Run.1.P1-1.03B.D02.R00.Foam
P1.1.14B.D03.R00	ACGTGCCGTAGA	GCACTCCTACGGGAGGCAGCA	CGTATCGCCTCCCTCGCGCCATCAG	338F_BC043	CGTATCGCCTCCCTCGCGCCATCAGACGTGCCGTAGAGCACTCCTACGGGAGGCAGCA	1	D07	1	P1-1	D03	Bristle	14B	0.660058	0.468888	R00	14	High	4.6	3	Molar	T14	Buccal	Maxilla	Left	II	454	Run.1.P1-1.14B.D03.R00.Bristle
P2.1.30B.D04.R00	GAGAGCTCTACG	GCACTCCTACGGGAGGCAGCA	CGTATCGCCTCCCTCGCGCCATCAG	338F_BC322	CGTATCGCCTCCCTCGCGCCATCAGGAGAGCTCTACGGCACTCCTACGGGAGGCAGCA	4	C10	1	P2-1	D04	Foam	30B	-0.660641	-0.536329	R00	30	Low	1	19	Molar	T30	Buccal	Mandible	Right	IV	454	Run.1.P2-1.30B.D04.R00.Foam
P1.2.14B.D03.R00	CAGCATGTGTTG	GCACTCCTACGGGAGGCAGCA	CGTATCGCCTCCCTCGCGCCATCAG	338F_BC172	CGTATCGCCTCCCTCGCGCCATCAGCAGCATGTGTTGGCACTCCTACGGGAGGCAGCA	2	G04	1	P1-2	D03	Bristle	14B	0.660058	0.468888	R00	14	High	4.6	3	Molar	T14	Buccal	Maxilla	Left	II	454	Run.1.P1-2.14B.D03.R00.Bristle
P1.2.30B.D08.R00	CGTAGAACGTGC	GCACTCCTACGGGAGGCAGCA	CGTATCGCCTCCCTCGCGCCATCAG	338F_BC234	CGTATCGCCTCCCTCGCGCCATCAGCGTAGAACGTGCGCACTCCTACGGGAGGCAGCA	3	D06	1	P1-2	D08	Foam	30B	-0.660641	-0.536329	R00	30	Low	1	19	Molar	T30	Buccal	Mandible	Right	IV	454	Run.1.P1-2.30B.D08.R00.Foam
P2.2.14B.D08.R00	GCGAGATCCAGT	GCACTCCTACGGGAGGCAGCA	CGTATCGCCTCCCTCGCGCCATCAG	338F_BC369	CGTATCGCCTCCCTCGCGCCATCAGGCGAGATCCAGTGCACTCCTACGGGAGGCAGCA	4	G09	1	P2-2	D08	Bristle	14B	0.660058	0.468888	R00	14	High	4.6	3	Molar	T14	Buccal	Maxilla	Left	II	454	Run.1.P2-2.14B.D08.R00.Bristle
P2.1.19B.D04.R00	CTTGTGTCGATA	GCACTCCTACGGGAGGCAGCA	CGTATCGCCTCCCTCGCGCCATCAG	338F_BC292	CGTATCGCCTCCCTCGCGCCATCAGCTTGTGTCGATAGCACTCCTACGGGAGGCAGCA	4	A04	1	P2-1	D04	Bristle	19B	0.625073	-0.523524	R00	19	Low	1	19	Molar	T19	Buccal	Mandible	Left	III	454	Run.1.P2-1.19B.D04.R00.Bristle
P2.2.19B.D08.R00	GCGTTACACACA	GCACTCCTACGGGAGGCAGCA	CGTATCGCCTCCCTCGCGCCATCAG	338F_BC374	CGTATCGCCTCCCTCGCGCCATCAGGCGTTACACACAGCACTCCTACGGGAGGCAGCA	4	H02	1	P2-2	D08	Bristle	19B	0.625073	-0.523524	R00	19	Low	1	19	Molar	T19	Buccal	Mandible	Left	III	454	Run.1.P2-2.19B.D08.R00.Bristle
P1.2.24B.D01.R00	CATGTCTCTCCG	GCACTCCTACGGGAGGCAGCA	CGTATCGCCTCCCTCGCGCCATCAG	338F_BC195	CGTATCGCCTCCCTCGCGCCATCAGCATGTCTCTCCGGCACTCCTACGGGAGGCAGCA	3	A03	1	P1-2	D01	Bristle	24B	0.0478136	-0.990918	R00	24	Low	1.5	24	CentralIncisor	T24	Buccal	Mandible	Left	III	454	Run.1.P1-2.24B.D01.R00.Bristle
P1.1.30B.D04.R00	AGTGTTCGATCG	GCACTCCTACGGGAGGCAGCA	CGTATCGCCTCCCTCGCGCCATCAG	338F_BC101	CGTATCGCCTCCCTCGCGCCATCAGAGTGTTCGATCGGCACTCCTACGGGAGGCAGCA	2	A05	1	P1-1	D04	Foam	30B	-0.660641	-0.536329	R00	30	Low	1	19	Molar	T30	Buccal	Mandible	Right	IV	454	Run.1.P1-1.30B.D04.R00.Foam
P2.2.25L.D02.R00	GGTCACTGACAG	GCACTCCTACGGGAGGCAGCA	CGTATCGCCTCCCTCGCGCCATCAG	338F_BC397	CGTATCGCCTCCCTCGCGCCATCAGGGTCACTGACAGGCACTCCTACGGGAGGCAGCA	5	B01	1	P2-2	D02	Foam	25L	-0.0833817	-0.882073	R00	25	High	7.8	24	CentralIncisor	T25	Lingual	Mandible	Right	IV	454	Run.1.P2-2.25L.D02.R00.Foam
P1.2.30B.D08.R01	GTGTGTGTCAGG	GCACTCCTACGGGAGGCAGCA	CGTATCGCCTCCCTCGCGCCATCAG	338F_BC441	CGTATCGCCTCCCTCGCGCCATCAGGTGTGTGTCAGGGCACTCCTACGGGAGGCAGCA	5	E09	1	P1-2	D08	Foam	30B	-0.660641	-0.536329	R01	30	Low	1	19	Molar	T30	Buccal	Mandible	Right	IV	454	Run.1.P1-2.30B.D08.R01.Foam
P2.2.19L.D02.R00	GCTAGATGCCAG	GCACTCCTACGGGAGGCAGCA	CGTATCGCCTCCCTCGCGCCATCAG	338F_BC376	CGTATCGCCTCCCTCGCGCCATCAGGCTAGATGCCAGGCACTCCTACGGGAGGCAGCA	4	H04	1	P2-2	D02	Bristle	19L	0.423907	-0.491511	R00	19	High	6.5	19	Molar	T19	Lingual	Mandible	Left	III	454	Run.1.P2-2.19L.D02.R00.Bristle
P1.2.SAL.D06.R00	CGTTCGCATAGA	GCACTCCTACGGGAGGCAGCA	CGTATCGCCTCCCTCGCGCCATCAG	338F_BC248	CGTATCGCCTCCCTCGCGCCATCAGCGTTCGCATAGAGCACTCCTACGGGAGGCAGCA	3	E08	1	P1-2	D06	Conical	SAL	NA	NA	R00	SAL	SAL	NA	SAL	SAL	SAL	SAL	SAL	SAL	SAL	454	Run.1.P1-2.SAL.D06.R00.Conical
P2.1.09B.D01.R00	CTCTGAAGTCTA	GCACTCCTACGGGAGGCAGCA	CGTATCGCCTCCCTCGCGCCATCAG	338F_BC274	CGTATCGCCTCCCTCGCGCCATCAGCTCTGAAGTCTAGCACTCCTACGGGAGGCAGCA	3	G10	1	P2-1	D01	Bristle	09B	0.082799	1.00671	R00	9	Low	0.8	8	CentralIncisor	T09	Buccal	Maxilla	Left	II	454	Run.1.P2-1.09B.D01.R00.Bristle
P1.2.30L.D06.R00	CGTCGATCTCTC	GCACTCCTACGGGAGGCAGCA	CGTATCGCCTCCCTCGCGCCATCAG	338F_BC240	CGTATCGCCTCCCTCGCGCCATCAGCGTCGATCTCTCGCACTCCTACGGGAGGCAGCA	3	D12	1	P1-2	D06	Foam	30L	-0.441982	-0.485108	R00	30	High	6.5	19	Molar	T30	Lingual	Mandible	Right	IV	454	Run.1.P1-2.30L.D06.R00.Foam
P2.1.03B.D04.R00	CTATCAGTGTAC	GCACTCCTACGGGAGGCAGCA	CGTATCGCCTCCCTCGCGCCATCAG	338F_BC261	CGTATCGCCTCCCTCGCGCCATCAGCTATCAGTGTACGCACTCCTACGGGAGGCAGCA	3	F09	1	P2-1	D04	Foam	03B	-0.713119	0.488096	R00	3	High	4.6	3	Molar	T03	Buccal	Maxilla	Right	I	454	Run.1.P2-1.03B.D04.R00.Foam
P2.2.08L.D02.R00	GCACGACAACAC	GCACTCCTACGGGAGGCAGCA	CGTATCGCCTCCCTCGCGCCATCAG	338F_BC351	CGTATCGCCTCCCTCGCGCCATCAGGCACGACAACACGCACTCCTACGGGAGGCAGCA	4	F03	1	P2-2	D02	Foam	08L	-0.118367	0.872255	R00	8	High	2.5	8	CentralIncisor	T08	Lingual	Maxilla	Right	I	454	Run.1.P2-2.08L.D02.R00.Foam
P2.1.08L.D02.R00	CTCGATTAGATC	GCACTCCTACGGGAGGCAGCA	CGTATCGCCTCCCTCGCGCCATCAG	338F_BC270	CGTATCGCCTCCCTCGCGCCATCAGCTCGATTAGATCGCACTCCTACGGGAGGCAGCA	3	G06	1	P2-1	D02	Foam	08L	-0.118367	0.872255	R00	8	High	2.5	8	CentralIncisor	T08	Lingual	Maxilla	Right	I	454	Run.1.P2-1.08L.D02.R00.Foam
P1.1.08L.D07.R00	ACATTCAGCGCA	GCACTCCTACGGGAGGCAGCA	CGTATCGCCTCCCTCGCGCCATCAG	338F_BC023	CGTATCGCCTCCCTCGCGCCATCAGACATTCAGCGCAGCACTCCTACGGGAGGCAGCA	1	B11	1	P1-1	D07	Foam	08L	-0.118367	0.872255	R00	8	High	2.5	8	CentralIncisor	T08	Lingual	Maxilla	Right	I	454	Run.1.P1-1.08L.D07.R00.Foam
P1.2.25L.D04.R00	CGCAGACAGACT	GCACTCCTACGGGAGGCAGCA	CGTATCGCCTCCCTCGCGCCATCAG	338F_BC222	CGTATCGCCTCCCTCGCGCCATCAGCGCAGACAGACTGCACTCCTACGGGAGGCAGCA	3	C06	1	P1-2	D04	Foam	25L	-0.0833817	-0.882073	R00	25	High	7.8	24	CentralIncisor	T25	Lingual	Mandible	Right	IV	454	Run.1.P1-2.25L.D04.R00.Foam
P1.1.08L.D07.R01	GTCTCTCTACGC	GCACTCCTACGGGAGGCAGCA	CGTATCGCCTCCCTCGCGCCATCAG	338F_BC427	CGTATCGCCTCCCTCGCGCCATCAGGTCTCTCTACGCGCACTCCTACGGGAGGCAGCA	5	D07	1	P1-1	D07	Foam	08L	-0.118367	0.872255	R01	8	High	2.5	8	CentralIncisor	T08	Lingual	Maxilla	Right	I	454	Run.1.P1-1.08L.D07.R01.Foam
P1.1.30L.D08.R00	ATATCGCTACTG	GCACTCCTACGGGAGGCAGCA	CGTATCGCCTCCCTCGCGCCATCAG	338F_BC113	CGTATCGCCTCCCTCGCGCCATCAGATATCGCTACTGGCACTCCTACGGGAGGCAGCA	2	B05	1	P1-1	D08	Foam	30L	-0.441982	-0.485108	R00	30	High	6.5	19	Molar	T30	Lingual	Mandible	Right	IV	454	Run.1.P1-1.30L.D08.R00.Foam
P1.2.19B.D02.R00	CAGTGATCCTAG	GCACTCCTACGGGAGGCAGCA	CGTATCGCCTCCCTCGCGCCATCAG	338F_BC179	CGTATCGCCTCCCTCGCGCCATCAGCAGTGATCCTAGGCACTCCTACGGGAGGCAGCA	2	G11	1	P1-2	D02	Bristle	19B	0.625073	-0.523524	R00	19	Low	1	19	Molar	T19	Buccal	Mandible	Left	III	454	Run.1.P1-2.19B.D02.R00.Bristle
P1.1.09L.D03.R00	ACGCGCAGATAC	GCACTCCTACGGGAGGCAGCA	CGTATCGCCTCCCTCGCGCCATCAG	338F_BC035	CGTATCGCCTCCCTCGCGCCATCAGACGCGCAGATACGCACTCCTACGGGAGGCAGCA	1	C11	1	P1-1	D03	Bristle	09L	0.082799	0.88506	R00	9	High	2.5	8	CentralIncisor	T09	Lingual	Maxilla	Left	II	454	Run.1.P1-1.09L.D03.R00.Bristle
P2.1.SAL.D08.R00	GATAGCTGTCTT	GCACTCCTACGGGAGGCAGCA	CGTATCGCCTCCCTCGCGCCATCAG	338F_BC334	CGTATCGCCTCCCTCGCGCCATCAGGATAGCTGTCTTGCACTCCTACGGGAGGCAGCA	4	D10	1	P2-1	D08	Conical	SAL	NA	NA	R00	SAL	SAL	NA	SAL	SAL	SAL	SAL	SAL	SAL	SAL	454	Run.1.P2-1.SAL.D08.R00.Conical
P1.1.30L.D06.R00	ATAGCTCCATAC	GCACTCCTACGGGAGGCAGCA	CGTATCGCCTCCCTCGCGCCATCAG	338F_BC111	CGTATCGCCTCCCTCGCGCCATCAGATAGCTCCATACGCACTCCTACGGGAGGCAGCA	2	B03	1	P1-1	D06	Foam	30L	-0.441982	-0.485108	R00	30	High	6.5	19	Molar	T30	Lingual	Mandible	Right	IV	454	Run.1.P1-1.30L.D06.R00.Foam
P2.2.08B.D06.R00	GATTAGCACTCT	GCACTCCTACGGGAGGCAGCA	CGTATCGCCTCCCTCGCGCCATCAG	338F_BC348	CGTATCGCCTCCCTCGCGCCATCAGGATTAGCACTCTGCACTCCTACGGGAGGCAGCA	4	E12	1	P2-2	D06	Foam	08B	-0.127114	1.01952	R00	8	Low	0.8	8	CentralIncisor	T08	Buccal	Maxilla	Right	I	454	Run.1.P2-2.08B.D06.R00.Foam
P2.2.03B.D04.R00	GATCTCATAGGC	GCACTCCTACGGGAGGCAGCA	CGTATCGCCTCCCTCGCGCCATCAG	338F_BC342	CGTATCGCCTCCCTCGCGCCATCAGGATCTCATAGGCGCACTCCTACGGGAGGCAGCA	4	E06	1	P2-2	D04	Foam	03B	-0.713119	0.488096	R00	3	High	4.6	3	Molar	T03	Buccal	Maxilla	Right	I	454	Run.1.P2-2.03B.D04.R00.Foam
P2.2.08L.D04.R00	GCACTCGTTAGA	GCACTCCTACGGGAGGCAGCA	CGTATCGCCTCCCTCGCGCCATCAG	338F_BC352	CGTATCGCCTCCCTCGCGCCATCAGGCACTCGTTAGAGCACTCCTACGGGAGGCAGCA	4	F04	1	P2-2	D04	Foam	08L	-0.118367	0.872255	R00	8	High	2.5	8	CentralIncisor	T08	Lingual	Maxilla	Right	I	454	Run.1.P2-2.08L.D04.R00.Foam
P1.2.25B.D02.R00	CGAGGCTCAGTA	GCACTCCTACGGGAGGCAGCA	CGTATCGCCTCCCTCGCGCCATCAG	338F_BC212	CGTATCGCCTCCCTCGCGCCATCAGCGAGGCTCAGTAGCACTCCTACGGGAGGCAGCA	3	B08	1	P1-2	D02	Foam	25B	-0.0921281	-0.99732	R00	25	Low	1.5	24	CentralIncisor	T25	Buccal	Mandible	Right	IV	454	Run.1.P1-2.25B.D02.R00.Foam
P1.2.19B.D04.R00	CAGTGTCAGGAC	GCACTCCTACGGGAGGCAGCA	CGTATCGCCTCCCTCGCGCCATCAG	338F_BC181	CGTATCGCCTCCCTCGCGCCATCAGCAGTGTCAGGACGCACTCCTACGGGAGGCAGCA	2	H01	1	P1-2	D04	Bristle	19B	0.625073	-0.523524	R00	19	Low	1	19	Molar	T19	Buccal	Mandible	Left	III	454	Run.1.P1-2.19B.D04.R00.Bristle
P1.1.25L.D05.R01	GTCTTCGTCGCT	GCACTCCTACGGGAGGCAGCA	CGTATCGCCTCCCTCGCGCCATCAG	338F_BC430	CGTATCGCCTCCCTCGCGCCATCAGGTCTTCGTCGCTGCACTCCTACGGGAGGCAGCA	5	D10	1	P1-1	D05	Foam	25L	-0.0833817	-0.882073	R01	25	High	7.8	24	CentralIncisor	T25	Lingual	Mandible	Right	IV	454	Run.1.P1-1.25L.D05.R01.Foam
P1.2.SAL.D08.R00	CTACACAAGCAC	GCACTCCTACGGGAGGCAGCA	CGTATCGCCTCCCTCGCGCCATCAG	338F_BC250	CGTATCGCCTCCCTCGCGCCATCAGCTACACAAGCACGCACTCCTACGGGAGGCAGCA	3	E10	1	P1-2	D08	Conical	SAL	NA	NA	R00	SAL	SAL	NA	SAL	SAL	SAL	SAL	SAL	SAL	SAL	454	Run.1.P1-2.SAL.D08.R00.Conical
P1.2.14B.D08.R00	CAGTCACTAACG	GCACTCCTACGGGAGGCAGCA	CGTATCGCCTCCCTCGCGCCATCAG	338F_BC177	CGTATCGCCTCCCTCGCGCCATCAGCAGTCACTAACGGCACTCCTACGGGAGGCAGCA	2	G09	1	P1-2	D08	Bristle	14B	0.660058	0.468888	R00	14	High	4.6	3	Molar	T14	Buccal	Maxilla	Left	II	454	Run.1.P1-2.14B.D08.R00.Bristle
P2.2.09B.D04.R00	GCAGGCAGTACT	GCACTCCTACGGGAGGCAGCA	CGTATCGCCTCCCTCGCGCCATCAG	338F_BC357	CGTATCGCCTCCCTCGCGCCATCAGGCAGGCAGTACTGCACTCCTACGGGAGGCAGCA	4	F09	1	P2-2	D04	Bristle	09B	0.082799	1.00671	R00	9	Low	0.8	8	CentralIncisor	T09	Buccal	Maxilla	Left	II	454	Run.1.P2-2.09B.D04.R00.Bristle
P1.1.09B.D01.R00	ACCAGACGATGC	GCACTCCTACGGGAGGCAGCA	CGTATCGCCTCCCTCGCGCCATCAG	338F_BC025	CGTATCGCCTCCCTCGCGCCATCAGACCAGACGATGCGCACTCCTACGGGAGGCAGCA	1	C01	1	P1-1	D01	Bristle	09B	0.082799	1.00671	R00	9	Low	0.8	8	CentralIncisor	T09	Buccal	Maxilla	Left	II	454	Run.1.P1-1.09B.D01.R00.Bristle
P2.1.08B.D01.R00	CTCAATGACTCA	GCACTCCTACGGGAGGCAGCA	CGTATCGCCTCCCTCGCGCCATCAG	338F_BC264	CGTATCGCCTCCCTCGCGCCATCAGCTCAATGACTCAGCACTCCTACGGGAGGCAGCA	3	F12	1	P2-1	D01	Foam	08B	-0.127114	1.01952	R00	8	Low	0.8	8	CentralIncisor	T08	Buccal	Maxilla	Right	I	454	Run.1.P2-1.08B.D01.R00.Foam
P1.2.09B.D03.R00	CACATTGTGAGC	GCACTCCTACGGGAGGCAGCA	CGTATCGCCTCCCTCGCGCCATCAG	338F_BC156	CGTATCGCCTCCCTCGCGCCATCAGCACATTGTGAGCGCACTCCTACGGGAGGCAGCA	2	E12	1	P1-2	D03	Bristle	09B	0.082799	1.00671	R00	9	Low	0.8	8	CentralIncisor	T09	Buccal	Maxilla	Left	II	454	Run.1.P1-2.09B.D03.R00.Bristle
P1.2.09L.D07.R00	CAGAGGAGCTCT	GCACTCCTACGGGAGGCAGCA	CGTATCGCCTCCCTCGCGCCATCAG	338F_BC168	CGTATCGCCTCCCTCGCGCCATCAGCAGAGGAGCTCTGCACTCCTACGGGAGGCAGCA	2	F12	1	P1-2	D07	Bristle	09L	0.082799	0.88506	R00	9	High	2.5	8	CentralIncisor	T09	Lingual	Maxilla	Left	II	454	Run.1.P1-2.09L.D07.R00.Bristle
P2.1.09L.D04.R01	TACATCACCACA	GCACTCCTACGGGAGGCAGCA	CGTATCGCCTCCCTCGCGCCATCAG	338F_BC454	CGTATCGCCTCCCTCGCGCCATCAGTACATCACCACAGCACTCCTACGGGAGGCAGCA	5	F10	1	P2-1	D04	Bristle	09L	0.082799	0.88506	R01	9	High	2.5	8	CentralIncisor	T09	Lingual	Maxilla	Left	II	454	Run.1.P2-1.09L.D04.R01.Bristle
P2.2.09B.D01.R00	GCAGCCGAGTAT	GCACTCCTACGGGAGGCAGCA	CGTATCGCCTCCCTCGCGCCATCAG	338F_BC355	CGTATCGCCTCCCTCGCGCCATCAGGCAGCCGAGTATGCACTCCTACGGGAGGCAGCA	4	F07	1	P2-2	D01	Bristle	09B	0.082799	1.00671	R00	9	Low	0.8	8	CentralIncisor	T09	Buccal	Maxilla	Left	II	454	Run.1.P2-2.09B.D01.R00.Bristle
P2.2.24L.D02.R00	GCTTACATCGAG	GCACTCCTACGGGAGGCAGCA	CGTATCGCCTCCCTCGCGCCATCAG	338F_BC387	CGTATCGCCTCCCTCGCGCCATCAGGCTTACATCGAGGCACTCCTACGGGAGGCAGCA	5	A03	1	P2-2	D02	Bristle	24L	0.0740527	-0.907683	R00	24	High	7.8	24	CentralIncisor	T24	Lingual	Mandible	Left	III	454	Run.1.P2-2.24L.D02.R00.Bristle
P2.2.19L.D04.R00	GCTAGTCTGAAC	GCACTCCTACGGGAGGCAGCA	CGTATCGCCTCCCTCGCGCCATCAG	338F_BC377	CGTATCGCCTCCCTCGCGCCATCAGGCTAGTCTGAACGCACTCCTACGGGAGGCAGCA	4	H05	1	P2-2	D04	Bristle	19L	0.423907	-0.491511	R00	19	High	6.5	19	Molar	T19	Lingual	Mandible	Left	III	454	Run.1.P2-2.19L.D04.R00.Bristle
P2.1.09B.D01.R01	TACACGATCTAC	GCACTCCTACGGGAGGCAGCA	CGTATCGCCTCCCTCGCGCCATCAG	338F_BC451	CGTATCGCCTCCCTCGCGCCATCAGTACACGATCTACGCACTCCTACGGGAGGCAGCA	5	F07	1	P2-1	D01	Bristle	09B	0.082799	1.00671	R01	9	Low	0.8	8	CentralIncisor	T09	Buccal	Maxilla	Left	II	454	Run.1.P2-1.09B.D01.R01.Bristle
P2.2.30B.D08.R00	GTAGATGCTTCG	GCACTCCTACGGGAGGCAGCA	CGTATCGCCTCCCTCGCGCCATCAG	338F_BC405	CGTATCGCCTCCCTCGCGCCATCAGGTAGATGCTTCGGCACTCCTACGGGAGGCAGCA	5	B09	1	P2-2	D08	Foam	30B	-0.660641	-0.536329	R00	30	Low	1	19	Molar	T30	Buccal	Mandible	Right	IV	454	Run.1.P2-2.30B.D08.R00.Foam
P1.1.09B.D05.R00	ACCTGTCTCTCT	GCACTCCTACGGGAGGCAGCA	CGTATCGCCTCCCTCGCGCCATCAG	338F_BC029	CGTATCGCCTCCCTCGCGCCATCAGACCTGTCTCTCTGCACTCCTACGGGAGGCAGCA	1	C05	1	P1-1	D05	Bristle	09B	0.082799	1.00671	R00	9	Low	0.8	8	CentralIncisor	T09	Buccal	Maxilla	Left	II	454	Run.1.P1-1.09B.D05.R00.Bristle
P1.1.09L.D06.R00	ACGGATCGTCAG	GCACTCCTACGGGAGGCAGCA	CGTATCGCCTCCCTCGCGCCATCAG	338F_BC038	CGTATCGCCTCCCTCGCGCCATCAGACGGATCGTCAGGCACTCCTACGGGAGGCAGCA	1	D02	1	P1-1	D06	Bristle	09L	0.082799	0.88506	R00	9	High	2.5	8	CentralIncisor	T09	Lingual	Maxilla	Left	II	454	Run.1.P1-1.09L.D06.R00.Bristle
P2.1.24L.D02.R00	GACGAGTCAGTC	GCACTCCTACGGGAGGCAGCA	CGTATCGCCTCCCTCGCGCCATCAG	338F_BC306	CGTATCGCCTCCCTCGCGCCATCAGGACGAGTCAGTCGCACTCCTACGGGAGGCAGCA	4	B06	1	P2-1	D02	Bristle	24L	0.0740527	-0.907683	R00	24	High	7.8	24	CentralIncisor	T24	Lingual	Mandible	Left	III	454	Run.1.P2-1.24L.D02.R00.Bristle
P1.1.08B.D01.R00	ACACATGTCTAC	GCACTCCTACGGGAGGCAGCA	CGTATCGCCTCCCTCGCGCCATCAG	338F_BC009	CGTATCGCCTCCCTCGCGCCATCAGACACATGTCTACGCACTCCTACGGGAGGCAGCA	1	A09	1	P1-1	D01	Foam	08B	-0.127114	1.01952	R00	8	Low	0.8	8	CentralIncisor	T08	Buccal	Maxilla	Right	I	454	Run.1.P1-1.08B.D01.R00.Foam
P1.2.09B.D05.R00	CACGGACTATAC	GCACTCCTACGGGAGGCAGCA	CGTATCGCCTCCCTCGCGCCATCAG	338F_BC158	CGTATCGCCTCCCTCGCGCCATCAGCACGGACTATACGCACTCCTACGGGAGGCAGCA	2	F02	1	P1-2	D05	Bristle	09B	0.082799	1.00671	R00	9	Low	0.8	8	CentralIncisor	T09	Buccal	Maxilla	Left	II	454	Run.1.P1-2.09B.D05.R00.Bristle
P1.2.25L.D05.R00	CGCAGCGGTATA	GCACTCCTACGGGAGGCAGCA	CGTATCGCCTCCCTCGCGCCATCAG	338F_BC223	CGTATCGCCTCCCTCGCGCCATCAGCGCAGCGGTATAGCACTCCTACGGGAGGCAGCA	3	C07	1	P1-2	D05	Foam	25L	-0.0833817	-0.882073	R00	25	High	7.8	24	CentralIncisor	T25	Lingual	Mandible	Right	IV	454	Run.1.P1-2.25L.D05.R00.Foam
P1.1.SAL.D08.R00	ATCGCGGACGAT	GCACTCCTACGGGAGGCAGCA	CGTATCGCCTCCCTCGCGCCATCAG	338F_BC121	CGTATCGCCTCCCTCGCGCCATCAGATCGCGGACGATGCACTCCTACGGGAGGCAGCA	2	C01	1	P1-1	D08	Conical	SAL	NA	NA	R00	SAL	SAL	NA	SAL	SAL	SAL	SAL	SAL	SAL	SAL	454	Run.1.P1-1.SAL.D08.R00.Conical
P2.2.25B.D08.R00	GGCTATGACATC	GCACTCCTACGGGAGGCAGCA	CGTATCGCCTCCCTCGCGCCATCAG	338F_BC395	CGTATCGCCTCCCTCGCGCCATCAGGGCTATGACATCGCACTCCTACGGGAGGCAGCA	5	A11	1	P2-2	D08	Foam	25B	-0.0921281	-0.99732	R00	25	Low	1.5	24	CentralIncisor	T25	Buccal	Mandible	Right	IV	454	Run.1.P2-2.25B.D08.R00.Foam
P2.2.08L.D06.R00	GCACTGAGACGT	GCACTCCTACGGGAGGCAGCA	CGTATCGCCTCCCTCGCGCCATCAG	338F_BC353	CGTATCGCCTCCCTCGCGCCATCAGGCACTGAGACGTGCACTCCTACGGGAGGCAGCA	4	F05	1	P2-2	D06	Foam	08L	-0.118367	0.872255	R00	8	High	2.5	8	CentralIncisor	T08	Lingual	Maxilla	Right	I	454	Run.1.P2-2.08L.D06.R00.Foam
P1.2.08L.D03.R00	CAACTATCAGCT	GCACTCCTACGGGAGGCAGCA	CGTATCGCCTCCCTCGCGCCATCAG	338F_BC148	CGTATCGCCTCCCTCGCGCCATCAGCAACTATCAGCTGCACTCCTACGGGAGGCAGCA	2	E04	1	P1-2	D03	Foam	08L	-0.118367	0.872255	R00	8	High	2.5	8	CentralIncisor	T08	Lingual	Maxilla	Right	I	454	Run.1.P1-2.08L.D03.R00.Foam
P1.1.25L.D07.R00	AGTCTACTCTGA	GCACTCCTACGGGAGGCAGCA	CGTATCGCCTCCCTCGCGCCATCAG	338F_BC095	CGTATCGCCTCCCTCGCGCCATCAGAGTCTACTCTGAGCACTCCTACGGGAGGCAGCA	1	H11	1	P1-1	D07	Foam	25L	-0.0833817	-0.882073	R00	25	High	7.8	24	CentralIncisor	T25	Lingual	Mandible	Right	IV	454	Run.1.P1-1.25L.D07.R00.Foam
P1.2.19L.D04.R00	CATCGTATCAAC	GCACTCCTACGGGAGGCAGCA	CGTATCGCCTCCCTCGCGCCATCAG	338F_BC189	CGTATCGCCTCCCTCGCGCCATCAGCATCGTATCAACGCACTCCTACGGGAGGCAGCA	2	H09	1	P1-2	D04	Bristle	19L	0.423907	-0.491511	R00	19	High	6.5	19	Molar	T19	Lingual	Mandible	Left	III	454	Run.1.P1-2.19L.D04.R00.Bristle
P1.2.19B.D06.R00	CATAGACGTTCG	GCACTCCTACGGGAGGCAGCA	CGTATCGCCTCCCTCGCGCCATCAG	338F_BC183	CGTATCGCCTCCCTCGCGCCATCAGCATAGACGTTCGGCACTCCTACGGGAGGCAGCA	2	H03	1	P1-2	D06	Bristle	19B	0.625073	-0.523524	R00	19	Low	1	19	Molar	T19	Buccal	Mandible	Left	III	454	Run.1.P1-2.19B.D06.R00.Bristle
P2.2.03B.D02.R00	GATCTATCCGAG	GCACTCCTACGGGAGGCAGCA	CGTATCGCCTCCCTCGCGCCATCAG	338F_BC341	CGTATCGCCTCCCTCGCGCCATCAGGATCTATCCGAGGCACTCCTACGGGAGGCAGCA	4	E05	1	P2-2	D02	Foam	03B	-0.713119	0.488096	R00	3	High	4.6	3	Molar	T03	Buccal	Maxilla	Right	I	454	Run.1.P2-2.03B.D02.R00.Foam
P2.1.03B.D01.R00	CTAGTCAGCTGA	GCACTCCTACGGGAGGCAGCA	CGTATCGCCTCCCTCGCGCCATCAG	338F_BC259	CGTATCGCCTCCCTCGCGCCATCAGCTAGTCAGCTGAGCACTCCTACGGGAGGCAGCA	3	F07	1	P2-1	D01	Foam	03B	-0.713119	0.488096	R00	3	High	4.6	3	Molar	T03	Buccal	Maxilla	Right	I	454	Run.1.P2-1.03B.D01.R00.Foam
P1.1.09B.D08.R00	ACGATGCGACCA	GCACTCCTACGGGAGGCAGCA	CGTATCGCCTCCCTCGCGCCATCAG	338F_BC032	CGTATCGCCTCCCTCGCGCCATCAGACGATGCGACCAGCACTCCTACGGGAGGCAGCA	1	C08	1	P1-1	D08	Bristle	09B	0.082799	1.00671	R00	9	Low	0.8	8	CentralIncisor	T09	Buccal	Maxilla	Left	II	454	Run.1.P1-1.09B.D08.R00.Bristle
P2.2.09L.D08.R00	GCATTGCGTGAG	GCACTCCTACGGGAGGCAGCA	CGTATCGCCTCCCTCGCGCCATCAG	338F_BC364	CGTATCGCCTCCCTCGCGCCATCAGGCATTGCGTGAGGCACTCCTACGGGAGGCAGCA	4	G04	1	P2-2	D08	Bristle	09L	0.082799	0.88506	R00	9	High	2.5	8	CentralIncisor	T09	Lingual	Maxilla	Left	II	454	Run.1.P2-2.09L.D08.R00.Bristle
P1.2.24L.D05.R00	CGACAGCTGACA	GCACTCCTACGGGAGGCAGCA	CGTATCGCCTCCCTCGCGCCATCAG	338F_BC207	CGTATCGCCTCCCTCGCGCCATCAGCGACAGCTGACAGCACTCCTACGGGAGGCAGCA	3	B03	1	P1-2	D05	Bristle	24L	0.0740527	-0.907683	R00	24	High	7.8	24	CentralIncisor	T24	Lingual	Mandible	Left	III	454	Run.1.P1-2.24L.D05.R00.Bristle
P2.1.30L.D02.R00	GAGCTGGCTGAT	GCACTCCTACGGGAGGCAGCA	CGTATCGCCTCCCTCGCGCCATCAG	338F_BC326	CGTATCGCCTCCCTCGCGCCATCAGGAGCTGGCTGATGCACTCCTACGGGAGGCAGCA	4	D02	1	P2-1	D02	Foam	30L	-0.441982	-0.485108	R00	30	High	6.5	19	Molar	T30	Lingual	Mandible	Right	IV	454	Run.1.P2-1.30L.D02.R00.Foam
P1.2.03B.D02.R00	ATGAGACTCCAC	GCACTCCTACGGGAGGCAGCA	CGTATCGCCTCCCTCGCGCCATCAG	338F_BC131	CGTATCGCCTCCCTCGCGCCATCAGATGAGACTCCACGCACTCCTACGGGAGGCAGCA	2	C11	1	P1-2	D02	Foam	03B	-0.713119	0.488096	R00	3	High	4.6	3	Molar	T03	Buccal	Maxilla	Right	I	454	Run.1.P1-2.03B.D02.R00.Foam
P1.2.09L.D05.R00	CAGACATTGCGT	GCACTCCTACGGGAGGCAGCA	CGTATCGCCTCCCTCGCGCCATCAG	338F_BC166	CGTATCGCCTCCCTCGCGCCATCAGCAGACATTGCGTGCACTCCTACGGGAGGCAGCA	2	F10	1	P1-2	D05	Bristle	09L	0.082799	0.88506	R00	9	High	2.5	8	CentralIncisor	T09	Lingual	Maxilla	Left	II	454	Run.1.P1-2.09L.D05.R00.Bristle
P1.2.30L.D04.R00	CGTCACGACTAA	GCACTCCTACGGGAGGCAGCA	CGTATCGCCTCCCTCGCGCCATCAG	338F_BC238	CGTATCGCCTCCCTCGCGCCATCAGCGTCACGACTAAGCACTCCTACGGGAGGCAGCA	3	D10	1	P1-2	D04	Foam	30L	-0.441982	-0.485108	R00	30	High	6.5	19	Molar	T30	Lingual	Mandible	Right	IV	454	Run.1.P1-2.30L.D04.R00.Foam
P2.2.08B.D08.R01	TACTTACTGCAG	GCACTCCTACGGGAGGCAGCA	CGTATCGCCTCCCTCGCGCCATCAG	338F_BC464	CGTATCGCCTCCCTCGCGCCATCAGTACTTACTGCAGGCACTCCTACGGGAGGCAGCA	5	G08	1	P2-2	D08	Foam	08B	-0.127114	1.01952	R01	8	Low	0.8	8	CentralIncisor	T08	Buccal	Maxilla	Right	I	454	Run.1.P2-2.08B.D08.R01.Foam#SampleID
P2.1.25L.D08.R00	GAGAATACGTGA	GCACTCCTACGGGAGGCAGCA	CGTATCGCCTCCCTCGCGCCATCAG	338F_BC319	CGTATCGCCTCCCTCGCGCCATCAGGAGAATACGTGAGCACTCCTACGGGAGGCAGCA	4	C07	1	P2-1	D08	Foam	25L	-0.0833817	-0.882073	R00	25	High	7.8	24	CentralIncisor	T25	Lingual	Mandible	Right	IV	454	Run.1.P2-1.25L.D08.R00.Foam
P2.1.03B.D06.R00	CTATCTAGCGAG	GCACTCCTACGGGAGGCAGCA	CGTATCGCCTCCCTCGCGCCATCAG	338F_BC262	CGTATCGCCTCCCTCGCGCCATCAGCTATCTAGCGAGGCACTCCTACGGGAGGCAGCA	3	F10	1	P2-1	D06	Foam	03B	-0.713119	0.488096	R00	3	High	4.6	3	Molar	T03	Buccal	Maxilla	Right	I	454	Run.1.P2-1.03B.D06.R00.Foam
P1.1.30L.D04.R00	ATACTATTGCGC	GCACTCCTACGGGAGGCAGCA	CGTATCGCCTCCCTCGCGCCATCAG	338F_BC109	CGTATCGCCTCCCTCGCGCCATCAGATACTATTGCGCGCACTCCTACGGGAGGCAGCA	2	B01	1	P1-1	D04	Foam	30L	-0.441982	-0.485108	R00	30	High	6.5	19	Molar	T30	Lingual	Mandible	Right	IV	454	Run.1.P1-1.30L.D04.R00.Foam
P1.1.25L.D03.R00	AGTACTGCAGGC	GCACTCCTACGGGAGGCAGCA	CGTATCGCCTCCCTCGCGCCATCAG	338F_BC091	CGTATCGCCTCCCTCGCGCCATCAGAGTACTGCAGGCGCACTCCTACGGGAGGCAGCA	1	H07	1	P1-1	D03	Foam	25L	-0.0833817	-0.882073	R00	25	High	7.8	24	CentralIncisor	T25	Lingual	Mandible	Right	IV	454	Run.1.P1-1.25L.D03.R00.Foam
P1.2.24B.D05.R00	CCAGTGTATGCA	GCACTCCTACGGGAGGCAGCA	CGTATCGCCTCCCTCGCGCCATCAG	338F_BC199	CGTATCGCCTCCCTCGCGCCATCAGCCAGTGTATGCAGCACTCCTACGGGAGGCAGCA	3	A07	1	P1-2	D05	Bristle	24B	0.0478136	-0.990918	R00	24	Low	1.5	24	CentralIncisor	T24	Buccal	Mandible	Left	III	454	Run.1.P1-2.24B.D05.R00.Bristle
P1.1.24B.D02.R00	AGAGTAGCTAAG	GCACTCCTACGGGAGGCAGCA	CGTATCGCCTCCCTCGCGCCATCAG	338F_BC066	CGTATCGCCTCCCTCGCGCCATCAGAGAGTAGCTAAGGCACTCCTACGGGAGGCAGCA	1	F06	1	P1-1	D02	Bristle	24B	0.0478136	-0.990918	R00	24	Low	1.5	24	CentralIncisor	T24	Buccal	Mandible	Left	III	454	Run.1.P1-1.24B.D02.R00.Bristle
P2.2.24L.D06.R00	GCTTGCGAGACA	GCACTCCTACGGGAGGCAGCA	CGTATCGCCTCCCTCGCGCCATCAG	338F_BC389	CGTATCGCCTCCCTCGCGCCATCAGGCTTGCGAGACAGCACTCCTACGGGAGGCAGCA	5	A05	1	P2-2	D06	Bristle	24L	0.0740527	-0.907683	R00	24	High	7.8	24	CentralIncisor	T24	Lingual	Mandible	Left	III	454	Run.1.P2-2.24L.D06.R00.Bristle
P2.2.09L.D06.R00	GCATGTGCATGT	GCACTCCTACGGGAGGCAGCA	CGTATCGCCTCCCTCGCGCCATCAG	338F_BC363	CGTATCGCCTCCCTCGCGCCATCAGGCATGTGCATGTGCACTCCTACGGGAGGCAGCA	4	G03	1	P2-2	D06	Bristle	09L	0.082799	0.88506	R00	9	High	2.5	8	CentralIncisor	T09	Lingual	Maxilla	Left	II	454	Run.1.P2-2.09L.D06.R00.Bristle
P1.1.30B.D02.R00	AGTGGATGCTCT	GCACTCCTACGGGAGGCAGCA	CGTATCGCCTCCCTCGCGCCATCAG	338F_BC099	CGTATCGCCTCCCTCGCGCCATCAGAGTGGATGCTCTGCACTCCTACGGGAGGCAGCA	2	A03	1	P1-1	D02	Foam	30B	-0.660641	-0.536329	R00	30	Low	1	19	Molar	T30	Buccal	Mandible	Right	IV	454	Run.1.P1-1.30B.D02.R00.Foam
P1.2.09B.D06.R00	CACGTCGATGGA	GCACTCCTACGGGAGGCAGCA	CGTATCGCCTCCCTCGCGCCATCAG	338F_BC159	CGTATCGCCTCCCTCGCGCCATCAGCACGTCGATGGAGCACTCCTACGGGAGGCAGCA	2	F03	1	P1-2	D06	Bristle	09B	0.082799	1.00671	R00	9	Low	0.8	8	CentralIncisor	T09	Buccal	Maxilla	Left	II	454	Run.1.P1-2.09B.D06.R00.Bristle
P2.1.30L.D08.R00	GAGTATGCAGCC	GCACTCCTACGGGAGGCAGCA	CGTATCGCCTCCCTCGCGCCATCAG	338F_BC329	CGTATCGCCTCCCTCGCGCCATCAGGAGTATGCAGCCGCACTCCTACGGGAGGCAGCA	4	D05	1	P2-1	D08	Foam	30L	-0.441982	-0.485108	R00	30	High	6.5	19	Molar	T30	Lingual	Mandible	Right	IV	454	Run.1.P2-1.30L.D08.R00.Foam
P1.2.08L.D01.R00	ATTCTGTGAGCG	GCACTCCTACGGGAGGCAGCA	CGTATCGCCTCCCTCGCGCCATCAG	338F_BC146	CGTATCGCCTCCCTCGCGCCATCAGATTCTGTGAGCGGCACTCCTACGGGAGGCAGCA	2	E02	1	P1-2	D01	Foam	08L	-0.118367	0.872255	R00	8	High	2.5	8	CentralIncisor	T08	Lingual	Maxilla	Right	I	454	Run.1.P1-2.08L.D01.R00.Foam
P2.1.24L.D04.R00	GACGATATCGCG	GCACTCCTACGGGAGGCAGCA	CGTATCGCCTCCCTCGCGCCATCAG	338F_BC307	CGTATCGCCTCCCTCGCGCCATCAGGACGATATCGCGGCACTCCTACGGGAGGCAGCA	4	B07	1	P2-1	D04	Bristle	24L	0.0740527	-0.907683	R00	24	High	7.8	24	CentralIncisor	T24	Lingual	Mandible	Left	III	454	Run.1.P2-1.24L.D04.R00.Bristle
P1.1.14B.D04.R00	ACGTTAGCACAC	GCACTCCTACGGGAGGCAGCA	CGTATCGCCTCCCTCGCGCCATCAG	338F_BC044	CGTATCGCCTCCCTCGCGCCATCAGACGTTAGCACACGCACTCCTACGGGAGGCAGCA	1	D08	1	P1-1	D04	Bristle	14B	0.660058	0.468888	R00	14	High	4.6	3	Molar	T14	Buccal	Maxilla	Left	II	454	Run.1.P1-1.14B.D04.R00.Bristle
P1.1.08L.D05.R00	ACATGATCGTTC	GCACTCCTACGGGAGGCAGCA	CGTATCGCCTCCCTCGCGCCATCAG	338F_BC021	CGTATCGCCTCCCTCGCGCCATCAGACATGATCGTTCGCACTCCTACGGGAGGCAGCA	1	B09	1	P1-1	D05	Foam	08L	-0.118367	0.872255	R00	8	High	2.5	8	CentralIncisor	T08	Lingual	Maxilla	Right	I	454	Run.1.P1-1.08L.D05.R00.Foam
P1.2.30B.D07.R00	CGTACTAGACTG	GCACTCCTACGGGAGGCAGCA	CGTATCGCCTCCCTCGCGCCATCAG	338F_BC233	CGTATCGCCTCCCTCGCGCCATCAGCGTACTAGACTGGCACTCCTACGGGAGGCAGCA	3	D05	1	P1-2	D07	Foam	30B	-0.660641	-0.536329	R00	30	Low	1	19	Molar	T30	Buccal	Mandible	Right	IV	454	Run.1.P1-2.30B.D07.R00.Foam
P1.2.30B.D05.R00	CGTAAGTCTACT	GCACTCCTACGGGAGGCAGCA	CGTATCGCCTCCCTCGCGCCATCAG	338F_BC231	CGTATCGCCTCCCTCGCGCCATCAGCGTAAGTCTACTGCACTCCTACGGGAGGCAGCA	3	D03	1	P1-2	D05	Foam	30B	-0.660641	-0.536329	R00	30	Low	1	19	Molar	T30	Buccal	Mandible	Right	IV	454	Run.1.P1-2.30B.D05.R00.Foam
P1.2.19B.D05.R00	CATACCAGTAGC	GCACTCCTACGGGAGGCAGCA	CGTATCGCCTCCCTCGCGCCATCAG	338F_BC182	CGTATCGCCTCCCTCGCGCCATCAGCATACCAGTAGCGCACTCCTACGGGAGGCAGCA	2	H02	1	P1-2	D05	Bristle	19B	0.625073	-0.523524	R00	19	Low	1	19	Molar	T19	Buccal	Mandible	Left	III	454	Run.1.P1-2.19B.D05.R00.Bristle
P1.1.09L.D05.R01	GTGACTGCGGAT	GCACTCCTACGGGAGGCAGCA	CGTATCGCCTCCCTCGCGCCATCAG	338F_BC432	CGTATCGCCTCCCTCGCGCCATCAGGTGACTGCGGATGCACTCCTACGGGAGGCAGCA	5	D12	1	P1-1	D05	Bristle	09L	0.082799	0.88506	R01	9	High	2.5	8	CentralIncisor	T09	Lingual	Maxilla	Left	II	454	Run.1.P1-1.09L.D05.R01.Bristle
P1.1.09B.D02.R00	ACCAGCGACTAG	GCACTCCTACGGGAGGCAGCA	CGTATCGCCTCCCTCGCGCCATCAG	338F_BC026	CGTATCGCCTCCCTCGCGCCATCAGACCAGCGACTAGGCACTCCTACGGGAGGCAGCA	1	C02	1	P1-1	D02	Bristle	09B	0.082799	1.00671	R00	9	Low	0.8	8	CentralIncisor	T09	Buccal	Maxilla	Left	II	454	Run.1.P1-1.09B.D02.R00.Bristle
P2.2.19B.D06.R00	GCGTATCTTGAT	GCACTCCTACGGGAGGCAGCA	CGTATCGCCTCCCTCGCGCCATCAG	338F_BC373	CGTATCGCCTCCCTCGCGCCATCAGGCGTATCTTGATGCACTCCTACGGGAGGCAGCA	4	H01	1	P2-2	D06	Bristle	19B	0.625073	-0.523524	R00	19	Low	1	19	Molar	T19	Buccal	Mandible	Left	III	454	Run.1.P2-2.19B.D06.R00.Bristle
P2.1.SAL.D01.R00	GAGTCTGAGTCT	GCACTCCTACGGGAGGCAGCA	CGTATCGCCTCCCTCGCGCCATCAG	338F_BC330	CGTATCGCCTCCCTCGCGCCATCAGGAGTCTGAGTCTGCACTCCTACGGGAGGCAGCA	4	D06	1	P2-1	D01	Conical	SAL	NA	NA	R00	SAL	SAL	NA	SAL	SAL	SAL	SAL	SAL	SAL	SAL	454	Run.1.P2-1.SAL.D01.R00.Conical
P2.1.30B.D01.R00	GAGACAGCTTGC	GCACTCCTACGGGAGGCAGCA	CGTATCGCCTCCCTCGCGCCATCAG	338F_BC320	CGTATCGCCTCCCTCGCGCCATCAGGAGACAGCTTGCGCACTCCTACGGGAGGCAGCA	4	C08	1	P2-1	D01	Foam	30B	-0.660641	-0.536329	R00	30	Low	1	19	Molar	T30	Buccal	Mandible	Right	IV	454	Run.1.P2-1.30B.D01.R00.Foam
P1.1.08B.D08.R00	ACAGCAGTGGTC	GCACTCCTACGGGAGGCAGCA	CGTATCGCCTCCCTCGCGCCATCAG	338F_BC016	CGTATCGCCTCCCTCGCGCCATCAGACAGCAGTGGTCGCACTCCTACGGGAGGCAGCA	1	B04	1	P1-1	D08	Foam	08B	-0.127114	1.01952	R00	8	Low	0.8	8	CentralIncisor	T08	Buccal	Maxilla	Right	I	454	Run.1.P1-1.08B.D08.R00.Foam
P2.2.19B.D01.R00	GCGATATATCGC	GCACTCCTACGGGAGGCAGCA	CGTATCGCCTCCCTCGCGCCATCAG	338F_BC370	CGTATCGCCTCCCTCGCGCCATCAGGCGATATATCGCGCACTCCTACGGGAGGCAGCA	4	G10	1	P2-2	D01	Bristle	19B	0.625073	-0.523524	R00	19	Low	1	19	Molar	T19	Buccal	Mandible	Left	III	454	Run.1.P2-2.19B.D01.R00.Bristle
P2.1.09B.D04.R00	CTGAACGCTAGT	GCACTCCTACGGGAGGCAGCA	CGTATCGCCTCCCTCGCGCCATCAG	338F_BC276	CGTATCGCCTCCCTCGCGCCATCAGCTGAACGCTAGTGCACTCCTACGGGAGGCAGCA	3	G12	1	P2-1	D04	Bristle	09B	0.082799	1.00671	R00	9	Low	0.8	8	CentralIncisor	T09	Buccal	Maxilla	Left	II	454	Run.1.P2-1.09B.D04.R00.Bristle
P2.2.24B.D08.R00	GCTGTAGTATGC	GCACTCCTACGGGAGGCAGCA	CGTATCGCCTCCCTCGCGCCATCAG	338F_BC385	CGTATCGCCTCCCTCGCGCCATCAGGCTGTAGTATGCGCACTCCTACGGGAGGCAGCA	5	A01	1	P2-2	D08	Bristle	24B	0.0478136	-0.990918	R00	24	Low	1.5	24	CentralIncisor	T24	Buccal	Mandible	Left	III	454	Run.1.P2-2.24B.D08.R00.Bristle
P1.2.14B.D07.R00	CAGTACGATCTT	GCACTCCTACGGGAGGCAGCA	CGTATCGCCTCCCTCGCGCCATCAG	338F_BC176	CGTATCGCCTCCCTCGCGCCATCAGCAGTACGATCTTGCACTCCTACGGGAGGCAGCA	2	G08	1	P1-2	D07	Bristle	14B	0.660058	0.468888	R00	14	High	4.6	3	Molar	T14	Buccal	Maxilla	Left	II	454	Run.1.P1-2.14B.D07.R00.Bristle
P2.1.08B.D06.R00	CTCCACATGAGA	GCACTCCTACGGGAGGCAGCA	CGTATCGCCTCCCTCGCGCCATCAG	338F_BC267	CGTATCGCCTCCCTCGCGCCATCAGCTCCACATGAGAGCACTCCTACGGGAGGCAGCA	3	G03	1	P2-1	D06	Foam	08B	-0.127114	1.01952	R00	8	Low	0.8	8	CentralIncisor	T08	Buccal	Maxilla	Right	I	454	Run.1.P2-1.08B.D06.R00.Foam
P2.2.30B.D04.R00	GTAGACTGCGTG	GCACTCCTACGGGAGGCAGCA	CGTATCGCCTCCCTCGCGCCATCAG	338F_BC403	CGTATCGCCTCCCTCGCGCCATCAGGTAGACTGCGTGGCACTCCTACGGGAGGCAGCA	5	B07	1	P2-2	D04	Foam	30B	-0.660641	-0.536329	R00	30	Low	1	19	Molar	T30	Buccal	Mandible	Right	IV	454	Run.1.P2-2.30B.D04.R00.Foam
P1.2.25B.D07.R00	CGATCGAGTGTT	GCACTCCTACGGGAGGCAGCA	CGTATCGCCTCCCTCGCGCCATCAG	338F_BC217	CGTATCGCCTCCCTCGCGCCATCAGCGATCGAGTGTTGCACTCCTACGGGAGGCAGCA	3	C01	1	P1-2	D07	Foam	25B	-0.0921281	-0.99732	R00	25	Low	1.5	24	CentralIncisor	T25	Buccal	Mandible	Right	IV	454	Run.1.P1-2.25B.D07.R00.Foam
P2.1.14B.D01.R00	CTGGCTGTATGA	GCACTCCTACGGGAGGCAGCA	CGTATCGCCTCCCTCGCGCCATCAG	338F_BC284	CGTATCGCCTCCCTCGCGCCATCAGCTGGCTGTATGAGCACTCCTACGGGAGGCAGCA	3	H08	1	P2-1	D01	Bristle	14B	0.660058	0.468888	R00	14	High	4.6	3	Molar	T14	Buccal	Maxilla	Left	II	454	Run.1.P2-1.14B.D01.R00.Bristle
P1.1.30L.D05.R00	ATACTCACTCAG	GCACTCCTACGGGAGGCAGCA	CGTATCGCCTCCCTCGCGCCATCAG	338F_BC110	CGTATCGCCTCCCTCGCGCCATCAGATACTCACTCAGGCACTCCTACGGGAGGCAGCA	2	B02	1	P1-1	D05	Foam	30L	-0.441982	-0.485108	R00	30	High	6.5	19	Molar	T30	Lingual	Mandible	Right	IV	454	Run.1.P1-1.30L.D05.R00.Foam
P1.1.24L.D07.R00	AGCGAGCTATCT	GCACTCCTACGGGAGGCAGCA	CGTATCGCCTCCCTCGCGCCATCAG	338F_BC079	CGTATCGCCTCCCTCGCGCCATCAGAGCGAGCTATCTGCACTCCTACGGGAGGCAGCA	1	G07	1	P1-1	D07	Bristle	24L	0.0740527	-0.907683	R00	24	High	7.8	24	CentralIncisor	T24	Lingual	Mandible	Left	III	454	Run.1.P1-1.24L.D07.R00.Bristle
P2.2.SAL.D04.R00	GTATGCGCTGTA	GCACTCCTACGGGAGGCAGCA	CGTATCGCCTCCCTCGCGCCATCAG	338F_BC413	CGTATCGCCTCCCTCGCGCCATCAGGTATGCGCTGTAGCACTCCTACGGGAGGCAGCA	5	C05	1	P2-2	D04	Conical	SAL	NA	NA	R00	SAL	SAL	NA	SAL	SAL	SAL	SAL	SAL	SAL	SAL	454	Run.1.P2-2.SAL.D04.R00.Conical
P2.1.30L.D06.R00	GAGTAGCTCGTG	GCACTCCTACGGGAGGCAGCA	CGTATCGCCTCCCTCGCGCCATCAG	338F_BC328	CGTATCGCCTCCCTCGCGCCATCAGGAGTAGCTCGTGGCACTCCTACGGGAGGCAGCA	4	D04	1	P2-1	D06	Foam	30L	-0.441982	-0.485108	R00	30	High	6.5	19	Molar	T30	Lingual	Mandible	Right	IV	454	Run.1.P2-1.30L.D06.R00.Foam
P2.1.08B.D04.R00	CTCATGTACAGT	GCACTCCTACGGGAGGCAGCA	CGTATCGCCTCCCTCGCGCCATCAG	338F_BC266	CGTATCGCCTCCCTCGCGCCATCAGCTCATGTACAGTGCACTCCTACGGGAGGCAGCA	3	G02	1	P2-1	D04	Foam	08B	-0.127114	1.01952	R00	8	Low	0.8	8	CentralIncisor	T08	Buccal	Maxilla	Right	I	454	Run.1.P2-1.08B.D04.R00.Foam
P1.1.19L.D01.R00	ACTGTCGAAGCT	GCACTCCTACGGGAGGCAGCA	CGTATCGCCTCCCTCGCGCCATCAG	338F_BC057	CGTATCGCCTCCCTCGCGCCATCAGACTGTCGAAGCTGCACTCCTACGGGAGGCAGCA	1	E09	1	P1-1	D01	Bristle	19L	0.423907	-0.491511	R00	19	High	6.5	19	Molar	T19	Lingual	Mandible	Left	III	454	Run.1.P1-1.19L.D01.R00.Bristle
P1.1.19L.D05.R00	AGACCGTCAGAC	GCACTCCTACGGGAGGCAGCA	CGTATCGCCTCCCTCGCGCCATCAG	338F_BC061	CGTATCGCCTCCCTCGCGCCATCAGAGACCGTCAGACGCACTCCTACGGGAGGCAGCA	1	F01	1	P1-1	D05	Bristle	19L	0.423907	-0.491511	R00	19	High	6.5	19	Molar	T19	Lingual	Mandible	Left	III	454	Run.1.P1-1.19L.D05.R00.Bristle
P1.2.24L.D06.R00	CGACATGCTATT	GCACTCCTACGGGAGGCAGCA	CGTATCGCCTCCCTCGCGCCATCAG	338F_BC208	CGTATCGCCTCCCTCGCGCCATCAGCGACATGCTATTGCACTCCTACGGGAGGCAGCA	3	B04	1	P1-2	D06	Bristle	24L	0.0740527	-0.907683	R00	24	High	7.8	24	CentralIncisor	T24	Lingual	Mandible	Left	III	454	Run.1.P1-2.24L.D06.R00.Bristle
P2.1.08B.D02.R00	CTCAGTATGCAG	GCACTCCTACGGGAGGCAGCA	CGTATCGCCTCCCTCGCGCCATCAG	338F_BC265	CGTATCGCCTCCCTCGCGCCATCAGCTCAGTATGCAGGCACTCCTACGGGAGGCAGCA	3	G01	1	P2-1	D02	Foam	08B	-0.127114	1.01952	R00	8	Low	0.8	8	CentralIncisor	T08	Buccal	Maxilla	Right	I	454	Run.1.P2-1.08B.D02.R00.Foam
P2.1.14B.D06.R00	CTGTGACATTGT	GCACTCCTACGGGAGGCAGCA	CGTATCGCCTCCCTCGCGCCATCAG	338F_BC287	CGTATCGCCTCCCTCGCGCCATCAGCTGTGACATTGTGCACTCCTACGGGAGGCAGCA	3	H11	1	P2-1	D06	Bristle	14B	0.660058	0.468888	R00	14	High	4.6	3	Molar	T14	Buccal	Maxilla	Left	II	454	Run.1.P2-1.14B.D06.R00.Bristle
P1.1.24L.D02.R00	AGCAGCACTTGT	GCACTCCTACGGGAGGCAGCA	CGTATCGCCTCCCTCGCGCCATCAG	338F_BC074	CGTATCGCCTCCCTCGCGCCATCAGAGCAGCACTTGTGCACTCCTACGGGAGGCAGCA	1	G02	1	P1-1	D02	Bristle	24L	0.0740527	-0.907683	R00	24	High	7.8	24	CentralIncisor	T24	Lingual	Mandible	Left	III	454	Run.1.P1-1.24L.D02.R00.Bristle
P2.1.25L.D02.R00	GACTGCATCTTA	GCACTCCTACGGGAGGCAGCA	CGTATCGCCTCCCTCGCGCCATCAG	338F_BC316	CGTATCGCCTCCCTCGCGCCATCAGGACTGCATCTTAGCACTCCTACGGGAGGCAGCA	4	C04	1	P2-1	D02	Foam	25L	-0.0833817	-0.882073	R00	25	High	7.8	24	CentralIncisor	T25	Lingual	Mandible	Right	IV	454	Run.1.P2-1.25L.D02.R00.Foam
P1.1.09L.D04.R00	ACGCTATCTGGA	GCACTCCTACGGGAGGCAGCA	CGTATCGCCTCCCTCGCGCCATCAG	338F_BC036	CGTATCGCCTCCCTCGCGCCATCAGACGCTATCTGGAGCACTCCTACGGGAGGCAGCA	1	C12	1	P1-1	D04	Bristle	09L	0.082799	0.88506	R00	9	High	2.5	8	CentralIncisor	T09	Lingual	Maxilla	Left	II	454	Run.1.P1-1.09L.D04.R00.Bristle
P1.2.19B.D07.R00	CATAGCGAGTTC	GCACTCCTACGGGAGGCAGCA	CGTATCGCCTCCCTCGCGCCATCAG	338F_BC184	CGTATCGCCTCCCTCGCGCCATCAGCATAGCGAGTTCGCACTCCTACGGGAGGCAGCA	2	H04	1	P1-2	D07	Bristle	19B	0.625073	-0.523524	R00	19	Low	1	19	Molar	T19	Buccal	Mandible	Left	III	454	Run.1.P1-2.19B.D07.R00.Bristle
P1.1.30L.D07.R00	ATAGGCGATCTC	GCACTCCTACGGGAGGCAGCA	CGTATCGCCTCCCTCGCGCCATCAG	338F_BC112	CGTATCGCCTCCCTCGCGCCATCAGATAGGCGATCTCGCACTCCTACGGGAGGCAGCA	2	B04	1	P1-1	D07	Foam	30L	-0.441982	-0.485108	R00	30	High	6.5	19	Molar	T30	Lingual	Mandible	Right	IV	454	Run.1.P1-1.30L.D07.R00.Foam
P1.2.24B.D06.R00	CCATACATAGCT	GCACTCCTACGGGAGGCAGCA	CGTATCGCCTCCCTCGCGCCATCAG	338F_BC200	CGTATCGCCTCCCTCGCGCCATCAGCCATACATAGCTGCACTCCTACGGGAGGCAGCA	3	A08	1	P1-2	D06	Bristle	24B	0.0478136	-0.990918	R00	24	Low	1.5	24	CentralIncisor	T24	Buccal	Mandible	Left	III	454	Run.1.P1-2.24B.D06.R00.Bristle
P1.2.19B.D03.R00	CAGTGCATATGC	GCACTCCTACGGGAGGCAGCA	CGTATCGCCTCCCTCGCGCCATCAG	338F_BC180	CGTATCGCCTCCCTCGCGCCATCAGCAGTGCATATGCGCACTCCTACGGGAGGCAGCA	2	G12	1	P1-2	D03	Bristle	19B	0.625073	-0.523524	R00	19	Low	1	19	Molar	T19	Buccal	Mandible	Left	III	454	Run.1.P1-2.19B.D03.R00.Bristle
P2.1.30L.D01.R00	GAGCATTCTCTA	GCACTCCTACGGGAGGCAGCA	CGTATCGCCTCCCTCGCGCCATCAG	338F_BC325	CGTATCGCCTCCCTCGCGCCATCAGGAGCATTCTCTAGCACTCCTACGGGAGGCAGCA	4	D01	1	P2-1	D01	Foam	30L	-0.441982	-0.485108	R00	30	High	6.5	19	Molar	T30	Lingual	Mandible	Right	IV	454	Run.1.P2-1.30L.D01.R00.Foam
P1.1.08L.D04.R00	ACATCACTTAGC	GCACTCCTACGGGAGGCAGCA	CGTATCGCCTCCCTCGCGCCATCAG	338F_BC020	CGTATCGCCTCCCTCGCGCCATCAGACATCACTTAGCGCACTCCTACGGGAGGCAGCA	1	B08	1	P1-1	D04	Foam	08L	-0.118367	0.872255	R00	8	High	2.5	8	CentralIncisor	T08	Lingual	Maxilla	Right	I	454	Run.1.P1-1.08L.D04.R00.Foam
P1.1.25B.D06.R00	AGCTTGACAGCT	GCACTCCTACGGGAGGCAGCA	CGTATCGCCTCCCTCGCGCCATCAG	338F_BC086	CGTATCGCCTCCCTCGCGCCATCAGAGCTTGACAGCTGCACTCCTACGGGAGGCAGCA	1	H02	1	P1-1	D06	Foam	25B	-0.0921281	-0.99732	R00	25	Low	1.5	24	CentralIncisor	T25	Buccal	Mandible	Right	IV	454	Run.1.P1-1.25B.D06.R00.Foam
P2.1.24B.D01.R00	GACAGCGTTGAC	GCACTCCTACGGGAGGCAGCA	CGTATCGCCTCCCTCGCGCCATCAG	338F_BC300	CGTATCGCCTCCCTCGCGCCATCAGGACAGCGTTGACGCACTCCTACGGGAGGCAGCA	4	A12	1	P2-1	D01	Bristle	24B	0.0478136	-0.990918	R00	24	Low	1.5	24	CentralIncisor	T24	Buccal	Mandible	Left	III	454	Run.1.P2-1.24B.D01.R00.Bristle
P1.1.08L.D03.R00	ACAGTTGCGCGA	GCACTCCTACGGGAGGCAGCA	CGTATCGCCTCCCTCGCGCCATCAG	338F_BC019	CGTATCGCCTCCCTCGCGCCATCAGACAGTTGCGCGAGCACTCCTACGGGAGGCAGCA	1	B07	1	P1-1	D03	Foam	08L	-0.118367	0.872255	R00	8	High	2.5	8	CentralIncisor	T08	Lingual	Maxilla	Right	I	454	Run.1.P1-1.08L.D03.R00.Foam
P1.1.25B.D05.R00	AGCTGACTAGTC	GCACTCCTACGGGAGGCAGCA	CGTATCGCCTCCCTCGCGCCATCAG	338F_BC085	CGTATCGCCTCCCTCGCGCCATCAGAGCTGACTAGTCGCACTCCTACGGGAGGCAGCA	1	H01	1	P1-1	D05	Foam	25B	-0.0921281	-0.99732	R00	25	Low	1.5	24	CentralIncisor	T25	Buccal	Mandible	Right	IV	454	Run.1.P1-1.25B.D05.R00.Foam
P2.1.08L.D06.R01	TAAGCGCAGCAC	GCACTCCTACGGGAGGCAGCA	CGTATCGCCTCCCTCGCGCCATCAG	338F_BC449	CGTATCGCCTCCCTCGCGCCATCAGTAAGCGCAGCACGCACTCCTACGGGAGGCAGCA	5	F05	1	P2-1	D06	Foam	08L	-0.118367	0.872255	R01	8	High	2.5	8	CentralIncisor	T08	Lingual	Maxilla	Right	I	454	Run.1.P2-1.08L.D06.R01.Foam
P1.2.08L.D07.R00	CACACGTGAGCA	GCACTCCTACGGGAGGCAGCA	CGTATCGCCTCCCTCGCGCCATCAG	338F_BC152	CGTATCGCCTCCCTCGCGCCATCAGCACACGTGAGCAGCACTCCTACGGGAGGCAGCA	2	E08	1	P1-2	D07	Foam	08L	-0.118367	0.872255	R00	8	High	2.5	8	CentralIncisor	T08	Lingual	Maxilla	Right	I	454	Run.1.P1-2.08L.D07.R00.Foam
P1.2.30L.D03.R00	CGTCAACGATGT	GCACTCCTACGGGAGGCAGCA	CGTATCGCCTCCCTCGCGCCATCAG	338F_BC237	CGTATCGCCTCCCTCGCGCCATCAGCGTCAACGATGTGCACTCCTACGGGAGGCAGCA	3	D09	1	P1-2	D03	Foam	30L	-0.441982	-0.485108	R00	30	High	6.5	19	Molar	T30	Lingual	Mandible	Right	IV	454	Run.1.P1-2.30L.D03.R00.Foam
P1.2.19L.D02.R00	CATCAGCGTGTA	GCACTCCTACGGGAGGCAGCA	CGTATCGCCTCCCTCGCGCCATCAG	338F_BC187	CGTATCGCCTCCCTCGCGCCATCAGCATCAGCGTGTAGCACTCCTACGGGAGGCAGCA	2	H07	1	P1-2	D02	Bristle	19L	0.423907	-0.491511	R00	19	High	6.5	19	Molar	T19	Lingual	Mandible	Left	III	454	Run.1.P1-2.19L.D02.R00.Bristle
P1.1.SAL.D01.R00	ATATGCCAGTGC	GCACTCCTACGGGAGGCAGCA	CGTATCGCCTCCCTCGCGCCATCAG	338F_BC114	CGTATCGCCTCCCTCGCGCCATCAGATATGCCAGTGCGCACTCCTACGGGAGGCAGCA	2	B06	1	P1-1	D01	Conical	SAL	NA	NA	R00	SAL	SAL	NA	SAL	SAL	SAL	SAL	SAL	SAL	SAL	454	Run.1.P1-1.SAL.D01.R00.Conical
P2.1.24L.D08.R00	GACGCTAGTTCA	GCACTCCTACGGGAGGCAGCA	CGTATCGCCTCCCTCGCGCCATCAG	338F_BC309	CGTATCGCCTCCCTCGCGCCATCAGGACGCTAGTTCAGCACTCCTACGGGAGGCAGCA	4	B09	1	P2-1	D08	Bristle	24L	0.0740527	-0.907683	R00	24	High	7.8	24	CentralIncisor	T24	Lingual	Mandible	Left	III	454	Run.1.P2-1.24L.D08.R00.Bristle
P1.2.19L.D05.R00	CATCTGTAGCGA	GCACTCCTACGGGAGGCAGCA	CGTATCGCCTCCCTCGCGCCATCAG	338F_BC190	CGTATCGCCTCCCTCGCGCCATCAGCATCTGTAGCGAGCACTCCTACGGGAGGCAGCA	2	H10	1	P1-2	D05	Bristle	19L	0.423907	-0.491511	R00	19	High	6.5	19	Molar	T19	Lingual	Mandible	Left	III	454	Run.1.P1-2.19L.D05.R00.Bristle
P1.2.19B.D01.R00	CAGTCGAAGCTG	GCACTCCTACGGGAGGCAGCA	CGTATCGCCTCCCTCGCGCCATCAG	338F_BC178	CGTATCGCCTCCCTCGCGCCATCAGCAGTCGAAGCTGGCACTCCTACGGGAGGCAGCA	2	G10	1	P1-2	D01	Bristle	19B	0.625073	-0.523524	R00	19	Low	1	19	Molar	T19	Buccal	Mandible	Left	III	454	Run.1.P1-2.19B.D01.R00.Bristle
P1.2.24B.D04.R00	CCAGATGATCGT	GCACTCCTACGGGAGGCAGCA	CGTATCGCCTCCCTCGCGCCATCAG	338F_BC198	CGTATCGCCTCCCTCGCGCCATCAGCCAGATGATCGTGCACTCCTACGGGAGGCAGCA	3	A06	1	P1-2	D04	Bristle	24B	0.0478136	-0.990918	R00	24	Low	1.5	24	CentralIncisor	T24	Buccal	Mandible	Left	III	454	Run.1.P1-2.24B.D04.R00.Bristle
P2.2.25L.D04.R00	GGTCGTAGCGTA	GCACTCCTACGGGAGGCAGCA	CGTATCGCCTCCCTCGCGCCATCAG	338F_BC398	CGTATCGCCTCCCTCGCGCCATCAGGGTCGTAGCGTAGCACTCCTACGGGAGGCAGCA	5	B02	1	P2-2	D04	Foam	25L	-0.0833817	-0.882073	R00	25	High	7.8	24	CentralIncisor	T25	Lingual	Mandible	Right	IV	454	Run.1.P2-2.25L.D04.R00.Foam
P2.1.09B.D08.R00	CTGAGATACGCG	GCACTCCTACGGGAGGCAGCA	CGTATCGCCTCCCTCGCGCCATCAG	338F_BC278	CGTATCGCCTCCCTCGCGCCATCAGCTGAGATACGCGGCACTCCTACGGGAGGCAGCA	3	H02	1	P2-1	D08	Bristle	09B	0.082799	1.00671	R00	9	Low	0.8	8	CentralIncisor	T09	Buccal	Maxilla	Left	II	454	Run.1.P2-1.09B.D08.R00.Bristle
P2.1.25B.D02.R00	GACTAACGTCAC	GCACTCCTACGGGAGGCAGCA	CGTATCGCCTCCCTCGCGCCATCAG	338F_BC311	CGTATCGCCTCCCTCGCGCCATCAGGACTAACGTCACGCACTCCTACGGGAGGCAGCA	4	B11	1	P2-1	D02	Foam	25B	-0.0921281	-0.99732	R00	25	Low	1.5	24	CentralIncisor	T25	Buccal	Mandible	Right	IV	454	Run.1.P2-1.25B.D02.R00.Foam
P2.1.24B.D06.R00	GACATCGGCTAT	GCACTCCTACGGGAGGCAGCA	CGTATCGCCTCCCTCGCGCCATCAG	338F_BC303	CGTATCGCCTCCCTCGCGCCATCAGGACATCGGCTATGCACTCCTACGGGAGGCAGCA	4	B03	1	P2-1	D06	Bristle	24B	0.0478136	-0.990918	R00	24	Low	1.5	24	CentralIncisor	T24	Buccal	Mandible	Left	III	454	Run.1.P2-1.24B.D06.R00.Bristle
P1.2.14B.D04.R00	CAGCGGTGACAT	GCACTCCTACGGGAGGCAGCA	CGTATCGCCTCCCTCGCGCCATCAG	338F_BC173	CGTATCGCCTCCCTCGCGCCATCAGCAGCGGTGACATGCACTCCTACGGGAGGCAGCA	2	G05	1	P1-2	D04	Bristle	14B	0.660058	0.468888	R00	14	High	4.6	3	Molar	T14	Buccal	Maxilla	Left	II	454	Run.1.P1-2.14B.D04.R00.Bristle
P2.2.30B.D02.R00	GTACTCTAGACT	GCACTCCTACGGGAGGCAGCA	CGTATCGCCTCCCTCGCGCCATCAG	338F_BC402	CGTATCGCCTCCCTCGCGCCATCAGGTACTCTAGACTGCACTCCTACGGGAGGCAGCA	5	B06	1	P2-2	D02	Foam	30B	-0.660641	-0.536329	R00	30	Low	1	19	Molar	T30	Buccal	Mandible	Right	IV	454	Run.1.P2-2.30B.D02.R00.Foam
P2.1.25B.D04.R00	GACTAGACCAGC	GCACTCCTACGGGAGGCAGCA	CGTATCGCCTCCCTCGCGCCATCAG	338F_BC312	CGTATCGCCTCCCTCGCGCCATCAGGACTAGACCAGCGCACTCCTACGGGAGGCAGCA	4	B12	1	P2-1	D04	Foam	25B	-0.0921281	-0.99732	R00	25	Low	1.5	24	CentralIncisor	T25	Buccal	Mandible	Right	IV	454	Run.1.P2-1.25B.D04.R00.Foam
P1.1.24B.D07.R01	GTCTGGATAGCG	GCACTCCTACGGGAGGCAGCA	CGTATCGCCTCCCTCGCGCCATCAG	338F_BC429	CGTATCGCCTCCCTCGCGCCATCAGGTCTGGATAGCGGCACTCCTACGGGAGGCAGCA	5	D09	1	P1-1	D07	Bristle	24B	0.0478136	-0.990918	R01	24	Low	1.5	24	CentralIncisor	T24	Buccal	Mandible	Left	III	454	Run.1.P1-1.24B.D07.R01.Bristle
P1.2.30B.D04.R00	CGGCGATGTACA	GCACTCCTACGGGAGGCAGCA	CGTATCGCCTCCCTCGCGCCATCAG	338F_BC230	CGTATCGCCTCCCTCGCGCCATCAGCGGCGATGTACAGCACTCCTACGGGAGGCAGCA	3	D02	1	P1-2	D04	Foam	30B	-0.660641	-0.536329	R00	30	Low	1	19	Molar	T30	Buccal	Mandible	Right	IV	454	Run.1.P1-2.30B.D04.R00.Foam
P1.2.30B.D06.R00	CGTACAGTTATC	GCACTCCTACGGGAGGCAGCA	CGTATCGCCTCCCTCGCGCCATCAG	338F_BC232	CGTATCGCCTCCCTCGCGCCATCAGCGTACAGTTATCGCACTCCTACGGGAGGCAGCA	3	D04	1	P1-2	D06	Foam	30B	-0.660641	-0.536329	R00	30	Low	1	19	Molar	T30	Buccal	Mandible	Right	IV	454	Run.1.P1-2.30B.D06.R00.Foam
P1.1.30L.D02.R00	ATACAGAGCTCC	GCACTCCTACGGGAGGCAGCA	CGTATCGCCTCCCTCGCGCCATCAG	338F_BC107	CGTATCGCCTCCCTCGCGCCATCAGATACAGAGCTCCGCACTCCTACGGGAGGCAGCA	2	A11	1	P1-1	D02	Foam	30L	-0.441982	-0.485108	R00	30	High	6.5	19	Molar	T30	Lingual	Mandible	Right	IV	454	Run.1.P1-1.30L.D02.R00.Foam
P2.1.03B.D02.R00	CTATAGTCGTGT	GCACTCCTACGGGAGGCAGCA	CGTATCGCCTCCCTCGCGCCATCAG	338F_BC260	CGTATCGCCTCCCTCGCGCCATCAGCTATAGTCGTGTGCACTCCTACGGGAGGCAGCA	3	F08	1	P2-1	D02	Foam	03B	-0.713119	0.488096	R00	3	High	4.6	3	Molar	T03	Buccal	Maxilla	Right	I	454	Run.1.P2-1.03B.D02.R00.Foam
P2.2.25L.D08.R00	GTACAAGAGTGA	GCACTCCTACGGGAGGCAGCA	CGTATCGCCTCCCTCGCGCCATCAG	338F_BC400	CGTATCGCCTCCCTCGCGCCATCAGGTACAAGAGTGAGCACTCCTACGGGAGGCAGCA	5	B04	1	P2-2	D08	Foam	25L	-0.0833817	-0.882073	R00	25	High	7.8	24	CentralIncisor	T25	Lingual	Mandible	Right	IV	454	Run.1.P2-2.25L.D08.R00.Foam
P1.2.14B.D01.R00	CAGATCGGATCG	GCACTCCTACGGGAGGCAGCA	CGTATCGCCTCCCTCGCGCCATCAG	338F_BC170	CGTATCGCCTCCCTCGCGCCATCAGCAGATCGGATCGGCACTCCTACGGGAGGCAGCA	2	G02	1	P1-2	D01	Bristle	14B	0.660058	0.468888	R00	14	High	4.6	3	Molar	T14	Buccal	Maxilla	Left	II	454	Run.1.P1-2.14B.D01.R00.Bristle
P2.1.19B.D08.R00	GAACTGTATCTC	GCACTCCTACGGGAGGCAGCA	CGTATCGCCTCCCTCGCGCCATCAG	338F_BC294	CGTATCGCCTCCCTCGCGCCATCAGGAACTGTATCTCGCACTCCTACGGGAGGCAGCA	4	A06	1	P2-1	D08	Bristle	19B	0.625073	-0.523524	R00	19	Low	1	19	Molar	T19	Buccal	Mandible	Left	III	454	Run.1.P2-1.19B.D08.R00.Bristle
P1.2.25B.D04.R00	CGAGTTGTAGCG	GCACTCCTACGGGAGGCAGCA	CGTATCGCCTCCCTCGCGCCATCAG	338F_BC214	CGTATCGCCTCCCTCGCGCCATCAGCGAGTTGTAGCGGCACTCCTACGGGAGGCAGCA	3	B10	1	P1-2	D04	Foam	25B	-0.0921281	-0.99732	R00	25	Low	1.5	24	CentralIncisor	T25	Buccal	Mandible	Right	IV	454	Run.1.P1-2.25B.D04.R00.Foam
P1.1.25L.D06.R00	AGTCCATAGCTG	GCACTCCTACGGGAGGCAGCA	CGTATCGCCTCCCTCGCGCCATCAG	338F_BC094	CGTATCGCCTCCCTCGCGCCATCAGAGTCCATAGCTGGCACTCCTACGGGAGGCAGCA	1	H10	1	P1-1	D06	Foam	25L	-0.0833817	-0.882073	R00	25	High	7.8	24	CentralIncisor	T25	Lingual	Mandible	Right	IV	454	Run.1.P1-1.25L.D06.R00.Foam
P1.2.19L.D08.R00	CATGTAATGCTC	GCACTCCTACGGGAGGCAGCA	CGTATCGCCTCCCTCGCGCCATCAG	338F_BC194	CGTATCGCCTCCCTCGCGCCATCAGCATGTAATGCTCGCACTCCTACGGGAGGCAGCA	3	A02	1	P1-2	D08	Bristle	19L	0.423907	-0.491511	R00	19	High	6.5	19	Molar	T19	Lingual	Mandible	Left	III	454	Run.1.P1-2.19L.D08.R00.Bristle
P1.1.SAL.D07.R00	ATCGATCTGTGG	GCACTCCTACGGGAGGCAGCA	CGTATCGCCTCCCTCGCGCCATCAG	338F_BC120	CGTATCGCCTCCCTCGCGCCATCAGATCGATCTGTGGGCACTCCTACGGGAGGCAGCA	2	B12	1	P1-1	D07	Conical	SAL	NA	NA	R00	SAL	SAL	NA	SAL	SAL	SAL	SAL	SAL	SAL	SAL	454	Run.1.P1-1.SAL.D07.R00.Conical
P1.2.25L.D06.R00	CGCATGAGGATC	GCACTCCTACGGGAGGCAGCA	CGTATCGCCTCCCTCGCGCCATCAG	338F_BC224	CGTATCGCCTCCCTCGCGCCATCAGCGCATGAGGATCGCACTCCTACGGGAGGCAGCA	3	C08	1	P1-2	D06	Foam	25L	-0.0833817	-0.882073	R00	25	High	7.8	24	CentralIncisor	T25	Lingual	Mandible	Right	IV	454	Run.1.P1-2.25L.D06.R00.Foam
P2.1.09B.D02.R00	CTCTGCTAGCCT	GCACTCCTACGGGAGGCAGCA	CGTATCGCCTCCCTCGCGCCATCAG	338F_BC275	CGTATCGCCTCCCTCGCGCCATCAGCTCTGCTAGCCTGCACTCCTACGGGAGGCAGCA	3	G11	1	P2-1	D02	Bristle	09B	0.082799	1.00671	R00	9	Low	0.8	8	CentralIncisor	T09	Buccal	Maxilla	Left	II	454	Run.1.P2-1.09B.D02.R00.Bristle
P1.1.09B.D06.R00	ACGACGTCTTAG	GCACTCCTACGGGAGGCAGCA	CGTATCGCCTCCCTCGCGCCATCAG	338F_BC030	CGTATCGCCTCCCTCGCGCCATCAGACGACGTCTTAGGCACTCCTACGGGAGGCAGCA	1	C06	1	P1-1	D06	Bristle	09B	0.082799	1.00671	R00	9	Low	0.8	8	CentralIncisor	T09	Buccal	Maxilla	Left	II	454	Run.1.P1-1.09B.D06.R00.Bristle
P2.2.24B.D04.R00	GCTGATGAGCTG	GCACTCCTACGGGAGGCAGCA	CGTATCGCCTCCCTCGCGCCATCAG	338F_BC382	CGTATCGCCTCCCTCGCGCCATCAGGCTGATGAGCTGGCACTCCTACGGGAGGCAGCA	4	H10	1	P2-2	D04	Bristle	24B	0.0478136	-0.990918	R00	24	Low	1.5	24	CentralIncisor	T24	Buccal	Mandible	Left	III	454	Run.1.P2-2.24B.D04.R00.Bristle
P2.2.08B.D04.R00	GATGTGAGCGCT	GCACTCCTACGGGAGGCAGCA	CGTATCGCCTCCCTCGCGCCATCAG	338F_BC347	CGTATCGCCTCCCTCGCGCCATCAGGATGTGAGCGCTGCACTCCTACGGGAGGCAGCA	4	E11	1	P2-2	D04	Foam	08B	-0.127114	1.01952	R00	8	Low	0.8	8	CentralIncisor	T08	Buccal	Maxilla	Right	I	454	Run.1.P2-2.08B.D04.R00.Foam
P1.1.19L.D02.R00	ACTGTGACTTCA	GCACTCCTACGGGAGGCAGCA	CGTATCGCCTCCCTCGCGCCATCAG	338F_BC058	CGTATCGCCTCCCTCGCGCCATCAGACTGTGACTTCAGCACTCCTACGGGAGGCAGCA	1	E10	1	P1-1	D02	Bristle	19L	0.423907	-0.491511	R00	19	High	6.5	19	Molar	T19	Lingual	Mandible	Left	III	454	Run.1.P1-1.19L.D02.R00.Bristle
P1.2.09B.D02.R00	CACATCTAACAC	GCACTCCTACGGGAGGCAGCA	CGTATCGCCTCCCTCGCGCCATCAG	338F_BC155	CGTATCGCCTCCCTCGCGCCATCAGCACATCTAACACGCACTCCTACGGGAGGCAGCA	2	E11	1	P1-2	D02	Bristle	09B	0.082799	1.00671	R00	9	Low	0.8	8	CentralIncisor	T09	Buccal	Maxilla	Left	II	454	Run.1.P1-2.09B.D02.R00.Bristle
P1.1.09B.D07.R00	ACGAGTGCTATC	GCACTCCTACGGGAGGCAGCA	CGTATCGCCTCCCTCGCGCCATCAG	338F_BC031	CGTATCGCCTCCCTCGCGCCATCAGACGAGTGCTATCGCACTCCTACGGGAGGCAGCA	1	C07	1	P1-1	D07	Bristle	09B	0.082799	1.00671	R00	9	Low	0.8	8	CentralIncisor	T09	Buccal	Maxilla	Left	II	454	Run.1.P1-1.09B.D07.R00.Bristle
P2.1.19L.D06.R00	GAATGATGAGTG	GCACTCCTACGGGAGGCAGCA	CGTATCGCCTCCCTCGCGCCATCAG	338F_BC298	CGTATCGCCTCCCTCGCGCCATCAGGAATGATGAGTGGCACTCCTACGGGAGGCAGCA	4	A10	1	P2-1	D06	Bristle	19L	0.423907	-0.491511	R00	19	High	6.5	19	Molar	T19	Lingual	Mandible	Left	III	454	Run.1.P2-1.19L.D06.R00.Bristle
P2.2.08L.D08.R00	GCAGCACGTTGA	GCACTCCTACGGGAGGCAGCA	CGTATCGCCTCCCTCGCGCCATCAG	338F_BC354	CGTATCGCCTCCCTCGCGCCATCAGGCAGCACGTTGAGCACTCCTACGGGAGGCAGCA	4	F06	1	P2-2	D08	Foam	08L	-0.118367	0.872255	R00	8	High	2.5	8	CentralIncisor	T08	Lingual	Maxilla	Right	I	454	Run.1.P2-2.08L.D08.R00.Foam
P1.1.19B.D03.R00	ACTCGATTCGAT	GCACTCCTACGGGAGGCAGCA	CGTATCGCCTCCCTCGCGCCATCAG	338F_BC051	CGTATCGCCTCCCTCGCGCCATCAGACTCGATTCGATGCACTCCTACGGGAGGCAGCA	1	E03	1	P1-1	D03	Bristle	19B	0.625073	-0.523524	R00	19	Low	1	19	Molar	T19	Buccal	Mandible	Left	III	454	Run.1.P1-1.19B.D03.R00.Bristle
P1.1.03B.D08.R00	ACACACTATGGC	GCACTCCTACGGGAGGCAGCA	CGTATCGCCTCCCTCGCGCCATCAG	338F_BC008	CGTATCGCCTCCCTCGCGCCATCAGACACACTATGGCGCACTCCTACGGGAGGCAGCA	1	A08	1	P1-1	D08	Foam	03B	-0.713119	0.488096	R00	3	High	4.6	3	Molar	T03	Buccal	Maxilla	Right	I	454	Run.1.P1-1.03B.D08.R00.Foam
P1.2.30B.D03.R00	CGGAGTGTCTAT	GCACTCCTACGGGAGGCAGCA	CGTATCGCCTCCCTCGCGCCATCAG	338F_BC229	CGTATCGCCTCCCTCGCGCCATCAGCGGAGTGTCTATGCACTCCTACGGGAGGCAGCA	3	D01	1	P1-2	D03	Foam	30B	-0.660641	-0.536329	R00	30	Low	1	19	Molar	T30	Buccal	Mandible	Right	IV	454	Run.1.P1-2.30B.D03.R00.Foam
P1.2.08L.D05.R00	CAAGATCGACTC	GCACTCCTACGGGAGGCAGCA	CGTATCGCCTCCCTCGCGCCATCAG	338F_BC150	CGTATCGCCTCCCTCGCGCCATCAGCAAGATCGACTCGCACTCCTACGGGAGGCAGCA	2	E06	1	P1-2	D05	Foam	08L	-0.118367	0.872255	R00	8	High	2.5	8	CentralIncisor	T08	Lingual	Maxilla	Right	I	454	Run.1.P1-2.08L.D05.R00.Foam
P1.1.30B.D07.R00	AGTTCTACGTCA	GCACTCCTACGGGAGGCAGCA	CGTATCGCCTCCCTCGCGCCATCAG	338F_BC104	CGTATCGCCTCCCTCGCGCCATCAGAGTTCTACGTCAGCACTCCTACGGGAGGCAGCA	2	A08	1	P1-1	D07	Foam	30B	-0.660641	-0.536329	R00	30	Low	1	19	Molar	T30	Buccal	Mandible	Right	IV	454	Run.1.P1-1.30B.D07.R00.Foam
P1.1.25B.D02.R00	AGCTATCCACGA	GCACTCCTACGGGAGGCAGCA	CGTATCGCCTCCCTCGCGCCATCAG	338F_BC082	CGTATCGCCTCCCTCGCGCCATCAGAGCTATCCACGAGCACTCCTACGGGAGGCAGCA	1	G10	1	P1-1	D02	Foam	25B	-0.0921281	-0.99732	R00	25	Low	1.5	24	CentralIncisor	T25	Buccal	Mandible	Right	IV	454	Run.1.P1-1.25B.D02.R00.Foam
P1.1.19B.D07.R00	ACTGATCCTAGT	GCACTCCTACGGGAGGCAGCA	CGTATCGCCTCCCTCGCGCCATCAG	338F_BC055	CGTATCGCCTCCCTCGCGCCATCAGACTGATCCTAGTGCACTCCTACGGGAGGCAGCA	1	E07	1	P1-1	D07	Bristle	19B	0.625073	-0.523524	R00	19	Low	1	19	Molar	T19	Buccal	Mandible	Left	III	454	Run.1.P1-1.19B.D07.R00.Bristle
P1.2.03B.D04.R00	ATGCACTGGCGA	GCACTCCTACGGGAGGCAGCA	CGTATCGCCTCCCTCGCGCCATCAG	338F_BC133	CGTATCGCCTCCCTCGCGCCATCAGATGCACTGGCGAGCACTCCTACGGGAGGCAGCA	2	D01	1	P1-2	D04	Foam	03B	-0.713119	0.488096	R00	3	High	4.6	3	Molar	T03	Buccal	Maxilla	Right	I	454	Run.1.P1-2.03B.D04.R00.Foam
P1.2.24L.D02.R00	CCTCTCGTGATC	GCACTCCTACGGGAGGCAGCA	CGTATCGCCTCCCTCGCGCCATCAG	338F_BC204	CGTATCGCCTCCCTCGCGCCATCAGCCTCTCGTGATCGCACTCCTACGGGAGGCAGCA	3	A12	1	P1-2	D02	Bristle	24L	0.0740527	-0.907683	R00	24	High	7.8	24	CentralIncisor	T24	Lingual	Mandible	Left	III	454	Run.1.P1-2.24L.D02.R00.Bristle
P1.1.19L.D08.R00	AGAGAGCAAGTG	GCACTCCTACGGGAGGCAGCA	CGTATCGCCTCCCTCGCGCCATCAG	338F_BC064	CGTATCGCCTCCCTCGCGCCATCAGAGAGAGCAAGTGGCACTCCTACGGGAGGCAGCA	1	F04	1	P1-1	D08	Bristle	19L	0.423907	-0.491511	R00	19	High	6.5	19	Molar	T19	Lingual	Mandible	Left	III	454	Run.1.P1-1.19L.D08.R00.Bristle
P2.2.30L.D06.R00	GTAGTGTCTAGC	GCACTCCTACGGGAGGCAGCA	CGTATCGCCTCCCTCGCGCCATCAG	338F_BC409	CGTATCGCCTCCCTCGCGCCATCAGGTAGTGTCTAGCGCACTCCTACGGGAGGCAGCA	5	C01	1	P2-2	D06	Foam	30L	-0.441982	-0.485108	R00	30	High	6.5	19	Molar	T30	Lingual	Mandible	Right	IV	454	Run.1.P2-2.30L.D06.R00.Foam
P2.2.14B.D01.R00	GCCACTGATAGT	GCACTCCTACGGGAGGCAGCA	CGTATCGCCTCCCTCGCGCCATCAG	338F_BC365	CGTATCGCCTCCCTCGCGCCATCAGGCCACTGATAGTGCACTCCTACGGGAGGCAGCA	4	G05	1	P2-2	D01	Bristle	14B	0.660058	0.468888	R00	14	High	4.6	3	Molar	T14	Buccal	Maxilla	Left	II	454	Run.1.P2-2.14B.D01.R00.Bristle
P2.1.09B.D06.R00	CTGACACGACAG	GCACTCCTACGGGAGGCAGCA	CGTATCGCCTCCCTCGCGCCATCAG	338F_BC277	CGTATCGCCTCCCTCGCGCCATCAGCTGACACGACAGGCACTCCTACGGGAGGCAGCA	3	H01	1	P2-1	D06	Bristle	09B	0.082799	1.00671	R00	9	Low	0.8	8	CentralIncisor	T09	Buccal	Maxilla	Left	II	454	Run.1.P2-1.09B.D06.R00.Bristle
P2.1.25B.D08.R00	GACTCGAATCGT	GCACTCCTACGGGAGGCAGCA	CGTATCGCCTCCCTCGCGCCATCAG	338F_BC314	CGTATCGCCTCCCTCGCGCCATCAGGACTCGAATCGTGCACTCCTACGGGAGGCAGCA	4	C02	1	P2-1	D08	Foam	25B	-0.0921281	-0.99732	R00	25	Low	1.5	24	CentralIncisor	T25	Buccal	Mandible	Right	IV	454	Run.1.P2-1.25B.D08.R00.Foam
P1.1.25L.D02.R00	AGTACGCTCGAG	GCACTCCTACGGGAGGCAGCA	CGTATCGCCTCCCTCGCGCCATCAG	338F_BC090	CGTATCGCCTCCCTCGCGCCATCAGAGTACGCTCGAGGCACTCCTACGGGAGGCAGCA	1	H06	1	P1-1	D02	Foam	25L	-0.0833817	-0.882073	R00	25	High	7.8	24	CentralIncisor	T25	Lingual	Mandible	Right	IV	454	Run.1.P1-1.25L.D02.R00.Foam
P2.2.19L.D06.R00	GCTATCACGAGT	GCACTCCTACGGGAGGCAGCA	CGTATCGCCTCCCTCGCGCCATCAG	338F_BC378	CGTATCGCCTCCCTCGCGCCATCAGGCTATCACGAGTGCACTCCTACGGGAGGCAGCA	4	H06	1	P2-2	D06	Bristle	19L	0.423907	-0.491511	R00	19	High	6.5	19	Molar	T19	Lingual	Mandible	Left	III	454	Run.1.P2-2.19L.D06.R00.Bristle
P1.1.24L.D08.R00	AGCGCTGATGTG	GCACTCCTACGGGAGGCAGCA	CGTATCGCCTCCCTCGCGCCATCAG	338F_BC080	CGTATCGCCTCCCTCGCGCCATCAGAGCGCTGATGTGGCACTCCTACGGGAGGCAGCA	1	G08	1	P1-1	D08	Bristle	24L	0.0740527	-0.907683	R00	24	High	7.8	24	CentralIncisor	T24	Lingual	Mandible	Left	III	454	Run.1.P1-1.24L.D08.R00.Bristle
P1.2.24L.D01.R00	CCTAGTACTGAT	GCACTCCTACGGGAGGCAGCA	CGTATCGCCTCCCTCGCGCCATCAG	338F_BC203	CGTATCGCCTCCCTCGCGCCATCAGCCTAGTACTGATGCACTCCTACGGGAGGCAGCA	3	A11	1	P1-2	D01	Bristle	24L	0.0740527	-0.907683	R00	24	High	7.8	24	CentralIncisor	T24	Lingual	Mandible	Left	III	454	Run.1.P1-2.24L.D01.R00.Bristle
P2.2.19B.D04.R00	GCGTACAACTGT	GCACTCCTACGGGAGGCAGCA	CGTATCGCCTCCCTCGCGCCATCAG	338F_BC372	CGTATCGCCTCCCTCGCGCCATCAGGCGTACAACTGTGCACTCCTACGGGAGGCAGCA	4	G12	1	P2-2	D04	Bristle	19B	0.625073	-0.523524	R00	19	Low	1	19	Molar	T19	Buccal	Mandible	Left	III	454	Run.1.P2-2.19B.D04.R00.Bristle
P2.2.25L.D01.R00	GGTATACGCAGC	GCACTCCTACGGGAGGCAGCA	CGTATCGCCTCCCTCGCGCCATCAG	338F_BC396	CGTATCGCCTCCCTCGCGCCATCAGGGTATACGCAGCGCACTCCTACGGGAGGCAGCA	5	A12	1	P2-2	D01	Foam	25L	-0.0833817	-0.882073	R00	25	High	7.8	24	CentralIncisor	T25	Lingual	Mandible	Right	IV	454	Run.1.P2-2.25L.D01.R00.Foam
P1.1.08L.D02.R00	ACAGTGCTTCAT	GCACTCCTACGGGAGGCAGCA	CGTATCGCCTCCCTCGCGCCATCAG	338F_BC018	CGTATCGCCTCCCTCGCGCCATCAGACAGTGCTTCATGCACTCCTACGGGAGGCAGCA	1	B06	1	P1-1	D02	Foam	08L	-0.118367	0.872255	R00	8	High	2.5	8	CentralIncisor	T08	Lingual	Maxilla	Right	I	454	Run.1.P1-1.08L.D02.R00.Foam
P2.2.SAL.D06.R00	GTATGTTGCTCA	GCACTCCTACGGGAGGCAGCA	CGTATCGCCTCCCTCGCGCCATCAG	338F_BC414	CGTATCGCCTCCCTCGCGCCATCAGGTATGTTGCTCAGCACTCCTACGGGAGGCAGCA	5	C06	1	P2-2	D06	Conical	SAL	NA	NA	R00	SAL	SAL	NA	SAL	SAL	SAL	SAL	SAL	SAL	SAL	454	Run.1.P2-2.SAL.D06.R00.Conical
P1.2.19L.D03.R00	CATCATGAGGCT	GCACTCCTACGGGAGGCAGCA	CGTATCGCCTCCCTCGCGCCATCAG	338F_BC188	CGTATCGCCTCCCTCGCGCCATCAGCATCATGAGGCTGCACTCCTACGGGAGGCAGCA	2	H08	1	P1-2	D03	Bristle	19L	0.423907	-0.491511	R00	19	High	6.5	19	Molar	T19	Lingual	Mandible	Left	III	454	Run.1.P1-2.19L.D03.R00.Bristle
P1.2.03B.D01.R00	ATGACTCATTCG	GCACTCCTACGGGAGGCAGCA	CGTATCGCCTCCCTCGCGCCATCAG	338F_BC130	CGTATCGCCTCCCTCGCGCCATCAGATGACTCATTCGGCACTCCTACGGGAGGCAGCA	2	C10	1	P1-2	D01	Foam	03B	-0.713119	0.488096	R00	3	High	4.6	3	Molar	T03	Buccal	Maxilla	Right	I	454	Run.1.P1-2.03B.D01.R00.Foam
P1.1.08B.D06.R00	ACAGACCACTCA	GCACTCCTACGGGAGGCAGCA	CGTATCGCCTCCCTCGCGCCATCAG	338F_BC014	CGTATCGCCTCCCTCGCGCCATCAGACAGACCACTCAGCACTCCTACGGGAGGCAGCA	1	B02	1	P1-1	D06	Foam	08B	-0.127114	1.01952	R00	8	Low	0.8	8	CentralIncisor	T08	Buccal	Maxilla	Right	I	454	Run.1.P1-1.08B.D06.R00.Foam
P1.2.09B.D07.R00	CACGTGACATGT	GCACTCCTACGGGAGGCAGCA	CGTATCGCCTCCCTCGCGCCATCAG	338F_BC160	CGTATCGCCTCCCTCGCGCCATCAGCACGTGACATGTGCACTCCTACGGGAGGCAGCA	2	F04	1	P1-2	D07	Bristle	09B	0.082799	1.00671	R00	9	Low	0.8	8	CentralIncisor	T09	Buccal	Maxilla	Left	II	454	Run.1.P1-2.09B.D07.R00.Bristle
P2.2.25B.D02.R00	GGCAGTGTATCG	GCACTCCTACGGGAGGCAGCA	CGTATCGCCTCCCTCGCGCCATCAG	338F_BC392	CGTATCGCCTCCCTCGCGCCATCAGGGCAGTGTATCGGCACTCCTACGGGAGGCAGCA	5	A08	1	P2-2	D02	Foam	25B	-0.0921281	-0.99732	R00	25	Low	1.5	24	CentralIncisor	T25	Buccal	Mandible	Right	IV	454	Run.1.P2-2.25B.D02.R00.Foam
P2.2.SAL.D01.R00	GTATCCATGCGA	GCACTCCTACGGGAGGCAGCA	CGTATCGCCTCCCTCGCGCCATCAG	338F_BC411	CGTATCGCCTCCCTCGCGCCATCAGGTATCCATGCGAGCACTCCTACGGGAGGCAGCA	5	C03	1	P2-2	D01	Conical	SAL	NA	NA	R00	SAL	SAL	NA	SAL	SAL	SAL	SAL	SAL	SAL	SAL	454	Run.1.P2-2.SAL.D01.R00.Conical
P1.2.25B.D08.R00	CGATGCACCAGA	GCACTCCTACGGGAGGCAGCA	CGTATCGCCTCCCTCGCGCCATCAG	338F_BC218	CGTATCGCCTCCCTCGCGCCATCAGCGATGCACCAGAGCACTCCTACGGGAGGCAGCA	3	C02	1	P1-2	D08	Foam	25B	-0.0921281	-0.99732	R00	25	Low	1.5	24	CentralIncisor	T25	Buccal	Mandible	Right	IV	454	Run.1.P1-2.25B.D08.R00.Foam
P2.2.14B.D04.R00	GCCTATACTACA	GCACTCCTACGGGAGGCAGCA	CGTATCGCCTCCCTCGCGCCATCAG	338F_BC367	CGTATCGCCTCCCTCGCGCCATCAGGCCTATACTACAGCACTCCTACGGGAGGCAGCA	4	G07	1	P2-2	D04	Bristle	14B	0.660058	0.468888	R00	14	High	4.6	3	Molar	T14	Buccal	Maxilla	Left	II	454	Run.1.P2-2.14B.D04.R00.Bristle
P1.2.SAL.D08.R02	GTCGTAGCCAGA	GCACTCCTACGGGAGGCAGCA	CGTATCGCCTCCCTCGCGCCATCAG	338F_BC422	CGTATCGCCTCCCTCGCGCCATCAGGTCGTAGCCAGAGCACTCCTACGGGAGGCAGCA	5	D02	1	P1-2	D08	Conical	SAL	NA	NA	R02	SAL	SAL	NA	SAL	SAL	SAL	SAL	SAL	SAL	SAL	454	Run.1.P1-2.SAL.D08.R02.Conical
P1.1.24L.D03.R00	AGCAGTCGCGAT	GCACTCCTACGGGAGGCAGCA	CGTATCGCCTCCCTCGCGCCATCAG	338F_BC075	CGTATCGCCTCCCTCGCGCCATCAGAGCAGTCGCGATGCACTCCTACGGGAGGCAGCA	1	G03	1	P1-1	D03	Bristle	24L	0.0740527	-0.907683	R00	24	High	7.8	24	CentralIncisor	T24	Lingual	Mandible	Left	III	454	Run.1.P1-1.24L.D03.R00.Bristle
P1.2.14B.D06.R00	CAGGTGCTACTA	GCACTCCTACGGGAGGCAGCA	CGTATCGCCTCCCTCGCGCCATCAG	338F_BC175	CGTATCGCCTCCCTCGCGCCATCAGCAGGTGCTACTAGCACTCCTACGGGAGGCAGCA	2	G07	1	P1-2	D06	Bristle	14B	0.660058	0.468888	R00	14	High	4.6	3	Molar	T14	Buccal	Maxilla	Left	II	454	Run.1.P1-2.14B.D06.R00.Bristle
P1.1.24L.D04.R00	AGCATATGAGAG	GCACTCCTACGGGAGGCAGCA	CGTATCGCCTCCCTCGCGCCATCAG	338F_BC076	CGTATCGCCTCCCTCGCGCCATCAGAGCATATGAGAGGCACTCCTACGGGAGGCAGCA	1	G04	1	P1-1	D04	Bristle	24L	0.0740527	-0.907683	R00	24	High	7.8	24	CentralIncisor	T24	Lingual	Mandible	Left	III	454	Run.1.P1-1.24L.D04.R00.Bristle
P2.1.30B.D02.R00	GAGAGAATGATC	GCACTCCTACGGGAGGCAGCA	CGTATCGCCTCCCTCGCGCCATCAG	338F_BC321	CGTATCGCCTCCCTCGCGCCATCAGGAGAGAATGATCGCACTCCTACGGGAGGCAGCA	4	C09	1	P2-1	D02	Foam	30B	-0.660641	-0.536329	R00	30	Low	1	19	Molar	T30	Buccal	Mandible	Right	IV	454	Run.1.P2-1.30B.D02.R00.Foam
P2.2.25B.D01.R00	GGATCGCAGATC	GCACTCCTACGGGAGGCAGCA	CGTATCGCCTCCCTCGCGCCATCAG	338F_BC391	CGTATCGCCTCCCTCGCGCCATCAGGGATCGCAGATCGCACTCCTACGGGAGGCAGCA	5	A07	1	P2-2	D01	Foam	25B	-0.0921281	-0.99732	R00	25	Low	1.5	24	CentralIncisor	T25	Buccal	Mandible	Right	IV	454	Run.1.P2-2.25B.D01.R00.Foam
P2.1.08L.D08.R01	TACACACATGGC	GCACTCCTACGGGAGGCAGCA	CGTATCGCCTCCCTCGCGCCATCAG	338F_BC450	CGTATCGCCTCCCTCGCGCCATCAGTACACACATGGCGCACTCCTACGGGAGGCAGCA	5	F06	1	P2-1	D08	Foam	08L	-0.118367	0.872255	R01	8	High	2.5	8	CentralIncisor	T08	Lingual	Maxilla	Right	I	454	Run.1.P2-1.08L.D08.R01.Foam
P2.2.09L.D02.R00	GCATATAGTCTC	GCACTCCTACGGGAGGCAGCA	CGTATCGCCTCCCTCGCGCCATCAG	338F_BC361	CGTATCGCCTCCCTCGCGCCATCAGGCATATAGTCTCGCACTCCTACGGGAGGCAGCA	4	G01	1	P2-2	D02	Bristle	09L	0.082799	0.88506	R00	9	High	2.5	8	CentralIncisor	T09	Lingual	Maxilla	Left	II	454	Run.1.P2-2.09L.D02.R00.Bristle
P1.1.24B.D08.R00	AGCACACCTACA	GCACTCCTACGGGAGGCAGCA	CGTATCGCCTCCCTCGCGCCATCAG	338F_BC072	CGTATCGCCTCCCTCGCGCCATCAGAGCACACCTACAGCACTCCTACGGGAGGCAGCA	1	F12	1	P1-1	D08	Bristle	24B	0.0478136	-0.990918	R00	24	Low	1.5	24	CentralIncisor	T24	Buccal	Mandible	Left	III	454	Run.1.P1-1.24B.D08.R00.Bristle
P2.1.09L.D02.R00	CTGCAGTACTTA	GCACTCCTACGGGAGGCAGCA	CGTATCGCCTCCCTCGCGCCATCAG	338F_BC280	CGTATCGCCTCCCTCGCGCCATCAGCTGCAGTACTTAGCACTCCTACGGGAGGCAGCA	3	H04	1	P2-1	D02	Bristle	09L	0.082799	0.88506	R00	9	High	2.5	8	CentralIncisor	T09	Lingual	Maxilla	Left	II	454	Run.1.P2-1.09L.D02.R00.Bristle
P1.2.19L.D01.R00	CATATCGCAGTT	GCACTCCTACGGGAGGCAGCA	CGTATCGCCTCCCTCGCGCCATCAG	338F_BC186	CGTATCGCCTCCCTCGCGCCATCAGCATATCGCAGTTGCACTCCTACGGGAGGCAGCA	2	H06	1	P1-2	D01	Bristle	19L	0.423907	-0.491511	R00	19	High	6.5	19	Molar	T19	Lingual	Mandible	Left	III	454	Run.1.P1-2.19L.D01.R00.Bristle
P1.2.09L.D06.R00	CAGACTCGCAGA	GCACTCCTACGGGAGGCAGCA	CGTATCGCCTCCCTCGCGCCATCAG	338F_BC167	CGTATCGCCTCCCTCGCGCCATCAGCAGACTCGCAGAGCACTCCTACGGGAGGCAGCA	2	F11	1	P1-2	D06	Bristle	09L	0.082799	0.88506	R00	9	High	2.5	8	CentralIncisor	T09	Lingual	Maxilla	Left	II	454	Run.1.P1-2.09L.D06.R00.Bristle
P1.1.25B.D08.R00	AGGCTACACGAC	GCACTCCTACGGGAGGCAGCA	CGTATCGCCTCCCTCGCGCCATCAG	338F_BC088	CGTATCGCCTCCCTCGCGCCATCAGAGGCTACACGACGCACTCCTACGGGAGGCAGCA	1	H04	1	P1-1	D08	Foam	25B	-0.0921281	-0.99732	R00	25	Low	1.5	24	CentralIncisor	T25	Buccal	Mandible	Right	IV	454	Run.1.P1-1.25B.D08.R00.Foam
P2.1.30B.D08.R00	GAGCAGATGCCT	GCACTCCTACGGGAGGCAGCA	CGTATCGCCTCCCTCGCGCCATCAG	338F_BC324	CGTATCGCCTCCCTCGCGCCATCAGGAGCAGATGCCTGCACTCCTACGGGAGGCAGCA	4	C12	1	P2-1	D08	Foam	30B	-0.660641	-0.536329	R00	30	Low	1	19	Molar	T30	Buccal	Mandible	Right	IV	454	Run.1.P2-1.30B.D08.R00.Foam
P1.2.09L.D04.R00	CACTGTAGGACG	GCACTCCTACGGGAGGCAGCA	CGTATCGCCTCCCTCGCGCCATCAG	338F_BC165	CGTATCGCCTCCCTCGCGCCATCAGCACTGTAGGACGGCACTCCTACGGGAGGCAGCA	2	F09	1	P1-2	D04	Bristle	09L	0.082799	0.88506	R00	9	High	2.5	8	CentralIncisor	T09	Lingual	Maxilla	Left	II	454	Run.1.P1-2.09L.D04.R00.Bristle
P2.1.25L.D01.R01	TACTGCGACAGT	GCACTCCTACGGGAGGCAGCA	CGTATCGCCTCCCTCGCGCCATCAG	338F_BC462	CGTATCGCCTCCCTCGCGCCATCAGTACTGCGACAGTGCACTCCTACGGGAGGCAGCA	5	G06	1	P2-1	D01	Foam	25L	-0.0833817	-0.882073	R01	25	High	7.8	24	CentralIncisor	T25	Lingual	Mandible	Right	IV	454	Run.1.P2-1.25L.D01.R01.Foam
P1.1.SAL.D04.R00	ATCAGGCGTGTG	GCACTCCTACGGGAGGCAGCA	CGTATCGCCTCCCTCGCGCCATCAG	338F_BC117	CGTATCGCCTCCCTCGCGCCATCAGATCAGGCGTGTGGCACTCCTACGGGAGGCAGCA	2	B09	1	P1-1	D04	Conical	SAL	NA	NA	R00	SAL	SAL	NA	SAL	SAL	SAL	SAL	SAL	SAL	SAL	454	Run.1.P1-1.SAL.D04.R00.Conical
P1.2.25B.D05.R00	CGATAGATCTTC	GCACTCCTACGGGAGGCAGCA	CGTATCGCCTCCCTCGCGCCATCAG	338F_BC215	CGTATCGCCTCCCTCGCGCCATCAGCGATAGATCTTCGCACTCCTACGGGAGGCAGCA	3	B11	1	P1-2	D05	Foam	25B	-0.0921281	-0.99732	R00	25	Low	1.5	24	CentralIncisor	T25	Buccal	Mandible	Right	IV	454	Run.1.P1-2.25B.D05.R00.Foam
P2.2.03B.D08.R00	GATGATCGCCGA	GCACTCCTACGGGAGGCAGCA	CGTATCGCCTCCCTCGCGCCATCAG	338F_BC344	CGTATCGCCTCCCTCGCGCCATCAGGATGATCGCCGAGCACTCCTACGGGAGGCAGCA	4	E08	1	P2-2	D08	Foam	03B	-0.713119	0.488096	R00	3	High	4.6	3	Molar	T03	Buccal	Maxilla	Right	I	454	Run.1.P2-2.03B.D08.R00.Foam
P2.2.19L.D01.R00	GCTAAGAGAGTA	GCACTCCTACGGGAGGCAGCA	CGTATCGCCTCCCTCGCGCCATCAG	338F_BC375	CGTATCGCCTCCCTCGCGCCATCAGGCTAAGAGAGTAGCACTCCTACGGGAGGCAGCA	4	H03	1	P2-2	D01	Bristle	19L	0.423907	-0.491511	R00	19	High	6.5	19	Molar	T19	Lingual	Mandible	Left	III	454	Run.1.P2-2.19L.D01.R00.Bristle
P1.1.24L.D01.R00	AGCACGAGCCTA	GCACTCCTACGGGAGGCAGCA	CGTATCGCCTCCCTCGCGCCATCAG	338F_BC073	CGTATCGCCTCCCTCGCGCCATCAGAGCACGAGCCTAGCACTCCTACGGGAGGCAGCA	1	G01	1	P1-1	D01	Bristle	24L	0.0740527	-0.907683	R00	24	High	7.8	24	CentralIncisor	T24	Lingual	Mandible	Left	III	454	Run.1.P1-1.24L.D01.R00.Bristle
P1.2.SAL.D04.R00	CGTTACTAGAGC	GCACTCCTACGGGAGGCAGCA	CGTATCGCCTCCCTCGCGCCATCAG	338F_BC246	CGTATCGCCTCCCTCGCGCCATCAGCGTTACTAGAGCGCACTCCTACGGGAGGCAGCA	3	E06	1	P1-2	D04	Conical	SAL	NA	NA	R00	SAL	SAL	NA	SAL	SAL	SAL	SAL	SAL	SAL	SAL	454	Run.1.P1-2.SAL.D04.R00.Conical
P1.2.14B.D05.R00	CAGCTAGAACGC	GCACTCCTACGGGAGGCAGCA	CGTATCGCCTCCCTCGCGCCATCAG	338F_BC174	CGTATCGCCTCCCTCGCGCCATCAGCAGCTAGAACGCGCACTCCTACGGGAGGCAGCA	2	G06	1	P1-2	D05	Bristle	14B	0.660058	0.468888	R00	14	High	4.6	3	Molar	T14	Buccal	Maxilla	Left	II	454	Run.1.P1-2.14B.D05.R00.Bristle
P2.1.14B.D04.R00	CTGTCTCTCCTA	GCACTCCTACGGGAGGCAGCA	CGTATCGCCTCCCTCGCGCCATCAG	338F_BC286	CGTATCGCCTCCCTCGCGCCATCAGCTGTCTCTCCTAGCACTCCTACGGGAGGCAGCA	3	H10	1	P2-1	D04	Bristle	14B	0.660058	0.468888	R00	14	High	4.6	3	Molar	T14	Buccal	Maxilla	Left	II	454	Run.1.P2-1.14B.D04.R00.Bristle
P1.2.19L.D07.R00	CATGGCTACACA	GCACTCCTACGGGAGGCAGCA	CGTATCGCCTCCCTCGCGCCATCAG	338F_BC193	CGTATCGCCTCCCTCGCGCCATCAGCATGGCTACACAGCACTCCTACGGGAGGCAGCA	3	A01	1	P1-2	D07	Bristle	19L	0.423907	-0.491511	R00	19	High	6.5	19	Molar	T19	Lingual	Mandible	Left	III	454	Run.1.P1-2.19L.D07.R00.Bristle
P1.2.14B.D02.R00	CAGCACTAAGCG	GCACTCCTACGGGAGGCAGCA	CGTATCGCCTCCCTCGCGCCATCAG	338F_BC171	CGTATCGCCTCCCTCGCGCCATCAGCAGCACTAAGCGGCACTCCTACGGGAGGCAGCA	2	G03	1	P1-2	D02	Bristle	14B	0.660058	0.468888	R00	14	High	4.6	3	Molar	T14	Buccal	Maxilla	Left	II	454	Run.1.P1-2.14B.D02.R00.Bristle
P1.2.25L.D02.R00	CGCACATGTTAT	GCACTCCTACGGGAGGCAGCA	CGTATCGCCTCCCTCGCGCCATCAG	338F_BC220	CGTATCGCCTCCCTCGCGCCATCAGCGCACATGTTATGCACTCCTACGGGAGGCAGCA	3	C04	1	P1-2	D02	Foam	25L	-0.0833817	-0.882073	R00	25	High	7.8	24	CentralIncisor	T25	Lingual	Mandible	Right	IV	454	Run.1.P1-2.25L.D02.R00.Foam
P2.1.25L.D04.R00	GACTGTCATGCA	GCACTCCTACGGGAGGCAGCA	CGTATCGCCTCCCTCGCGCCATCAG	338F_BC317	CGTATCGCCTCCCTCGCGCCATCAGGACTGTCATGCAGCACTCCTACGGGAGGCAGCA	4	C05	1	P2-1	D04	Foam	25L	-0.0833817	-0.882073	R00	25	High	7.8	24	CentralIncisor	T25	Lingual	Mandible	Right	IV	454	Run.1.P2-1.25L.D04.R00.Foam
P1.1.09L.D07.R00	ACGGTGAGTGTC	GCACTCCTACGGGAGGCAGCA	CGTATCGCCTCCCTCGCGCCATCAG	338F_BC039	CGTATCGCCTCCCTCGCGCCATCAGACGGTGAGTGTCGCACTCCTACGGGAGGCAGCA	1	D03	1	P1-1	D07	Bristle	09L	0.082799	0.88506	R00	9	High	2.5	8	CentralIncisor	T09	Lingual	Maxilla	Left	II	454	Run.1.P1-1.09L.D07.R00.Bristle
P2.1.19L.D01.R00	GAAGAGTGATCA	GCACTCCTACGGGAGGCAGCA	CGTATCGCCTCCCTCGCGCCATCAG	338F_BC295	CGTATCGCCTCCCTCGCGCCATCAGGAAGAGTGATCAGCACTCCTACGGGAGGCAGCA	4	A07	1	P2-1	D01	Bristle	19L	0.423907	-0.491511	R00	19	High	6.5	19	Molar	T19	Lingual	Mandible	Left	III	454	Run.1.P2-1.19L.D01.R00.Bristle
P1.1.14B.D07.R00	ACTAGCTCCATA	GCACTCCTACGGGAGGCAGCA	CGTATCGCCTCCCTCGCGCCATCAG	338F_BC047	CGTATCGCCTCCCTCGCGCCATCAGACTAGCTCCATAGCACTCCTACGGGAGGCAGCA	1	D11	1	P1-1	D07	Bristle	14B	0.660058	0.468888	R00	14	High	4.6	3	Molar	T14	Buccal	Maxilla	Left	II	454	Run.1.P1-1.14B.D07.R00.Bristle
P1.1.09L.D02.R00	ACGCGATACTGG	GCACTCCTACGGGAGGCAGCA	CGTATCGCCTCCCTCGCGCCATCAG	338F_BC034	CGTATCGCCTCCCTCGCGCCATCAGACGCGATACTGGGCACTCCTACGGGAGGCAGCA	1	C10	1	P1-1	D02	Bristle	09L	0.082799	0.88506	R00	9	High	2.5	8	CentralIncisor	T09	Lingual	Maxilla	Left	II	454	Run.1.P1-1.09L.D02.R00.Bristle
P1.2.24B.D03.R00	CATTGTCTGTGA	GCACTCCTACGGGAGGCAGCA	CGTATCGCCTCCCTCGCGCCATCAG	338F_BC197	CGTATCGCCTCCCTCGCGCCATCAGCATTGTCTGTGAGCACTCCTACGGGAGGCAGCA	3	A05	1	P1-2	D03	Bristle	24B	0.0478136	-0.990918	R00	24	Low	1.5	24	CentralIncisor	T24	Buccal	Mandible	Left	III	454	Run.1.P1-2.24B.D03.R00.Bristle
P2.2.14B.D06.R00	GCGACTTGTGTA	GCACTCCTACGGGAGGCAGCA	CGTATCGCCTCCCTCGCGCCATCAG	338F_BC368	CGTATCGCCTCCCTCGCGCCATCAGGCGACTTGTGTAGCACTCCTACGGGAGGCAGCA	4	G08	1	P2-2	D06	Bristle	14B	0.660058	0.468888	R00	14	High	4.6	3	Molar	T14	Buccal	Maxilla	Left	II	454	Run.1.P2-2.14B.D06.R00.Bristle
P2.2.30B.D01.R00	GTACGGCATACG	GCACTCCTACGGGAGGCAGCA	CGTATCGCCTCCCTCGCGCCATCAG	338F_BC401	CGTATCGCCTCCCTCGCGCCATCAGGTACGGCATACGGCACTCCTACGGGAGGCAGCA	5	B05	1	P2-2	D01	Foam	30B	-0.660641	-0.536329	R00	30	Low	1	19	Molar	T30	Buccal	Mandible	Right	IV	454	Run.1.P2-2.30B.D01.R00.Foam
P1.1.19B.D02.R00	ACTCAGATACTC	GCACTCCTACGGGAGGCAGCA	CGTATCGCCTCCCTCGCGCCATCAG	338F_BC050	CGTATCGCCTCCCTCGCGCCATCAGACTCAGATACTCGCACTCCTACGGGAGGCAGCA	1	E02	1	P1-1	D02	Bristle	19B	0.625073	-0.523524	R00	19	Low	1	19	Molar	T19	Buccal	Mandible	Left	III	454	Run.1.P1-1.19B.D02.R00.Bristle
P1.2.03B.D08.R00	ATGGATACGCTC	GCACTCCTACGGGAGGCAGCA	CGTATCGCCTCCCTCGCGCCATCAG	338F_BC137	CGTATCGCCTCCCTCGCGCCATCAGATGGATACGCTCGCACTCCTACGGGAGGCAGCA	2	D05	1	P1-2	D08	Foam	03B	-0.713119	0.488096	R00	3	High	4.6	3	Molar	T03	Buccal	Maxilla	Right	I	454	Run.1.P1-2.03B.D08.R00.Foam
P1.1.09L.D01.R00	ACGCAACTGCTA	GCACTCCTACGGGAGGCAGCA	CGTATCGCCTCCCTCGCGCCATCAG	338F_BC033	CGTATCGCCTCCCTCGCGCCATCAGACGCAACTGCTAGCACTCCTACGGGAGGCAGCA	1	C09	1	P1-1	D01	Bristle	09L	0.082799	0.88506	R00	9	High	2.5	8	CentralIncisor	T09	Lingual	Maxilla	Left	II	454	Run.1.P1-1.09L.D01.R00.Bristle
P2.1.25B.D06.R00	GACTCACTCAAT	GCACTCCTACGGGAGGCAGCA	CGTATCGCCTCCCTCGCGCCATCAG	338F_BC313	CGTATCGCCTCCCTCGCGCCATCAGGACTCACTCAATGCACTCCTACGGGAGGCAGCA	4	C01	1	P2-1	D06	Foam	25B	-0.0921281	-0.99732	R00	25	Low	1.5	24	CentralIncisor	T25	Buccal	Mandible	Right	IV	454	Run.1.P2-1.25B.D06.R00.Foam
P1.2.25L.D01.R00	CGATGTCGTCAA	GCACTCCTACGGGAGGCAGCA	CGTATCGCCTCCCTCGCGCCATCAG	338F_BC219	CGTATCGCCTCCCTCGCGCCATCAGCGATGTCGTCAAGCACTCCTACGGGAGGCAGCA	3	C03	1	P1-2	D01	Foam	25L	-0.0833817	-0.882073	R00	25	High	7.8	24	CentralIncisor	T25	Lingual	Mandible	Right	IV	454	Run.1.P1-2.25L.D01.R00.Foam
P2.2.25B.D06.R00	GGCGTACTGATG	GCACTCCTACGGGAGGCAGCA	CGTATCGCCTCCCTCGCGCCATCAG	338F_BC394	CGTATCGCCTCCCTCGCGCCATCAGGGCGTACTGATGGCACTCCTACGGGAGGCAGCA	5	A10	1	P2-2	D06	Foam	25B	-0.0921281	-0.99732	R00	25	Low	1.5	24	CentralIncisor	T25	Buccal	Mandible	Right	IV	454	Run.1.P2-2.25B.D06.R00.Foam
P2.1.24L.D01.R00	GACCGAGCTATG	GCACTCCTACGGGAGGCAGCA	CGTATCGCCTCCCTCGCGCCATCAG	338F_BC305	CGTATCGCCTCCCTCGCGCCATCAGGACCGAGCTATGGCACTCCTACGGGAGGCAGCA	4	B05	1	P2-1	D01	Bristle	24L	0.0740527	-0.907683	R00	24	High	7.8	24	CentralIncisor	T24	Lingual	Mandible	Left	III	454	Run.1.P2-1.24L.D01.R00.Bristle
P1.1.SAL.D02.R00	ATCACGTAGCGG	GCACTCCTACGGGAGGCAGCA	CGTATCGCCTCCCTCGCGCCATCAG	338F_BC115	CGTATCGCCTCCCTCGCGCCATCAGATCACGTAGCGGGCACTCCTACGGGAGGCAGCA	2	B07	1	P1-1	D02	Conical	SAL	NA	NA	R00	SAL	SAL	NA	SAL	SAL	SAL	SAL	SAL	SAL	SAL	454	Run.1.P1-1.SAL.D02.R00.Conical
P1.1.25L.D05.R00	AGTCACATCACT	GCACTCCTACGGGAGGCAGCA	CGTATCGCCTCCCTCGCGCCATCAG	338F_BC093	CGTATCGCCTCCCTCGCGCCATCAGAGTCACATCACTGCACTCCTACGGGAGGCAGCA	1	H09	1	P1-1	D05	Foam	25L	-0.0833817	-0.882073	R00	25	High	7.8	24	CentralIncisor	T25	Lingual	Mandible	Right	IV	454	Run.1.P1-1.25L.D05.R00.Foam
P1.2.25B.D01.R00	CGAGCAGCACAT	GCACTCCTACGGGAGGCAGCA	CGTATCGCCTCCCTCGCGCCATCAG	338F_BC211	CGTATCGCCTCCCTCGCGCCATCAGCGAGCAGCACATGCACTCCTACGGGAGGCAGCA	3	B07	1	P1-2	D01	Foam	25B	-0.0921281	-0.99732	R00	25	Low	1.5	24	CentralIncisor	T25	Buccal	Mandible	Right	IV	454	Run.1.P1-2.25B.D01.R00.Foam
P1.1.24B.D05.R00	AGATCGGCTCGA	GCACTCCTACGGGAGGCAGCA	CGTATCGCCTCCCTCGCGCCATCAG	338F_BC069	CGTATCGCCTCCCTCGCGCCATCAGAGATCGGCTCGAGCACTCCTACGGGAGGCAGCA	1	F09	1	P1-1	D05	Bristle	24B	0.0478136	-0.990918	R00	24	Low	1.5	24	CentralIncisor	T24	Buccal	Mandible	Left	III	454	Run.1.P1-1.24B.D05.R00.Bristle
P1.1.30L.D01.R00	ATACACGTGGCG	GCACTCCTACGGGAGGCAGCA	CGTATCGCCTCCCTCGCGCCATCAG	338F_BC106	CGTATCGCCTCCCTCGCGCCATCAGATACACGTGGCGGCACTCCTACGGGAGGCAGCA	2	A10	1	P1-1	D01	Foam	30L	-0.441982	-0.485108	R00	30	High	6.5	19	Molar	T30	Lingual	Mandible	Right	IV	454	Run.1.P1-1.30L.D01.R00.Foam
P1.1.08L.D01.R00	ACAGCTAGCTTG	GCACTCCTACGGGAGGCAGCA	CGTATCGCCTCCCTCGCGCCATCAG	338F_BC017	CGTATCGCCTCCCTCGCGCCATCAGACAGCTAGCTTGGCACTCCTACGGGAGGCAGCA	1	B05	1	P1-1	D01	Foam	08L	-0.118367	0.872255	R00	8	High	2.5	8	CentralIncisor	T08	Lingual	Maxilla	Right	I	454	Run.1.P1-1.08L.D01.R00.Foam
P1.1.19B.D08.R00	ACTGTACGCGTA	GCACTCCTACGGGAGGCAGCA	CGTATCGCCTCCCTCGCGCCATCAG	338F_BC056	CGTATCGCCTCCCTCGCGCCATCAGACTGTACGCGTAGCACTCCTACGGGAGGCAGCA	1	E08	1	P1-1	D08	Bristle	19B	0.625073	-0.523524	R00	19	Low	1	19	Molar	T19	Buccal	Mandible	Left	III	454	Run.1.P1-1.19B.D08.R00.Bristle
P1.1.08B.D02.R00	ACACGAGCCACA	GCACTCCTACGGGAGGCAGCA	CGTATCGCCTCCCTCGCGCCATCAG	338F_BC010	CGTATCGCCTCCCTCGCGCCATCAGACACGAGCCACAGCACTCCTACGGGAGGCAGCA	1	A10	1	P1-1	D02	Foam	08B	-0.127114	1.01952	R00	8	Low	0.8	8	CentralIncisor	T08	Buccal	Maxilla	Right	I	454	Run.1.P1-1.08B.D02.R00.Foam
P2.2.09B.D08.R00	GCAGTTCATATC	GCACTCCTACGGGAGGCAGCA	CGTATCGCCTCCCTCGCGCCATCAG	338F_BC359	CGTATCGCCTCCCTCGCGCCATCAGGCAGTTCATATCGCACTCCTACGGGAGGCAGCA	4	F11	1	P2-2	D08	Bristle	09B	0.082799	1.00671	R00	9	Low	0.8	8	CentralIncisor	T09	Buccal	Maxilla	Left	II	454	Run.1.P2-2.09B.D08.R00.Bristle
P1.2.30B.D01.R00	CGCTAGAACGCA	GCACTCCTACGGGAGGCAGCA	CGTATCGCCTCCCTCGCGCCATCAG	338F_BC227	CGTATCGCCTCCCTCGCGCCATCAGCGCTAGAACGCAGCACTCCTACGGGAGGCAGCA	3	C11	1	P1-2	D01	Foam	30B	-0.660641	-0.536329	R00	30	Low	1	19	Molar	T30	Buccal	Mandible	Right	IV	454	Run.1.P1-2.30B.D01.R00.Foam
P1.2.08L.D04.R00	CAACTCATCGTA	GCACTCCTACGGGAGGCAGCA	CGTATCGCCTCCCTCGCGCCATCAG	338F_BC149	CGTATCGCCTCCCTCGCGCCATCAGCAACTCATCGTAGCACTCCTACGGGAGGCAGCA	2	E05	1	P1-2	D04	Foam	08L	-0.118367	0.872255	R00	8	High	2.5	8	CentralIncisor	T08	Lingual	Maxilla	Right	I	454	Run.1.P1-2.08L.D04.R00.Foam
P2.1.09L.D04.R00	CTGCTGCGAAGA	GCACTCCTACGGGAGGCAGCA	CGTATCGCCTCCCTCGCGCCATCAG	338F_BC281	CGTATCGCCTCCCTCGCGCCATCAGCTGCTGCGAAGAGCACTCCTACGGGAGGCAGCA	3	H05	1	P2-1	D04	Bristle	09L	0.082799	0.88506	R00	9	High	2.5	8	CentralIncisor	T09	Lingual	Maxilla	Left	II	454	Run.1.P2-1.09L.D04.R00.Bristle
P2.1.08B.D08.R00	CTCCTACTGTCT	GCACTCCTACGGGAGGCAGCA	CGTATCGCCTCCCTCGCGCCATCAG	338F_BC268	CGTATCGCCTCCCTCGCGCCATCAGCTCCTACTGTCTGCACTCCTACGGGAGGCAGCA	3	G04	1	P2-1	D08	Foam	08B	-0.127114	1.01952	R00	8	Low	0.8	8	CentralIncisor	T08	Buccal	Maxilla	Right	I	454	Run.1.P2-1.08B.D08.R00.Foam
P1.2.08L.D02.R00	CAACACGCACGA	GCACTCCTACGGGAGGCAGCA	CGTATCGCCTCCCTCGCGCCATCAG	338F_BC147	CGTATCGCCTCCCTCGCGCCATCAGCAACACGCACGAGCACTCCTACGGGAGGCAGCA	2	E03	1	P1-2	D02	Foam	08L	-0.118367	0.872255	R00	8	High	2.5	8	CentralIncisor	T08	Lingual	Maxilla	Right	I	454	Run.1.P1-2.08L.D02.R00.Foam
P2.2.09B.D02.R00	GCAGGATAGATA	GCACTCCTACGGGAGGCAGCA	CGTATCGCCTCCCTCGCGCCATCAG	338F_BC356	CGTATCGCCTCCCTCGCGCCATCAGGCAGGATAGATAGCACTCCTACGGGAGGCAGCA	4	F08	1	P2-2	D02	Bristle	09B	0.082799	1.00671	R00	9	Low	0.8	8	CentralIncisor	T09	Buccal	Maxilla	Left	II	454	Run.1.P2-2.09B.D02.R00.Bristle
P2.1.14B.D08.R00	CTGTTCGTAGAG	GCACTCCTACGGGAGGCAGCA	CGTATCGCCTCCCTCGCGCCATCAG	338F_BC289	CGTATCGCCTCCCTCGCGCCATCAGCTGTTCGTAGAGGCACTCCTACGGGAGGCAGCA	4	A01	1	P2-1	D08	Bristle	14B	0.660058	0.468888	R00	14	High	4.6	3	Molar	T14	Buccal	Maxilla	Left	II	454	Run.1.P2-1.14B.D08.R00.Bristle
P1.2.09B.D04.R00	CACGACAGGCTA	GCACTCCTACGGGAGGCAGCA	CGTATCGCCTCCCTCGCGCCATCAG	338F_BC157	CGTATCGCCTCCCTCGCGCCATCAGCACGACAGGCTAGCACTCCTACGGGAGGCAGCA	2	F01	1	P1-2	D04	Bristle	09B	0.082799	1.00671	R00	9	Low	0.8	8	CentralIncisor	T09	Buccal	Maxilla	Left	II	454	Run.1.P1-2.09B.D04.R00.Bristle
P1.2.09L.D02.R00	CACTCTGATTAG	GCACTCCTACGGGAGGCAGCA	CGTATCGCCTCCCTCGCGCCATCAG	338F_BC163	CGTATCGCCTCCCTCGCGCCATCAGCACTCTGATTAGGCACTCCTACGGGAGGCAGCA	2	F07	1	P1-2	D02	Bristle	09L	0.082799	0.88506	R00	9	High	2.5	8	CentralIncisor	T09	Lingual	Maxilla	Left	II	454	Run.1.P1-2.09L.D02.R00.Bristle
P2.2.SAL.D08.R00	GTCAACGCGATG	GCACTCCTACGGGAGGCAGCA	CGTATCGCCTCCCTCGCGCCATCAG	338F_BC415	CGTATCGCCTCCCTCGCGCCATCAGGTCAACGCGATGGCACTCCTACGGGAGGCAGCA	5	C07	1	P2-2	D08	Conical	SAL	NA	NA	R00	SAL	SAL	NA	SAL	SAL	SAL	SAL	SAL	SAL	SAL	454	Run.1.P2-2.SAL.D08.R00.Conical
P1.1.03B.D01.R00	AACGCACGCTAG	GCACTCCTACGGGAGGCAGCA	CGTATCGCCTCCCTCGCGCCATCAG	338F_BC001	CGTATCGCCTCCCTCGCGCCATCAGAACGCACGCTAGGCACTCCTACGGGAGGCAGCA	1	A01	1	P1-1	D01	Foam	03B	-0.713119	0.488096	R00	3	High	4.6	3	Molar	T03	Buccal	Maxilla	Right	I	454	Run.1.P1-1.03B.D01.R00.Foam
P2.1.30B.D06.R00	GAGATGCCGACT	GCACTCCTACGGGAGGCAGCA	CGTATCGCCTCCCTCGCGCCATCAG	338F_BC323	CGTATCGCCTCCCTCGCGCCATCAGGAGATGCCGACTGCACTCCTACGGGAGGCAGCA	4	C11	1	P2-1	D06	Foam	30B	-0.660641	-0.536329	R00	30	Low	1	19	Molar	T30	Buccal	Mandible	Right	IV	454	Run.1.P2-1.30B.D06.R00.Foam
P2.2.03B.D06.R00	GATCTTCAGTAC	GCACTCCTACGGGAGGCAGCA	CGTATCGCCTCCCTCGCGCCATCAG	338F_BC343	CGTATCGCCTCCCTCGCGCCATCAGGATCTTCAGTACGCACTCCTACGGGAGGCAGCA	4	E07	1	P2-2	D06	Foam	03B	-0.713119	0.488096	R00	3	High	4.6	3	Molar	T03	Buccal	Maxilla	Right	I	454	Run.1.P2-2.03B.D06.R00.Foam
P1.1.SAL.D03.R00	ATCACTAGTCAC	GCACTCCTACGGGAGGCAGCA	CGTATCGCCTCCCTCGCGCCATCAG	338F_BC116	CGTATCGCCTCCCTCGCGCCATCAGATCACTAGTCACGCACTCCTACGGGAGGCAGCA	2	B08	1	P1-1	D03	Conical	SAL	NA	NA	R00	SAL	SAL	NA	SAL	SAL	SAL	SAL	SAL	SAL	SAL	454	Run.1.P1-1.SAL.D03.R00.Conical
P1.1.08B.D03.R00	ACACGGTGTCTA	GCACTCCTACGGGAGGCAGCA	CGTATCGCCTCCCTCGCGCCATCAG	338F_BC011	CGTATCGCCTCCCTCGCGCCATCAGACACGGTGTCTAGCACTCCTACGGGAGGCAGCA	1	A11	1	P1-1	D03	Foam	08B	-0.127114	1.01952	R00	8	Low	0.8	8	CentralIncisor	T08	Buccal	Maxilla	Right	I	454	Run.1.P1-1.08B.D03.R00.Foam
P1.2.30B.D02.R00	CGCTTATCGAGA	GCACTCCTACGGGAGGCAGCA	CGTATCGCCTCCCTCGCGCCATCAG	338F_BC228	CGTATCGCCTCCCTCGCGCCATCAGCGCTTATCGAGAGCACTCCTACGGGAGGCAGCA	3	C12	1	P1-2	D02	Foam	30B	-0.660641	-0.536329	R00	30	Low	1	19	Molar	T30	Buccal	Mandible	Right	IV	454	Run.1.P1-2.30B.D02.R00.Foam
P1.1.30B.D05.R00	AGTTAGTGCGTC	GCACTCCTACGGGAGGCAGCA	CGTATCGCCTCCCTCGCGCCATCAG	338F_BC102	CGTATCGCCTCCCTCGCGCCATCAGAGTTAGTGCGTCGCACTCCTACGGGAGGCAGCA	2	A06	1	P1-1	D05	Foam	30B	-0.660641	-0.536329	R00	30	Low	1	19	Molar	T30	Buccal	Mandible	Right	IV	454	Run.1.P1-1.30B.D05.R00.Foam
P2.1.24L.D06.R00	GACGCAGTAGCT	GCACTCCTACGGGAGGCAGCA	CGTATCGCCTCCCTCGCGCCATCAG	338F_BC308	CGTATCGCCTCCCTCGCGCCATCAGGACGCAGTAGCTGCACTCCTACGGGAGGCAGCA	4	B08	1	P2-1	D06	Bristle	24L	0.0740527	-0.907683	R00	24	High	7.8	24	CentralIncisor	T24	Lingual	Mandible	Left	III	454	Run.1.P2-1.24L.D06.R00.Bristle
P1.2.SAL.D08.R01	GTCGCTGTCTTC	GCACTCCTACGGGAGGCAGCA	CGTATCGCCTCCCTCGCGCCATCAG	338F_BC421	CGTATCGCCTCCCTCGCGCCATCAGGTCGCTGTCTTCGCACTCCTACGGGAGGCAGCA	5	D01	1	P1-2	D08	Conical	SAL	NA	NA	R01	SAL	SAL	NA	SAL	SAL	SAL	SAL	SAL	SAL	SAL	454	Run.1.P1-2.SAL.D08.R01.Conical
P2.2.24B.D02.R00	GCTCGCTACTTC	GCACTCCTACGGGAGGCAGCA	CGTATCGCCTCCCTCGCGCCATCAG	338F_BC381	CGTATCGCCTCCCTCGCGCCATCAGGCTCGCTACTTCGCACTCCTACGGGAGGCAGCA	4	H09	1	P2-2	D02	Bristle	24B	0.0478136	-0.990918	R00	24	Low	1.5	24	CentralIncisor	T24	Buccal	Mandible	Left	III	454	Run.1.P2-2.24B.D02.R00.Bristle
P2.1.SAL.D06.R00	GATACGTCCTGA	GCACTCCTACGGGAGGCAGCA	CGTATCGCCTCCCTCGCGCCATCAG	338F_BC333	CGTATCGCCTCCCTCGCGCCATCAGGATACGTCCTGAGCACTCCTACGGGAGGCAGCA	4	D09	1	P2-1	D06	Conical	SAL	NA	NA	R00	SAL	SAL	NA	SAL	SAL	SAL	SAL	SAL	SAL	SAL	454	Run.1.P2-1.SAL.D06.R00.Conical
P2.1.30L.D04.R00	GAGGCTCATCAT	GCACTCCTACGGGAGGCAGCA	CGTATCGCCTCCCTCGCGCCATCAG	338F_BC327	CGTATCGCCTCCCTCGCGCCATCAGGAGGCTCATCATGCACTCCTACGGGAGGCAGCA	4	D03	1	P2-1	D04	Foam	30L	-0.441982	-0.485108	R00	30	High	6.5	19	Molar	T30	Lingual	Mandible	Right	IV	454	Run.1.P2-1.30L.D04.R00.Foam
P1.1.30B.D01.R00	AGTGCGATGCGT	GCACTCCTACGGGAGGCAGCA	CGTATCGCCTCCCTCGCGCCATCAG	338F_BC098	CGTATCGCCTCCCTCGCGCCATCAGAGTGCGATGCGTGCACTCCTACGGGAGGCAGCA	2	A02	1	P1-1	D01	Foam	30B	-0.660641	-0.536329	R00	30	Low	1	19	Molar	T30	Buccal	Mandible	Right	IV	454	Run.1.P1-1.30B.D01.R00.Foam
P2.2.09L.D01.R00	GCATAGTAGCCG	GCACTCCTACGGGAGGCAGCA	CGTATCGCCTCCCTCGCGCCATCAG	338F_BC360	CGTATCGCCTCCCTCGCGCCATCAGGCATAGTAGCCGGCACTCCTACGGGAGGCAGCA	4	F12	1	P2-2	D01	Bristle	09L	0.082799	0.88506	R00	9	High	2.5	8	CentralIncisor	T09	Lingual	Maxilla	Left	II	454	Run.1.P2-2.09L.D01.R00.Bristle
P1.2.08L.D08.R00	CACAGCTCGAAT	GCACTCCTACGGGAGGCAGCA	CGTATCGCCTCCCTCGCGCCATCAG	338F_BC153	CGTATCGCCTCCCTCGCGCCATCAGCACAGCTCGAATGCACTCCTACGGGAGGCAGCA	2	E09	1	P1-2	D08	Foam	08L	-0.118367	0.872255	R00	8	High	2.5	8	CentralIncisor	T08	Lingual	Maxilla	Right	I	454	Run.1.P1-2.08L.D08.R00.Foam
P2.1.14B.D01.R01	TACCGCTAGTAG	GCACTCCTACGGGAGGCAGCA	CGTATCGCCTCCCTCGCGCCATCAG	338F_BC455	CGTATCGCCTCCCTCGCGCCATCAGTACCGCTAGTAGGCACTCCTACGGGAGGCAGCA	5	F11	1	P2-1	D01	Bristle	14B	0.660058	0.468888	R01	14	High	4.6	3	Molar	T14	Buccal	Maxilla	Left	II	454	Run.1.P2-1.14B.D01.R01.Bristle
P2.1.09L.D06.R00	CTGGACTCATAG	GCACTCCTACGGGAGGCAGCA	CGTATCGCCTCCCTCGCGCCATCAG	338F_BC282	CGTATCGCCTCCCTCGCGCCATCAGCTGGACTCATAGGCACTCCTACGGGAGGCAGCA	3	H06	1	P2-1	D06	Bristle	09L	0.082799	0.88506	R00	9	High	2.5	8	CentralIncisor	T09	Lingual	Maxilla	Left	II	454	Run.1.P2-1.09L.D06.R00.Bristle
P1.1.19L.D07.R00	AGACTGCGTACT	GCACTCCTACGGGAGGCAGCA	CGTATCGCCTCCCTCGCGCCATCAG	338F_BC063	CGTATCGCCTCCCTCGCGCCATCAGAGACTGCGTACTGCACTCCTACGGGAGGCAGCA	1	F03	1	P1-1	D07	Bristle	19L	0.423907	-0.491511	R00	19	High	6.5	19	Molar	T19	Lingual	Mandible	Left	III	454	Run.1.P1-1.19L.D07.R00.Bristle
P1.2.30L.D08.R00	CGTGATCTCTCC	GCACTCCTACGGGAGGCAGCA	CGTATCGCCTCCCTCGCGCCATCAG	338F_BC242	CGTATCGCCTCCCTCGCGCCATCAGCGTGATCTCTCCGCACTCCTACGGGAGGCAGCA	3	E02	1	P1-2	D08	Foam	30L	-0.441982	-0.485108	R00	30	High	6.5	19	Molar	T30	Lingual	Mandible	Right	IV	454	Run.1.P1-2.30L.D08.R00.Foam
P2.2.SAL.D08.R02	GTCTACACACAT	GCACTCCTACGGGAGGCAGCA	CGTATCGCCTCCCTCGCGCCATCAG	338F_BC424	CGTATCGCCTCCCTCGCGCCATCAGGTCTACACACATGCACTCCTACGGGAGGCAGCA	5	D04	1	P2-2	D08	Conical	SAL	NA	NA	R02	SAL	SAL	NA	SAL	SAL	SAL	SAL	SAL	SAL	SAL	454	Run.1.P2-2.SAL.D08.R02.Conical
P1.1.08B.D07.R00	ACAGAGTCGGCT	GCACTCCTACGGGAGGCAGCA	CGTATCGCCTCCCTCGCGCCATCAG	338F_BC015	CGTATCGCCTCCCTCGCGCCATCAGACAGAGTCGGCTGCACTCCTACGGGAGGCAGCA	1	B03	1	P1-1	D07	Foam	08B	-0.127114	1.01952	R00	8	Low	0.8	8	CentralIncisor	T08	Buccal	Maxilla	Right	I	454	Run.1.P1-1.08B.D07.R00.Foam
P1.2.25B.D03.R00	CGAGTCTAGTTG	GCACTCCTACGGGAGGCAGCA	CGTATCGCCTCCCTCGCGCCATCAG	338F_BC213	CGTATCGCCTCCCTCGCGCCATCAGCGAGTCTAGTTGGCACTCCTACGGGAGGCAGCA	3	B09	1	P1-2	D03	Foam	25B	-0.0921281	-0.99732	R00	25	Low	1.5	24	CentralIncisor	T25	Buccal	Mandible	Right	IV	454	Run.1.P1-2.25B.D03.R00.Foam
P2.1.08L.D01.R00	CTCGAGAGTACG	GCACTCCTACGGGAGGCAGCA	CGTATCGCCTCCCTCGCGCCATCAG	338F_BC269	CGTATCGCCTCCCTCGCGCCATCAGCTCGAGAGTACGGCACTCCTACGGGAGGCAGCA	3	G05	1	P2-1	D01	Foam	08L	-0.118367	0.872255	R00	8	High	2.5	8	CentralIncisor	T08	Lingual	Maxilla	Right	I	454	Run.1.P2-1.08L.D01.R00.Foam
P2.1.08L.D06.R00	CTCGTGGAGTAG	GCACTCCTACGGGAGGCAGCA	CGTATCGCCTCCCTCGCGCCATCAG	338F_BC272	CGTATCGCCTCCCTCGCGCCATCAGCTCGTGGAGTAGGCACTCCTACGGGAGGCAGCA	3	G08	1	P2-1	D06	Foam	08L	-0.118367	0.872255	R00	8	High	2.5	8	CentralIncisor	T08	Lingual	Maxilla	Right	I	454	Run.1.P2-1.08L.D06.R00.Foam
P2.2.24L.D08.R00	GGACGTCACAGT	GCACTCCTACGGGAGGCAGCA	CGTATCGCCTCCCTCGCGCCATCAG	338F_BC390	CGTATCGCCTCCCTCGCGCCATCAGGGACGTCACAGTGCACTCCTACGGGAGGCAGCA	5	A06	1	P2-2	D08	Bristle	24L	0.0740527	-0.907683	R00	24	High	7.8	24	CentralIncisor	T24	Lingual	Mandible	Left	III	454	Run.1.P2-2.24L.D08.R00.Bristle
P1.2.24B.D02.R01	GTGTACCTATCA	GCACTCCTACGGGAGGCAGCA	CGTATCGCCTCCCTCGCGCCATCAG	338F_BC438	CGTATCGCCTCCCTCGCGCCATCAGGTGTACCTATCAGCACTCCTACGGGAGGCAGCA	5	E06	1	P1-2	D02	Bristle	24B	0.0478136	-0.990918	R01	24	Low	1.5	24	CentralIncisor	T24	Buccal	Mandible	Left	III	454	Run.1.P1-2.24B.D02.R01.Bristle
P2.2.09B.D06.R00	GCAGTATCACTG	GCACTCCTACGGGAGGCAGCA	CGTATCGCCTCCCTCGCGCCATCAG	338F_BC358	CGTATCGCCTCCCTCGCGCCATCAGGCAGTATCACTGGCACTCCTACGGGAGGCAGCA	4	F10	1	P2-2	D06	Bristle	09B	0.082799	1.00671	R00	9	Low	0.8	8	CentralIncisor	T09	Buccal	Maxilla	Left	II	454	Run.1.P2-2.09B.D06.R00.Bristle
P1.2.24L.D08.R00	CGAGAGTTACGC	GCACTCCTACGGGAGGCAGCA	CGTATCGCCTCCCTCGCGCCATCAG	338F_BC210	CGTATCGCCTCCCTCGCGCCATCAGCGAGAGTTACGCGCACTCCTACGGGAGGCAGCA	3	B06	1	P1-2	D08	Bristle	24L	0.0740527	-0.907683	R00	24	High	7.8	24	CentralIncisor	T24	Lingual	Mandible	Left	III	454	Run.1.P1-2.24L.D08.R00.Bristle
P1.2.24L.D07.R00	CGACTTATGTGT	GCACTCCTACGGGAGGCAGCA	CGTATCGCCTCCCTCGCGCCATCAG	338F_BC209	CGTATCGCCTCCCTCGCGCCATCAGCGACTTATGTGTGCACTCCTACGGGAGGCAGCA	3	B05	1	P1-2	D07	Bristle	24L	0.0740527	-0.907683	R00	24	High	7.8	24	CentralIncisor	T24	Lingual	Mandible	Left	III	454	Run.1.P1-2.24L.D07.R00.Bristle
P1.1.30B.D08.R00	ATAATCTCGTCG	GCACTCCTACGGGAGGCAGCA	CGTATCGCCTCCCTCGCGCCATCAG	338F_BC105	CGTATCGCCTCCCTCGCGCCATCAGATAATCTCGTCGGCACTCCTACGGGAGGCAGCA	2	A09	1	P1-1	D08	Foam	30B	-0.660641	-0.536329	R00	30	Low	1	19	Molar	T30	Buccal	Mandible	Right	IV	454	Run.1.P1-1.30B.D08.R00.Foam
P2.1.19L.D04.R00	GAAGTCTCGCAT	GCACTCCTACGGGAGGCAGCA	CGTATCGCCTCCCTCGCGCCATCAG	338F_BC297	CGTATCGCCTCCCTCGCGCCATCAGGAAGTCTCGCATGCACTCCTACGGGAGGCAGCA	4	A09	1	P2-1	D04	Bristle	19L	0.423907	-0.491511	R00	19	High	6.5	19	Molar	T19	Lingual	Mandible	Left	III	454	Run.1.P2-1.19L.D04.R00.Bristle
P1.1.24B.D06.R00	AGATCTCTGCAT	GCACTCCTACGGGAGGCAGCA	CGTATCGCCTCCCTCGCGCCATCAG	338F_BC070	CGTATCGCCTCCCTCGCGCCATCAGAGATCTCTGCATGCACTCCTACGGGAGGCAGCA	1	F10	1	P1-1	D06	Bristle	24B	0.0478136	-0.990918	R00	24	Low	1.5	24	CentralIncisor	T24	Buccal	Mandible	Left	III	454	Run.1.P1-1.24B.D06.R00.Bristle
P1.2.09L.D08.R00	CAGATACACTTC	GCACTCCTACGGGAGGCAGCA	CGTATCGCCTCCCTCGCGCCATCAG	338F_BC169	CGTATCGCCTCCCTCGCGCCATCAGCAGATACACTTCGCACTCCTACGGGAGGCAGCA	2	G01	1	P1-2	D08	Bristle	09L	0.082799	0.88506	R00	9	High	2.5	8	CentralIncisor	T09	Lingual	Maxilla	Left	II	454	Run.1.P1-2.09L.D08.R00.Bristle
P1.2.24B.D07.R00	CCGACTGAGATG	GCACTCCTACGGGAGGCAGCA	CGTATCGCCTCCCTCGCGCCATCAG	338F_BC201	CGTATCGCCTCCCTCGCGCCATCAGCCGACTGAGATGGCACTCCTACGGGAGGCAGCA	3	A09	1	P1-2	D07	Bristle	24B	0.0478136	-0.990918	R00	24	Low	1.5	24	CentralIncisor	T24	Buccal	Mandible	Left	III	454	Run.1.P1-2.24B.D07.R00.Bristle
P1.2.30L.D02.R00	CGTATGCTGTAT	GCACTCCTACGGGAGGCAGCA	CGTATCGCCTCCCTCGCGCCATCAG	338F_BC236	CGTATCGCCTCCCTCGCGCCATCAGCGTATGCTGTATGCACTCCTACGGGAGGCAGCA	3	D08	1	P1-2	D02	Foam	30L	-0.441982	-0.485108	R00	30	High	6.5	19	Molar	T30	Lingual	Mandible	Right	IV	454	Run.1.P1-2.30L.D02.R00.Foam
P2.1.25B.D01.R00	GACGTTGCACAG	GCACTCCTACGGGAGGCAGCA	CGTATCGCCTCCCTCGCGCCATCAG	338F_BC310	CGTATCGCCTCCCTCGCGCCATCAGGACGTTGCACAGGCACTCCTACGGGAGGCAGCA	4	B10	1	P2-1	D01	Foam	25B	-0.0921281	-0.99732	R00	25	Low	1.5	24	CentralIncisor	T25	Buccal	Mandible	Right	IV	454	Run.1.P2-1.25B.D01.R00.Foam
P2.1.25L.D01.R00	GACTGATCATCT	GCACTCCTACGGGAGGCAGCA	CGTATCGCCTCCCTCGCGCCATCAG	338F_BC315	CGTATCGCCTCCCTCGCGCCATCAGGACTGATCATCTGCACTCCTACGGGAGGCAGCA	4	C03	1	P2-1	D01	Foam	25L	-0.0833817	-0.882073	R00	25	High	7.8	24	CentralIncisor	T25	Lingual	Mandible	Right	IV	454	Run.1.P2-1.25L.D01.R00.Foam
P1.1.03B.D05.R00	AAGCTGCAGTCG	GCACTCCTACGGGAGGCAGCA	CGTATCGCCTCCCTCGCGCCATCAG	338F_BC005	CGTATCGCCTCCCTCGCGCCATCAGAAGCTGCAGTCGGCACTCCTACGGGAGGCAGCA	1	A05	1	P1-1	D05	Foam	03B	-0.713119	0.488096	R00	3	High	4.6	3	Molar	T03	Buccal	Maxilla	Right	I	454	Run.1.P1-1.03B.D05.R00.Foam
P1.2.09B.D08.R00	CACTACTGTTGA	GCACTCCTACGGGAGGCAGCA	CGTATCGCCTCCCTCGCGCCATCAG	338F_BC161	CGTATCGCCTCCCTCGCGCCATCAGCACTACTGTTGAGCACTCCTACGGGAGGCAGCA	2	F05	1	P1-2	D08	Bristle	09B	0.082799	1.00671	R00	9	Low	0.8	8	CentralIncisor	T09	Buccal	Maxilla	Left	II	454	Run.1.P1-2.09B.D08.R00.Bristle
P1.1.25L.D06.R01	GTGACCTGATGT	GCACTCCTACGGGAGGCAGCA	CGTATCGCCTCCCTCGCGCCATCAG	338F_BC431	CGTATCGCCTCCCTCGCGCCATCAGGTGACCTGATGTGCACTCCTACGGGAGGCAGCA	5	D11	1	P1-1	D06	Foam	25L	-0.0833817	-0.882073	R01	25	High	7.8	24	CentralIncisor	T25	Lingual	Mandible	Right	IV	454	Run.1.P1-1.25L.D06.R01.Foam
P2.1.24B.D04.R00	GACAGTTACTGC	GCACTCCTACGGGAGGCAGCA	CGTATCGCCTCCCTCGCGCCATCAG	338F_BC302	CGTATCGCCTCCCTCGCGCCATCAGGACAGTTACTGCGCACTCCTACGGGAGGCAGCA	4	B02	1	P2-1	D04	Bristle	24B	0.0478136	-0.990918	R00	24	Low	1.5	24	CentralIncisor	T24	Buccal	Mandible	Left	III	454	Run.1.P2-1.24B.D04.R00.Bristle
P2.1.19B.D02.R00	CTTGATGCGTAT	GCACTCCTACGGGAGGCAGCA	CGTATCGCCTCCCTCGCGCCATCAG	338F_BC291	CGTATCGCCTCCCTCGCGCCATCAGCTTGATGCGTATGCACTCCTACGGGAGGCAGCA	4	A03	1	P2-1	D02	Bristle	19B	0.625073	-0.523524	R00	19	Low	1	19	Molar	T19	Buccal	Mandible	Left	III	454	Run.1.P2-1.19B.D02.R00.Bristle
P2.1.19L.D08.R00	GACACTCGAATC	GCACTCCTACGGGAGGCAGCA	CGTATCGCCTCCCTCGCGCCATCAG	338F_BC299	CGTATCGCCTCCCTCGCGCCATCAGGACACTCGAATCGCACTCCTACGGGAGGCAGCA	4	A11	1	P2-1	D08	Bristle	19L	0.423907	-0.491511	R00	19	High	6.5	19	Molar	T19	Lingual	Mandible	Left	III	454	Run.1.P2-1.19L.D08.R00.Bristle
P2.2.19B.D02.R00	GCGGATGTGACT	GCACTCCTACGGGAGGCAGCA	CGTATCGCCTCCCTCGCGCCATCAG	338F_BC371	CGTATCGCCTCCCTCGCGCCATCAGGCGGATGTGACTGCACTCCTACGGGAGGCAGCA	4	G11	1	P2-2	D02	Bristle	19B	0.625073	-0.523524	R00	19	Low	1	19	Molar	T19	Buccal	Mandible	Left	III	454	Run.1.P2-2.19B.D02.R00.Bristle
P1.2.SAL.D01.R00	CGTGCATTATCA	GCACTCCTACGGGAGGCAGCA	CGTATCGCCTCCCTCGCGCCATCAG	338F_BC243	CGTATCGCCTCCCTCGCGCCATCAGCGTGCATTATCAGCACTCCTACGGGAGGCAGCA	3	E03	1	P1-2	D01	Conical	SAL	NA	NA	R00	SAL	SAL	NA	SAL	SAL	SAL	SAL	SAL	SAL	SAL	454	Run.1.P1-2.SAL.D01.R00.Conical
P1.2.SAL.D07.R00	CTAACGCAGTCA	GCACTCCTACGGGAGGCAGCA	CGTATCGCCTCCCTCGCGCCATCAG	338F_BC249	CGTATCGCCTCCCTCGCGCCATCAGCTAACGCAGTCAGCACTCCTACGGGAGGCAGCA	3	E09	1	P1-2	D07	Conical	SAL	NA	NA	R00	SAL	SAL	NA	SAL	SAL	SAL	SAL	SAL	SAL	SAL	454	Run.1.P1-2.SAL.D07.R00.Conical
P1.1.19L.D06.R00	AGACGTGCACTG	GCACTCCTACGGGAGGCAGCA	CGTATCGCCTCCCTCGCGCCATCAG	338F_BC062	CGTATCGCCTCCCTCGCGCCATCAGAGACGTGCACTGGCACTCCTACGGGAGGCAGCA	1	F02	1	P1-1	D06	Bristle	19L	0.423907	-0.491511	R00	19	High	6.5	19	Molar	T19	Lingual	Mandible	Left	III	454	Run.1.P1-1.19L.D06.R00.Bristle
P1.1.25B.D03.R00	AGCTCCATACAG	GCACTCCTACGGGAGGCAGCA	CGTATCGCCTCCCTCGCGCCATCAG	338F_BC083	CGTATCGCCTCCCTCGCGCCATCAGAGCTCCATACAGGCACTCCTACGGGAGGCAGCA	1	G11	1	P1-1	D03	Foam	25B	-0.0921281	-0.99732	R00	25	Low	1.5	24	CentralIncisor	T25	Buccal	Mandible	Right	IV	454	Run.1.P1-1.25B.D03.R00.Foam
P2.1.08L.D08.R00	CTCTCTACCTGT	GCACTCCTACGGGAGGCAGCA	CGTATCGCCTCCCTCGCGCCATCAG	338F_BC273	CGTATCGCCTCCCTCGCGCCATCAGCTCTCTACCTGTGCACTCCTACGGGAGGCAGCA	3	G09	1	P2-1	D08	Foam	08L	-0.118367	0.872255	R00	8	High	2.5	8	CentralIncisor	T08	Lingual	Maxilla	Right	I	454	Run.1.P2-1.08L.D08.R00.Foam
P2.2.24B.D06.R00	GCTGCTGCAATA	GCACTCCTACGGGAGGCAGCA	CGTATCGCCTCCCTCGCGCCATCAG	338F_BC383	CGTATCGCCTCCCTCGCGCCATCAGGCTGCTGCAATAGCACTCCTACGGGAGGCAGCA	4	H11	1	P2-2	D06	Bristle	24B	0.0478136	-0.990918	R00	24	Low	1.5	24	CentralIncisor	T24	Buccal	Mandible	Left	III	454	Run.1.P2-2.24B.D06.R00.Bristle
P1.2.24L.D04.R00	CGAATCGACACT	GCACTCCTACGGGAGGCAGCA	CGTATCGCCTCCCTCGCGCCATCAG	338F_BC206	CGTATCGCCTCCCTCGCGCCATCAGCGAATCGACACTGCACTCCTACGGGAGGCAGCA	3	B02	1	P1-2	D04	Bristle	24L	0.0740527	-0.907683	R00	24	High	7.8	24	CentralIncisor	T24	Lingual	Mandible	Left	III	454	Run.1.P1-2.24L.D04.R00.Bristle
P2.2.08L.D01.R00	GCACATCGAGCA	GCACTCCTACGGGAGGCAGCA	CGTATCGCCTCCCTCGCGCCATCAG	338F_BC350	CGTATCGCCTCCCTCGCGCCATCAGGCACATCGAGCAGCACTCCTACGGGAGGCAGCA	4	F02	1	P2-2	D01	Foam	08L	-0.118367	0.872255	R00	8	High	2.5	8	CentralIncisor	T08	Lingual	Maxilla	Right	I	454	Run.1.P2-2.08L.D01.R00.Foam
P1.2.03B.D03.R00	ATGATCGAGAGA	GCACTCCTACGGGAGGCAGCA	CGTATCGCCTCCCTCGCGCCATCAG	338F_BC132	CGTATCGCCTCCCTCGCGCCATCAGATGATCGAGAGAGCACTCCTACGGGAGGCAGCA	2	C12	1	P1-2	D03	Foam	03B	-0.713119	0.488096	R00	3	High	4.6	3	Molar	T03	Buccal	Maxilla	Right	I	454	Run.1.P1-2.03B.D03.R00.Foam
P1.1.08B.D04.R00	ACACTAGATCCG	GCACTCCTACGGGAGGCAGCA	CGTATCGCCTCCCTCGCGCCATCAG	338F_BC012	CGTATCGCCTCCCTCGCGCCATCAGACACTAGATCCGGCACTCCTACGGGAGGCAGCA	1	A12	1	P1-1	D04	Foam	08B	-0.127114	1.01952	R00	8	Low	0.8	8	CentralIncisor	T08	Buccal	Maxilla	Right	I	454	Run.1.P1-1.08B.D04.R00.Foam
P1.2.30L.D01.R00	CGTATCTGCGAA	GCACTCCTACGGGAGGCAGCA	CGTATCGCCTCCCTCGCGCCATCAG	338F_BC235	CGTATCGCCTCCCTCGCGCCATCAGCGTATCTGCGAAGCACTCCTACGGGAGGCAGCA	3	D07	1	P1-2	D01	Foam	30L	-0.441982	-0.485108	R00	30	High	6.5	19	Molar	T30	Lingual	Mandible	Right	IV	454	Run.1.P1-2.30L.D01.R00.Foam
P1.2.09L.D01.R00	CACTCAACAGAC	GCACTCCTACGGGAGGCAGCA	CGTATCGCCTCCCTCGCGCCATCAG	338F_BC162	CGTATCGCCTCCCTCGCGCCATCAGCACTCAACAGACGCACTCCTACGGGAGGCAGCA	2	F06	1	P1-2	D01	Bristle	09L	0.082799	0.88506	R00	9	High	2.5	8	CentralIncisor	T09	Lingual	Maxilla	Left	II	454	Run.1.P1-2.09L.D01.R00.Bristle
P2.1.08L.D04.R00	CTCGCACATATA	GCACTCCTACGGGAGGCAGCA	CGTATCGCCTCCCTCGCGCCATCAG	338F_BC271	CGTATCGCCTCCCTCGCGCCATCAGCTCGCACATATAGCACTCCTACGGGAGGCAGCA	3	G07	1	P2-1	D04	Foam	08L	-0.118367	0.872255	R00	8	High	2.5	8	CentralIncisor	T08	Lingual	Maxilla	Right	I	454	Run.1.P2-1.08L.D04.R00.Foam
P2.2.08B.D02.R00	GATGTCGTGTCA	GCACTCCTACGGGAGGCAGCA	CGTATCGCCTCCCTCGCGCCATCAG	338F_BC346	CGTATCGCCTCCCTCGCGCCATCAGGATGTCGTGTCAGCACTCCTACGGGAGGCAGCA	4	E10	1	P2-2	D02	Foam	08B	-0.127114	1.01952	R00	8	Low	0.8	8	CentralIncisor	T08	Buccal	Maxilla	Right	I	454	Run.1.P2-2.08B.D02.R00.Foam
P1.2.08B.D04.R00	ATGTACGGCGAC	GCACTCCTACGGGAGGCAGCA	CGTATCGCCTCCCTCGCGCCATCAG	338F_BC141	CGTATCGCCTCCCTCGCGCCATCAGATGTACGGCGACGCACTCCTACGGGAGGCAGCA	2	D09	1	P1-2	D04	Foam	08B	-0.127114	1.01952	R00	8	Low	0.8	8	CentralIncisor	T08	Buccal	Maxilla	Right	I	454	Run.1.P1-2.08B.D04.R00.Foam
P2.2.03B.D01.R00	GATCGTCCAGAT	GCACTCCTACGGGAGGCAGCA	CGTATCGCCTCCCTCGCGCCATCAG	338F_BC340	CGTATCGCCTCCCTCGCGCCATCAGGATCGTCCAGATGCACTCCTACGGGAGGCAGCA	4	E04	1	P2-2	D01	Foam	03B	-0.713119	0.488096	R00	3	High	4.6	3	Molar	T03	Buccal	Maxilla	Right	I	454	Run.1.P2-2.03B.D01.R00.Foam
P2.2.08B.D01.R00	GATGCATGACGC	GCACTCCTACGGGAGGCAGCA	CGTATCGCCTCCCTCGCGCCATCAG	338F_BC345	CGTATCGCCTCCCTCGCGCCATCAGGATGCATGACGCGCACTCCTACGGGAGGCAGCA	4	E09	1	P2-2	D01	Foam	08B	-0.127114	1.01952	R00	8	Low	0.8	8	CentralIncisor	T08	Buccal	Maxilla	Right	I	454	Run.1.P2-2.08B.D01.R00.Foam
P1.1.03B.D07.R00	AATCGTGACTCG	GCACTCCTACGGGAGGCAGCA	CGTATCGCCTCCCTCGCGCCATCAG	338F_BC007	CGTATCGCCTCCCTCGCGCCATCAGAATCGTGACTCGGCACTCCTACGGGAGGCAGCA	1	A07	1	P1-1	D07	Foam	03B	-0.713119	0.488096	R00	3	High	4.6	3	Molar	T03	Buccal	Maxilla	Right	I	454	Run.1.P1-1.03B.D07.R00.Foam
P1.1.08B.D05.R00	ACACTGTTCATG	GCACTCCTACGGGAGGCAGCA	CGTATCGCCTCCCTCGCGCCATCAG	338F_BC013	CGTATCGCCTCCCTCGCGCCATCAGACACTGTTCATGGCACTCCTACGGGAGGCAGCA	1	B01	1	P1-1	D05	Foam	08B	-0.127114	1.01952	R00	8	Low	0.8	8	CentralIncisor	T08	Buccal	Maxilla	Right	I	454	Run.1.P1-1.08B.D05.R00.Foam
P1.2.SAL.D02.R00	CGTGTACATCAG	GCACTCCTACGGGAGGCAGCA	CGTATCGCCTCCCTCGCGCCATCAG	338F_BC244	CGTATCGCCTCCCTCGCGCCATCAGCGTGTACATCAGGCACTCCTACGGGAGGCAGCA	3	E04	1	P1-2	D02	Conical	SAL	NA	NA	R00	SAL	SAL	NA	SAL	SAL	SAL	SAL	SAL	SAL	SAL	454	Run.1.P1-2.SAL.D02.R00.Conical
P1.2.08B.D07.R00	ATGTGTCGACTT	GCACTCCTACGGGAGGCAGCA	CGTATCGCCTCCCTCGCGCCATCAG	338F_BC144	CGTATCGCCTCCCTCGCGCCATCAGATGTGTCGACTTGCACTCCTACGGGAGGCAGCA	2	D12	1	P1-2	D07	Foam	08B	-0.127114	1.01952	R00	8	Low	0.8	8	CentralIncisor	T08	Buccal	Maxilla	Right	I	454	Run.1.P1-2.08B.D07.R00.Foam
P1.2.03B.D07.R00	ATGCGTAGTGCG	GCACTCCTACGGGAGGCAGCA	CGTATCGCCTCCCTCGCGCCATCAG	338F_BC136	CGTATCGCCTCCCTCGCGCCATCAGATGCGTAGTGCGGCACTCCTACGGGAGGCAGCA	2	D04	1	P1-2	D07	Foam	03B	-0.713119	0.488096	R00	3	High	4.6	3	Molar	T03	Buccal	Maxilla	Right	I	454	Run.1.P1-2.03B.D07.R00.Foam
P1.1.25L.D04.R00	AGTAGTATCCTC	GCACTCCTACGGGAGGCAGCA	CGTATCGCCTCCCTCGCGCCATCAG	338F_BC092	CGTATCGCCTCCCTCGCGCCATCAGAGTAGTATCCTCGCACTCCTACGGGAGGCAGCA	1	H08	1	P1-1	D04	Foam	25L	-0.0833817	-0.882073	R00	25	High	7.8	24	CentralIncisor	T25	Lingual	Mandible	Right	IV	454	Run.1.P1-1.25L.D04.R00.Foam
P1.1.03B.D06.R00	AATCAGTCTCGT	GCACTCCTACGGGAGGCAGCA	CGTATCGCCTCCCTCGCGCCATCAG	338F_BC006	CGTATCGCCTCCCTCGCGCCATCAGAATCAGTCTCGTGCACTCCTACGGGAGGCAGCA	1	A06	1	P1-1	D06	Foam	03B	-0.713119	0.488096	R00	3	High	4.6	3	Molar	T03	Buccal	Maxilla	Right	I	454	Run.1.P1-1.03B.D06.R00.Foam
P1.2.24L.D03.R01	GTGTCTACATTG	GCACTCCTACGGGAGGCAGCA	CGTATCGCCTCCCTCGCGCCATCAG	338F_BC439	CGTATCGCCTCCCTCGCGCCATCAGGTGTCTACATTGGCACTCCTACGGGAGGCAGCA	5	E07	1	P1-2	D03	Bristle	24L	0.0740527	-0.907683	R01	24	High	7.8	24	CentralIncisor	T24	Lingual	Mandible	Left	III	454	Run.1.P1-2.24L.D03.R01.Bristle
P1.1.24B.D04.R00	AGATACACGCGC	GCACTCCTACGGGAGGCAGCA	CGTATCGCCTCCCTCGCGCCATCAG	338F_BC068	CGTATCGCCTCCCTCGCGCCATCAGAGATACACGCGCGCACTCCTACGGGAGGCAGCA	1	F08	1	P1-1	D04	Bristle	24B	0.0478136	-0.990918	R00	24	Low	1.5	24	CentralIncisor	T24	Buccal	Mandible	Left	III	454	Run.1.P1-1.24B.D04.R00.Bristle
P2.2.30L.D02.R00	GTAGCGCGAGTT	GCACTCCTACGGGAGGCAGCA	CGTATCGCCTCCCTCGCGCCATCAG	338F_BC407	CGTATCGCCTCCCTCGCGCCATCAGGTAGCGCGAGTTGCACTCCTACGGGAGGCAGCA	5	B11	1	P2-2	D02	Foam	30L	-0.441982	-0.485108	R00	30	High	6.5	19	Molar	T30	Lingual	Mandible	Right	IV	454	Run.1.P2-2.30L.D02.R00.Foam
P2.1.24B.D08.R00	GACCACTACGAT	GCACTCCTACGGGAGGCAGCA	CGTATCGCCTCCCTCGCGCCATCAG	338F_BC304	CGTATCGCCTCCCTCGCGCCATCAGGACCACTACGATGCACTCCTACGGGAGGCAGCA	4	B04	1	P2-1	D08	Bristle	24B	0.0478136	-0.990918	R00	24	Low	1.5	24	CentralIncisor	T24	Buccal	Mandible	Left	III	454	Run.1.P2-1.24B.D08.R00.Bristle
P1.2.14B.D01.R01	GTGCACATTATC	GCACTCCTACGGGAGGCAGCA	CGTATCGCCTCCCTCGCGCCATCAG	338F_BC436	CGTATCGCCTCCCTCGCGCCATCAGGTGCACATTATCGCACTCCTACGGGAGGCAGCA	5	E04	1	P1-2	D01	Bristle	14B	0.660058	0.468888	R01	14	High	4.6	3	Molar	T14	Buccal	Maxilla	Left	II	454	Run.1.P1-2.14B.D01.R01.Bristle
P2.1.09L.D08.R00	CTGGAGCATGAC	GCACTCCTACGGGAGGCAGCA	CGTATCGCCTCCCTCGCGCCATCAG	338F_BC283	CGTATCGCCTCCCTCGCGCCATCAGCTGGAGCATGACGCACTCCTACGGGAGGCAGCA	3	H07	1	P2-1	D08	Bristle	09L	0.082799	0.88506	R00	9	High	2.5	8	CentralIncisor	T09	Lingual	Maxilla	Left	II	454	Run.1.P2-1.09L.D08.R00.Bristle
P1.2.19L.D06.R00	CATGAGTGCTAC	GCACTCCTACGGGAGGCAGCA	CGTATCGCCTCCCTCGCGCCATCAG	338F_BC191	CGTATCGCCTCCCTCGCGCCATCAGCATGAGTGCTACGCACTCCTACGGGAGGCAGCA	2	H11	1	P1-2	D06	Bristle	19L	0.423907	-0.491511	R00	19	High	6.5	19	Molar	T19	Lingual	Mandible	Left	III	454	Run.1.P1-2.19L.D06.R00.Bristle
P2.2.14B.D02.R00	GCCAGAGTCGTA	GCACTCCTACGGGAGGCAGCA	CGTATCGCCTCCCTCGCGCCATCAG	338F_BC366	CGTATCGCCTCCCTCGCGCCATCAGGCCAGAGTCGTAGCACTCCTACGGGAGGCAGCA	4	G06	1	P2-2	D02	Bristle	14B	0.660058	0.468888	R00	14	High	4.6	3	Molar	T14	Buccal	Maxilla	Left	II	454	Run.1.P2-2.14B.D02.R00.Bristle
P2.2.09L.D04.R00	GCATCGTCAACA	GCACTCCTACGGGAGGCAGCA	CGTATCGCCTCCCTCGCGCCATCAG	338F_BC362	CGTATCGCCTCCCTCGCGCCATCAGGCATCGTCAACAGCACTCCTACGGGAGGCAGCA	4	G02	1	P2-2	D04	Bristle	09L	0.082799	0.88506	R00	9	High	2.5	8	CentralIncisor	T09	Lingual	Maxilla	Left	II	454	Run.1.P2-2.09L.D04.R00.Bristle
P1.1.25L.D08.R00	AGTGAGAGAAGC	GCACTCCTACGGGAGGCAGCA	CGTATCGCCTCCCTCGCGCCATCAG	338F_BC097	CGTATCGCCTCCCTCGCGCCATCAGAGTGAGAGAAGCGCACTCCTACGGGAGGCAGCA	2	A01	1	P1-1	D08	Foam	25L	-0.0833817	-0.882073	R00	25	High	7.8	24	CentralIncisor	T25	Lingual	Mandible	Right	IV	454	Run.1.P1-1.25L.D08.R00.Foam
P1.1.SAL.D05.R00	ATCCGATCACAG	GCACTCCTACGGGAGGCAGCA	CGTATCGCCTCCCTCGCGCCATCAG	338F_BC118	CGTATCGCCTCCCTCGCGCCATCAGATCCGATCACAGGCACTCCTACGGGAGGCAGCA	2	B10	1	P1-1	D05	Conical	SAL	NA	NA	R00	SAL	SAL	NA	SAL	SAL	SAL	SAL	SAL	SAL	SAL	454	Run.1.P1-1.SAL.D05.R00.Conical
P1.2.08B.D01.R00	ATGGCAGCTCTA	GCACTCCTACGGGAGGCAGCA	CGTATCGCCTCCCTCGCGCCATCAG	338F_BC138	CGTATCGCCTCCCTCGCGCCATCAGATGGCAGCTCTAGCACTCCTACGGGAGGCAGCA	2	D06	1	P1-2	D01	Foam	08B	-0.127114	1.01952	R00	8	Low	0.8	8	CentralIncisor	T08	Buccal	Maxilla	Right	I	454	Run.1.P1-2.08B.D01.R00.Foam
P1.2.19B.D01.R02	GTGGCGATACAC	GCACTCCTACGGGAGGCAGCA	CGTATCGCCTCCCTCGCGCCATCAG	338F_BC437	CGTATCGCCTCCCTCGCGCCATCAGGTGGCGATACACGCACTCCTACGGGAGGCAGCA	5	E05	1	P1-2	D01	Bristle	19B	0.625073	-0.523524	R02	19	Low	1	19	Molar	T19	Buccal	Mandible	Left	III	454	Run.1.P1-2.19B.D01.R02.Bristle
P1.2.24B.D02.R00	CATTCGATGACT	GCACTCCTACGGGAGGCAGCA	CGTATCGCCTCCCTCGCGCCATCAG	338F_BC196	CGTATCGCCTCCCTCGCGCCATCAGCATTCGATGACTGCACTCCTACGGGAGGCAGCA	3	A04	1	P1-2	D02	Bristle	24B	0.0478136	-0.990918	R00	24	Low	1.5	24	CentralIncisor	T24	Buccal	Mandible	Left	III	454	Run.1.P1-2.24B.D02.R00.Bristle
P1.2.25B.D06.R00	CGATATTCATCG	GCACTCCTACGGGAGGCAGCA	CGTATCGCCTCCCTCGCGCCATCAG	338F_BC216	CGTATCGCCTCCCTCGCGCCATCAGCGATATTCATCGGCACTCCTACGGGAGGCAGCA	3	B12	1	P1-2	D06	Foam	25B	-0.0921281	-0.99732	R00	25	Low	1.5	24	CentralIncisor	T25	Buccal	Mandible	Right	IV	454	Run.1.P1-2.25B.D06.R00.Foam
P1.1.08L.D08.R00	ACCACATACATC	GCACTCCTACGGGAGGCAGCA	CGTATCGCCTCCCTCGCGCCATCAG	338F_BC024	CGTATCGCCTCCCTCGCGCCATCAGACCACATACATCGCACTCCTACGGGAGGCAGCA	1	B12	1	P1-1	D08	Foam	08L	-0.118367	0.872255	R00	8	High	2.5	8	CentralIncisor	T08	Lingual	Maxilla	Right	I	454	Run.1.P1-1.08L.D08.R00.Foam
P2.2.30L.D04.R00	GTAGCTGACGCA	GCACTCCTACGGGAGGCAGCA	CGTATCGCCTCCCTCGCGCCATCAG	338F_BC408	CGTATCGCCTCCCTCGCGCCATCAGGTAGCTGACGCAGCACTCCTACGGGAGGCAGCA	5	B12	1	P2-2	D04	Foam	30L	-0.441982	-0.485108	R00	30	High	6.5	19	Molar	T30	Lingual	Mandible	Right	IV	454	Run.1.P2-2.30L.D04.R00.Foam
P1.2.SAL.D05.R00	CGTTATGTACAC	GCACTCCTACGGGAGGCAGCA	CGTATCGCCTCCCTCGCGCCATCAG	338F_BC247	CGTATCGCCTCCCTCGCGCCATCAGCGTTATGTACACGCACTCCTACGGGAGGCAGCA	3	E07	1	P1-2	D05	Conical	SAL	NA	NA	R00	SAL	SAL	NA	SAL	SAL	SAL	SAL	SAL	SAL	SAL	454	Run.1.P1-2.SAL.D05.R00.Conical
P1.2.25L.D03.R00	CGCACTCTAGAA	GCACTCCTACGGGAGGCAGCA	CGTATCGCCTCCCTCGCGCCATCAG	338F_BC221	CGTATCGCCTCCCTCGCGCCATCAGCGCACTCTAGAAGCACTCCTACGGGAGGCAGCA	3	C05	1	P1-2	D03	Foam	25L	-0.0833817	-0.882073	R00	25	High	7.8	24	CentralIncisor	T25	Lingual	Mandible	Right	IV	454	Run.1.P1-2.25L.D03.R00.Foam
P2.2.24B.D01.R00	GCTCAGTGCAGA	GCACTCCTACGGGAGGCAGCA	CGTATCGCCTCCCTCGCGCCATCAG	338F_BC380	CGTATCGCCTCCCTCGCGCCATCAGGCTCAGTGCAGAGCACTCCTACGGGAGGCAGCA	4	H08	1	P2-2	D01	Bristle	24B	0.0478136	-0.990918	R00	24	Low	1.5	24	CentralIncisor	T24	Buccal	Mandible	Left	III	454	Run.1.P2-2.24B.D01.R00.Bristle
P1.1.30L.D03.R00	ATACGTCTTCGA	GCACTCCTACGGGAGGCAGCA	CGTATCGCCTCCCTCGCGCCATCAG	338F_BC108	CGTATCGCCTCCCTCGCGCCATCAGATACGTCTTCGAGCACTCCTACGGGAGGCAGCA	2	A12	1	P1-1	D03	Foam	30L	-0.441982	-0.485108	R00	30	High	6.5	19	Molar	T30	Lingual	Mandible	Right	IV	454	Run.1.P1-1.30L.D03.R00.Foam
P2.2.19L.D08.R00	GCTATTCGACAT	GCACTCCTACGGGAGGCAGCA	CGTATCGCCTCCCTCGCGCCATCAG	338F_BC379	CGTATCGCCTCCCTCGCGCCATCAGGCTATTCGACATGCACTCCTACGGGAGGCAGCA	4	H07	1	P2-2	D08	Bristle	19L	0.423907	-0.491511	R00	19	High	6.5	19	Molar	T19	Lingual	Mandible	Left	III	454	Run.1.P2-2.19L.D08.R00.Bristle
P2.2.SAL.D08.R01	GTCGTGTGTCAA	GCACTCCTACGGGAGGCAGCA	CGTATCGCCTCCCTCGCGCCATCAG	338F_BC423	CGTATCGCCTCCCTCGCGCCATCAGGTCGTGTGTCAAGCACTCCTACGGGAGGCAGCA	5	D03	1	P2-2	D08	Conical	SAL	NA	NA	R01	SAL	SAL	NA	SAL	SAL	SAL	SAL	SAL	SAL	SAL	454	Run.1.P2-2.SAL.D08.R01.Conical
P2.2.SAL.D02.R00	GTATGACTGGCT	GCACTCCTACGGGAGGCAGCA	CGTATCGCCTCCCTCGCGCCATCAG	338F_BC412	CGTATCGCCTCCCTCGCGCCATCAGGTATGACTGGCTGCACTCCTACGGGAGGCAGCA	5	C04	1	P2-2	D02	Conical	SAL	NA	NA	R00	SAL	SAL	NA	SAL	SAL	SAL	SAL	SAL	SAL	SAL	454	Run.1.P2-2.SAL.D02.R00.Conical
P2.1.SAL.D04.R00	GAGTGGTAGAGA	GCACTCCTACGGGAGGCAGCA	CGTATCGCCTCCCTCGCGCCATCAG	338F_BC332	CGTATCGCCTCCCTCGCGCCATCAGGAGTGGTAGAGAGCACTCCTACGGGAGGCAGCA	4	D08	1	P2-1	D04	Conical	SAL	NA	NA	R00	SAL	SAL	NA	SAL	SAL	SAL	SAL	SAL	SAL	SAL	454	Run.1.P2-1.SAL.D04.R00.Conical
P1.2.30L.D05.R00	CGTCAGACGGAT	GCACTCCTACGGGAGGCAGCA	CGTATCGCCTCCCTCGCGCCATCAG	338F_BC239	CGTATCGCCTCCCTCGCGCCATCAGCGTCAGACGGATGCACTCCTACGGGAGGCAGCA	3	D11	1	P1-2	D05	Foam	30L	-0.441982	-0.485108	R00	30	High	6.5	19	Molar	T30	Lingual	Mandible	Right	IV	454	Run.1.P1-2.30L.D05.R00.Foam
P2.1.09L.D01.R00	CTGAGCAGAGTC	GCACTCCTACGGGAGGCAGCA	CGTATCGCCTCCCTCGCGCCATCAG	338F_BC279	CGTATCGCCTCCCTCGCGCCATCAGCTGAGCAGAGTCGCACTCCTACGGGAGGCAGCA	3	H03	1	P2-1	D01	Bristle	09L	0.082799	0.88506	R00	9	High	2.5	8	CentralIncisor	T09	Lingual	Maxilla	Left	II	454	Run.1.P2-1.09L.D01.R00.Bristle
P1.1.30B.D06.R00	AGTTCAGACGCT	GCACTCCTACGGGAGGCAGCA	CGTATCGCCTCCCTCGCGCCATCAG	338F_BC103	CGTATCGCCTCCCTCGCGCCATCAGAGTTCAGACGCTGCACTCCTACGGGAGGCAGCA	2	A07	1	P1-1	D06	Foam	30B	-0.660641	-0.536329	R00	30	Low	1	19	Molar	T30	Buccal	Mandible	Right	IV	454	Run.1.P1-1.30B.D06.R00.Foam
P1.2.SAL.D03.R00	CGTGTGATCAGG	GCACTCCTACGGGAGGCAGCA	CGTATCGCCTCCCTCGCGCCATCAG	338F_BC245	CGTATCGCCTCCCTCGCGCCATCAGCGTGTGATCAGGGCACTCCTACGGGAGGCAGCA	3	E05	1	P1-2	D03	Conical	SAL	NA	NA	R00	SAL	SAL	NA	SAL	SAL	SAL	SAL	SAL	SAL	SAL	454	Run.1.P1-2.SAL.D03.R00.Conical
P1.1.25B.D01.R00	AGCGTAGGTCGT	GCACTCCTACGGGAGGCAGCA	CGTATCGCCTCCCTCGCGCCATCAG	338F_BC081	CGTATCGCCTCCCTCGCGCCATCAGAGCGTAGGTCGTGCACTCCTACGGGAGGCAGCA	1	G09	1	P1-1	D01	Foam	25B	-0.0921281	-0.99732	R00	25	Low	1.5	24	CentralIncisor	T25	Buccal	Mandible	Right	IV	454	Run.1.P1-1.25B.D01.R00.Foam
P1.1.14B.D06.R00	ACTACGTGTGGT	GCACTCCTACGGGAGGCAGCA	CGTATCGCCTCCCTCGCGCCATCAG	338F_BC046	CGTATCGCCTCCCTCGCGCCATCAGACTACGTGTGGTGCACTCCTACGGGAGGCAGCA	1	D10	1	P1-1	D06	Bristle	14B	0.660058	0.468888	R00	14	High	4.6	3	Molar	T14	Buccal	Maxilla	Left	II	454	Run.1.P1-1.14B.D06.R00.Bristle
P2.2.30L.D01.R00	GTAGCAACGTCT	GCACTCCTACGGGAGGCAGCA	CGTATCGCCTCCCTCGCGCCATCAG	338F_BC406	CGTATCGCCTCCCTCGCGCCATCAGGTAGCAACGTCTGCACTCCTACGGGAGGCAGCA	5	B10	1	P2-2	D01	Foam	30L	-0.441982	-0.485108	R00	30	High	6.5	19	Molar	T30	Lingual	Mandible	Right	IV	454	Run.1.P2-2.30L.D01.R00.Foam
P1.1.19B.D01.R00	ACTCACGGTATG	GCACTCCTACGGGAGGCAGCA	CGTATCGCCTCCCTCGCGCCATCAG	338F_BC049	CGTATCGCCTCCCTCGCGCCATCAGACTCACGGTATGGCACTCCTACGGGAGGCAGCA	1	E01	1	P1-1	D01	Bristle	19B	0.625073	-0.523524	R00	19	Low	1	19	Molar	T19	Buccal	Mandible	Left	III	454	Run.1.P1-1.19B.D01.R00.Bristle
P1.1.SAL.D06.R00	ATCCTCAGTAGT	GCACTCCTACGGGAGGCAGCA	CGTATCGCCTCCCTCGCGCCATCAG	338F_BC119	CGTATCGCCTCCCTCGCGCCATCAGATCCTCAGTAGTGCACTCCTACGGGAGGCAGCA	2	B11	1	P1-1	D06	Conical	SAL	NA	NA	R00	SAL	SAL	NA	SAL	SAL	SAL	SAL	SAL	SAL	SAL	454	Run.1.P1-1.SAL.D06.R00.Conical
P1.1.14B.D05.R00	ACTACAGCCTAT	GCACTCCTACGGGAGGCAGCA	CGTATCGCCTCCCTCGCGCCATCAG	338F_BC045	CGTATCGCCTCCCTCGCGCCATCAGACTACAGCCTATGCACTCCTACGGGAGGCAGCA	1	D09	1	P1-1	D05	Bristle	14B	0.660058	0.468888	R00	14	High	4.6	3	Molar	T14	Buccal	Maxilla	Left	II	454	Run.1.P1-1.14B.D05.R00.Bristle
P2.1.SAL.D02.R00	GAGTGAGTACAA	GCACTCCTACGGGAGGCAGCA	CGTATCGCCTCCCTCGCGCCATCAG	338F_BC331	CGTATCGCCTCCCTCGCGCCATCAGGAGTGAGTACAAGCACTCCTACGGGAGGCAGCA	4	D07	1	P2-1	D02	Conical	SAL	NA	NA	R00	SAL	SAL	NA	SAL	SAL	SAL	SAL	SAL	SAL	SAL	454	Run.1.P2-1.SAL.D02.R00.Conical
P1.1.14B.D02.R00	ACGTGAGAGAAT	GCACTCCTACGGGAGGCAGCA	CGTATCGCCTCCCTCGCGCCATCAG	338F_BC042	CGTATCGCCTCCCTCGCGCCATCAGACGTGAGAGAATGCACTCCTACGGGAGGCAGCA	1	D06	1	P1-1	D02	Bristle	14B	0.660058	0.468888	R00	14	High	4.6	3	Molar	T14	Buccal	Maxilla	Left	II	454	Run.1.P1-1.14B.D02.R00.Bristle
P1.1.09L.D08.R00	ACGTACTCAGTG	GCACTCCTACGGGAGGCAGCA	CGTATCGCCTCCCTCGCGCCATCAG	338F_BC040	CGTATCGCCTCCCTCGCGCCATCAGACGTACTCAGTGGCACTCCTACGGGAGGCAGCA	1	D04	1	P1-1	D08	Bristle	09L	0.082799	0.88506	R00	9	High	2.5	8	CentralIncisor	T09	Lingual	Maxilla	Left	II	454	Run.1.P1-1.09L.D08.R00.Bristle
P1.2.19B.D08.R00	CATATACTCGCA	GCACTCCTACGGGAGGCAGCA	CGTATCGCCTCCCTCGCGCCATCAG	338F_BC185	CGTATCGCCTCCCTCGCGCCATCAGCATATACTCGCAGCACTCCTACGGGAGGCAGCA	2	H05	1	P1-2	D08	Bristle	19B	0.625073	-0.523524	R00	19	Low	1	19	Molar	T19	Buccal	Mandible	Left	III	454	Run.1.P1-2.19B.D08.R00.Bristle
P1.1.14B.D08.R00	ACTATTGTCACG	GCACTCCTACGGGAGGCAGCA	CGTATCGCCTCCCTCGCGCCATCAG	338F_BC048	CGTATCGCCTCCCTCGCGCCATCAGACTATTGTCACGGCACTCCTACGGGAGGCAGCA	1	D12	1	P1-1	D08	Bristle	14B	0.660058	0.468888	R00	14	High	4.6	3	Molar	T14	Buccal	Maxilla	Left	II	454	Run.1.P1-1.14B.D08.R00.Bristle
P1.1.25B.D07.R00	AGGACGCACTGT	GCACTCCTACGGGAGGCAGCA	CGTATCGCCTCCCTCGCGCCATCAG	338F_BC087	CGTATCGCCTCCCTCGCGCCATCAGAGGACGCACTGTGCACTCCTACGGGAGGCAGCA	1	H03	1	P1-1	D07	Foam	25B	-0.0921281	-0.99732	R00	25	Low	1.5	24	CentralIncisor	T25	Buccal	Mandible	Right	IV	454	Run.1.P1-1.25B.D07.R00.Foam
P2.2.30B.D06.R00	GTAGAGCTGTTC	GCACTCCTACGGGAGGCAGCA	CGTATCGCCTCCCTCGCGCCATCAG	338F_BC404	CGTATCGCCTCCCTCGCGCCATCAGGTAGAGCTGTTCGCACTCCTACGGGAGGCAGCA	5	B08	1	P2-2	D06	Foam	30B	-0.660641	-0.536329	R00	30	Low	1	19	Molar	T30	Buccal	Mandible	Right	IV	454	Run.1.P2-2.30B.D06.R00.Foam
P1.1.09B.D04.R00	ACCTCGATCAGA	GCACTCCTACGGGAGGCAGCA	CGTATCGCCTCCCTCGCGCCATCAG	338F_BC028	CGTATCGCCTCCCTCGCGCCATCAGACCTCGATCAGAGCACTCCTACGGGAGGCAGCA	1	C04	1	P1-1	D04	Bristle	09B	0.082799	1.00671	R00	9	Low	0.8	8	CentralIncisor	T09	Buccal	Maxilla	Left	II	454	Run.1.P1-1.09B.D04.R00.Bristle
P2.2.24L.D01.R00	GCTGTGTAGGAC	GCACTCCTACGGGAGGCAGCA	CGTATCGCCTCCCTCGCGCCATCAG	338F_BC386	CGTATCGCCTCCCTCGCGCCATCAGGCTGTGTAGGACGCACTCCTACGGGAGGCAGCA	5	A02	1	P2-2	D01	Bristle	24L	0.0740527	-0.907683	R00	24	High	7.8	24	CentralIncisor	T24	Lingual	Mandible	Left	III	454	Run.1.P2-2.24L.D01.R00.Bristle
P1.2.25L.D07.R00	CGCGATAGCAGT	GCACTCCTACGGGAGGCAGCA	CGTATCGCCTCCCTCGCGCCATCAG	338F_BC225	CGTATCGCCTCCCTCGCGCCATCAGCGCGATAGCAGTGCACTCCTACGGGAGGCAGCA	3	C09	1	P1-2	D07	Foam	25L	-0.0833817	-0.882073	R00	25	High	7.8	24	CentralIncisor	T25	Lingual	Mandible	Right	IV	454	Run.1.P1-2.25L.D07.R00.Foam
P1.1.24L.D06.R00	AGCGACTGTGCA	GCACTCCTACGGGAGGCAGCA	CGTATCGCCTCCCTCGCGCCATCAG	338F_BC078	CGTATCGCCTCCCTCGCGCCATCAGAGCGACTGTGCAGCACTCCTACGGGAGGCAGCA	1	G06	1	P1-1	D06	Bristle	24L	0.0740527	-0.907683	R00	24	High	7.8	24	CentralIncisor	T24	Lingual	Mandible	Left	III	454	Run.1.P1-1.24L.D06.R00.Bristle
P2.2.30L.D08.R00	GTATATCCGCAG	GCACTCCTACGGGAGGCAGCA	CGTATCGCCTCCCTCGCGCCATCAG	338F_BC410	CGTATCGCCTCCCTCGCGCCATCAGGTATATCCGCAGGCACTCCTACGGGAGGCAGCA	5	C02	1	P2-2	D08	Foam	30L	-0.441982	-0.485108	R00	30	High	6.5	19	Molar	T30	Lingual	Mandible	Right	IV	454	Run.1.P2-2.30L.D08.R00.Foam
P1.1.19L.D03.R00	ACTTGTAGCAGC	GCACTCCTACGGGAGGCAGCA	CGTATCGCCTCCCTCGCGCCATCAG	338F_BC059	CGTATCGCCTCCCTCGCGCCATCAGACTTGTAGCAGCGCACTCCTACGGGAGGCAGCA	1	E11	1	P1-1	D03	Bristle	19L	0.423907	-0.491511	R00	19	High	6.5	19	Molar	T19	Lingual	Mandible	Left	III	454	Run.1.P1-1.19L.D03.R00.Bristle
P2.1.14B.D02.R01	TACGATGACCAC	GCACTCCTACGGGAGGCAGCA	CGTATCGCCTCCCTCGCGCCATCAG	338F_BC456	CGTATCGCCTCCCTCGCGCCATCAGTACGATGACCACGCACTCCTACGGGAGGCAGCA	5	F12	1	P2-1	D02	Bristle	14B	0.660058	0.468888	R01	14	High	4.6	3	Molar	T14	Buccal	Maxilla	Left	II	454	Run.1.P2-1.14B.D02.R01.Bristle
P2.2.24L.D04.R00	GCTTCATAGTGT	GCACTCCTACGGGAGGCAGCA	CGTATCGCCTCCCTCGCGCCATCAG	338F_BC388	CGTATCGCCTCCCTCGCGCCATCAGGCTTCATAGTGTGCACTCCTACGGGAGGCAGCA	5	A04	1	P2-2	D04	Bristle	24L	0.0740527	-0.907683	R00	24	High	7.8	24	CentralIncisor	T24	Lingual	Mandible	Left	III	454	Run.1.P2-2.24L.D04.R00.Bristle
P1.1.25B.D04.R00	AGCTCTCAGAGG	GCACTCCTACGGGAGGCAGCA	CGTATCGCCTCCCTCGCGCCATCAG	338F_BC084	CGTATCGCCTCCCTCGCGCCATCAGAGCTCTCAGAGGGCACTCCTACGGGAGGCAGCA	1	G12	1	P1-1	D04	Foam	25B	-0.0921281	-0.99732	R00	25	Low	1.5	24	CentralIncisor	T25	Buccal	Mandible	Right	IV	454	Run.1.P1-1.25B.D04.R00.Foam
P1.2.24B.D08.R00	CCGATGTCAGAT	GCACTCCTACGGGAGGCAGCA	CGTATCGCCTCCCTCGCGCCATCAG	338F_BC202	CGTATCGCCTCCCTCGCGCCATCAGCCGATGTCAGATGCACTCCTACGGGAGGCAGCA	3	A10	1	P1-2	D08	Bristle	24B	0.0478136	-0.990918	R00	24	Low	1.5	24	CentralIncisor	T24	Buccal	Mandible	Left	III	454	Run.1.P1-2.24B.D08.R00.Bristle
P1.1.19B.D05.R00	ACTCTTCTAGAG	GCACTCCTACGGGAGGCAGCA	CGTATCGCCTCCCTCGCGCCATCAG	338F_BC053	CGTATCGCCTCCCTCGCGCCATCAGACTCTTCTAGAGGCACTCCTACGGGAGGCAGCA	1	E05	1	P1-1	D05	Bristle	19B	0.625073	-0.523524	R00	19	Low	1	19	Molar	T19	Buccal	Mandible	Left	III	454	Run.1.P1-1.19B.D05.R00.Bristle
P1.2.08B.D02.R00	ATGGCGTGCACA	GCACTCCTACGGGAGGCAGCA	CGTATCGCCTCCCTCGCGCCATCAG	338F_BC139	CGTATCGCCTCCCTCGCGCCATCAGATGGCGTGCACAGCACTCCTACGGGAGGCAGCA	2	D07	1	P1-2	D02	Foam	08B	-0.127114	1.01952	R00	8	Low	0.8	8	CentralIncisor	T08	Buccal	Maxilla	Right	I	454	Run.1.P1-2.08B.D02.R00.Foam
P1.1.19B.D06.R00	ACTGACAGCCAT	GCACTCCTACGGGAGGCAGCA	CGTATCGCCTCCCTCGCGCCATCAG	338F_BC054	CGTATCGCCTCCCTCGCGCCATCAGACTGACAGCCATGCACTCCTACGGGAGGCAGCA	1	E06	1	P1-1	D06	Bristle	19B	0.625073	-0.523524	R00	19	Low	1	19	Molar	T19	Buccal	Mandible	Left	III	454	Run.1.P1-1.19B.D06.R00.Bristle
P2.1.19B.D01.R00	CTTAGCACATCA	GCACTCCTACGGGAGGCAGCA	CGTATCGCCTCCCTCGCGCCATCAG	338F_BC290	CGTATCGCCTCCCTCGCGCCATCAGCTTAGCACATCAGCACTCCTACGGGAGGCAGCA	4	A02	1	P2-1	D01	Bristle	19B	0.625073	-0.523524	R00	19	Low	1	19	Molar	T19	Buccal	Mandible	Left	III	454	Run.1.P2-1.19B.D01.R00.Bristle
P1.1.08L.D06.R00	ACATGTCACGTG	GCACTCCTACGGGAGGCAGCA	CGTATCGCCTCCCTCGCGCCATCAG	338F_BC022	CGTATCGCCTCCCTCGCGCCATCAGACATGTCACGTGGCACTCCTACGGGAGGCAGCA	1	B10	1	P1-1	D06	Foam	08L	-0.118367	0.872255	R00	8	High	2.5	8	CentralIncisor	T08	Lingual	Maxilla	Right	I	454	Run.1.P1-1.08L.D06.R00.Foam
P1.1.03B.D03.R00	AACTGTGCGTAC	GCACTCCTACGGGAGGCAGCA	CGTATCGCCTCCCTCGCGCCATCAG	338F_BC003	CGTATCGCCTCCCTCGCGCCATCAGAACTGTGCGTACGCACTCCTACGGGAGGCAGCA	1	A03	1	P1-1	D03	Foam	03B	-0.713119	0.488096	R00	3	High	4.6	3	Molar	T03	Buccal	Maxilla	Right	I	454	Run.1.P1-1.03B.D03.R00.Foam
P1.1.08L.D06.R01	GTCTCATGTAGG	GCACTCCTACGGGAGGCAGCA	CGTATCGCCTCCCTCGCGCCATCAG	338F_BC426	CGTATCGCCTCCCTCGCGCCATCAGGTCTCATGTAGGGCACTCCTACGGGAGGCAGCA	5	D06	1	P1-1	D06	Foam	08L	-0.118367	0.872255	R01	8	High	2.5	8	CentralIncisor	T08	Lingual	Maxilla	Right	I	454	Run.1.P1-1.08L.D06.R01.Foam
P2.1.30B.D01.R01	TACTGGACGCGA	GCACTCCTACGGGAGGCAGCA	CGTATCGCCTCCCTCGCGCCATCAG	338F_BC463	CGTATCGCCTCCCTCGCGCCATCAGTACTGGACGCGAGCACTCCTACGGGAGGCAGCA	5	G07	1	P2-1	D01	Foam	30B	-0.660641	-0.536329	R01	30	Low	1	19	Molar	T30	Buccal	Mandible	Right	IV	454	Run.1.P2-1.30B.D01.R01.Foam
P2.1.14B.D02.R00	CTGTATCGTATG	GCACTCCTACGGGAGGCAGCA	CGTATCGCCTCCCTCGCGCCATCAG	338F_BC285	CGTATCGCCTCCCTCGCGCCATCAGCTGTATCGTATGGCACTCCTACGGGAGGCAGCA	3	H09	1	P2-1	D02	Bristle	14B	0.660058	0.468888	R00	14	High	4.6	3	Molar	T14	Buccal	Maxilla	Left	II	454	Run.1.P2-1.14B.D02.R00.Bristle
P2.1.03B.D08.R00	CTATGCTTGATG	GCACTCCTACGGGAGGCAGCA	CGTATCGCCTCCCTCGCGCCATCAG	338F_BC263	CGTATCGCCTCCCTCGCGCCATCAGCTATGCTTGATGGCACTCCTACGGGAGGCAGCA	3	F11	1	P2-1	D08	Foam	03B	-0.713119	0.488096	R00	3	High	4.6	3	Molar	T03	Buccal	Maxilla	Right	I	454	Run.1.P2-1.03B.D08.R00.Foam
P1.2.08L.D01.R01	GTGATAGTGCCG	GCACTCCTACGGGAGGCAGCA	CGTATCGCCTCCCTCGCGCCATCAG	338F_BC434	CGTATCGCCTCCCTCGCGCCATCAGGTGATAGTGCCGGCACTCCTACGGGAGGCAGCA	5	E02	1	P1-2	D01	Foam	08L	-0.118367	0.872255	R01	8	High	2.5	8	CentralIncisor	T08	Lingual	Maxilla	Right	I	454	Run.1.P1-2.08L.D01.R01.Foam
P2.2.14L.D08.R00	GTGTGTGTCAGG	GCACTCCTACGGGAGGCAGCA	CGTATCGCCTCCCTCGCGCCATCAG	338F_BC441	CGTATCGCCTCCCTCGCGCCATCAGGTGTGTGTCAGGGCACTCCTACGGGAGGCAGCA	5	E09	2	P2-2	D08	Bristle	14L	0.432653	0.436875	R00	14	High	3	3	Molar	T14	Lingual	Maxilla	Left	II	454	Run.2.P2-2.14L.D08.R00.Bristle
P1.4.03B.D01.R01	TACTGCGACAGT	GCACTCCTACGGGAGGCAGCA	CGTATCGCCTCCCTCGCGCCATCAG	338F_BC462	CGTATCGCCTCCCTCGCGCCATCAGTACTGCGACAGTGCACTCCTACGGGAGGCAGCA	5	G06	2	P1-4	D01	Foam	03B	-0.485714	0.436875	R01	3	High	4.6	3	Molar	T03	Buccal	Maxilla	Right	I	454	Run.2.P1-4.03B.D01.R01.Foam
P1.2.03L.D08.R00	TCACTTCTCGCT	GCACTCCTACGGGAGGCAGCA	CGTATCGCCTCCCTCGCGCCATCAG	338F_BC496	CGTATCGCCTCCCTCGCGCCATCAGTCACTTCTCGCTGCACTCCTACGGGAGGCAGCA	6	B04	2	P1-2	D08	Foam	03L	-0.485714	0.436875	R00	3	High	3	3	Molar	T03	Lingual	Maxilla	Right	I	454	Run.2.P1-2.03L.D08.R00.Foam
P1.3.09L.D01.R00	ACGTCTGTAGCA	GCACTCCTACGGGAGGCAGCA	CGTATCGCCTCCCTCGCGCCATCAG	338F_BC041	CGTATCGCCTCCCTCGCGCCATCAGACGTCTGTAGCAGCACTCCTACGGGAGGCAGCA	1	D05	2	P1-3	D01	Foam	09L	0.082799	0.88506	R00	9	High	2.5	8	CentralIncisor	T09	Lingual	Maxilla	Left	II	454	Run.2.P1-3.09L.D01.R00.Foam
P1.1.03L.D06.R00	GTTGTATACTCG	GCACTCCTACGGGAGGCAGCA	CGTATCGCCTCCCTCGCGCCATCAG	338F_BC446	CGTATCGCCTCCCTCGCGCCATCAGGTTGTATACTCGGCACTCCTACGGGAGGCAGCA	5	F02	2	P1-1	D06	Foam	03L	-0.485714	0.436875	R00	3	High	3	3	Molar	T03	Lingual	Maxilla	Right	I	454	Run.2.P1-1.03L.D06.R00.Foam
P1.5.09B.D08.R00	TCTCTCCGTCGA	GCACTCCTACGGGAGGCAGCA	CGTATCGCCTCCCTCGCGCCATCAG	338F_BC538	CGTATCGCCTCCCTCGCGCCATCAGTCTCTCCGTCGAGCACTCCTACGGGAGGCAGCA	6	E10	2	P1-5	D08	Foam	09B	0.082799	1.00671	R00	9	Low	0.8	8	CentralIncisor	T09	Buccal	Maxilla	Left	II	454	Run.2.P1-5.09B.D08.R00.Foam
P1.1.03L.D08.R01	TAGCACACCTAT	GCACTCCTACGGGAGGCAGCA	CGTATCGCCTCCCTCGCGCCATCAG	338F_BC470	CGTATCGCCTCCCTCGCGCCATCAGTAGCACACCTATGCACTCCTACGGGAGGCAGCA	5	H02	2	P1-1	D08	Foam	03L	-0.485714	0.436875	R01	3	High	3	3	Molar	T03	Lingual	Maxilla	Right	I	454	Run.2.P1-1.03L.D08.R01.Foam
P1.3.08L.D04.R01	GTTGACGACAGC	GCACTCCTACGGGAGGCAGCA	CGTATCGCCTCCCTCGCGCCATCAG	338F_BC445	CGTATCGCCTCCCTCGCGCCATCAGGTTGACGACAGCGCACTCCTACGGGAGGCAGCA	5	F01	2	P1-3	D04	Foam	08L	-0.118367	0.872255	R01	8	High	2.5	8	CentralIncisor	T08	Lingual	Maxilla	Right	I	454	Run.2.P1-3.08L.D04.R01.Foam
P2.1.03L.D02.R00	GTACTCTAGACT	GCACTCCTACGGGAGGCAGCA	CGTATCGCCTCCCTCGCGCCATCAG	338F_BC402	CGTATCGCCTCCCTCGCGCCATCAGGTACTCTAGACTGCACTCCTACGGGAGGCAGCA	5	B06	2	P2-1	D02	Foam	03L	-0.485714	0.436875	R00	3	High	3	3	Molar	T03	Lingual	Maxilla	Right	I	454	Run.2.P2-1.03L.D02.R00.Foam
P1.3.03B.D01.R01	GTGAGGTCGCTA	GCACTCCTACGGGAGGCAGCA	CGTATCGCCTCCCTCGCGCCATCAG	338F_BC433	CGTATCGCCTCCCTCGCGCCATCAGGTGAGGTCGCTAGCACTCCTACGGGAGGCAGCA	5	E01	2	P1-3	D01	Foam	03B	-0.485714	0.436875	R01	3	High	4.6	3	Molar	T03	Buccal	Maxilla	Right	I	454	Run.2.P1-3.03B.D01.R01.Foam
P1.5.03B.D08.R01	TCAGTGACGTAC	GCACTCCTACGGGAGGCAGCA	CGTATCGCCTCCCTCGCGCCATCAG	338F_BC504	CGTATCGCCTCCCTCGCGCCATCAGTCAGTGACGTACGCACTCCTACGGGAGGCAGCA	6	B12	2	P1-5	D08	Curette	03B	-0.485714	0.436875	R01	3	High	4.6	3	Molar	T03	Buccal	Maxilla	Right	I	454	Run.2.P1-5.03B.D08.R001.Curette
P1.5.09B.D01.R00	TCTCGTAATCAG	GCACTCCTACGGGAGGCAGCA	CGTATCGCCTCCCTCGCGCCATCAG	338F_BC536	CGTATCGCCTCCCTCGCGCCATCAGTCTCGTAATCAGGCACTCCTACGGGAGGCAGCA	6	E08	2	P1-5	D01	Foam	09B	0.082799	1.00671	R00	9	Low	0.8	8	CentralIncisor	T09	Buccal	Maxilla	Left	II	454	Run.2.P1-5.09B.D01.R00.Foam
P1.4.19B.D01.R00	CTTGATGCGTAT	GCACTCCTACGGGAGGCAGCA	CGTATCGCCTCCCTCGCGCCATCAG	338F_BC291	CGTATCGCCTCCCTCGCGCCATCAGCTTGATGCGTATGCACTCCTACGGGAGGCAGCA	4	A03	2	P1-4	D01	Foam	19B	0.625073	-0.523524	R00	19	Low	1	19	Molar	T19	Buccal	Mandible	Left	III	454	Run.2.P1-4.19B.D01.R00.Foam
P1.5.14L.D01.R00	TGCTGTGAGCTA	GCACTCCTACGGGAGGCAGCA	CGTATCGCCTCCCTCGCGCCATCAG	338F_BC572	CGTATCGCCTCCCTCGCGCCATCAGTGCTGTGAGCTAGCACTCCTACGGGAGGCAGCA	6	H08	2	P1-5	D01	Foam	14L	0.432653	0.436875	R00	14	High	3	3	Molar	T14	Lingual	Maxilla	Left	II	454	Run.2.P1-5.14L.D01.R00.Foam
P1.4.09L.D08.R00	CAGTCACTAACG	GCACTCCTACGGGAGGCAGCA	CGTATCGCCTCCCTCGCGCCATCAG	338F_BC177	CGTATCGCCTCCCTCGCGCCATCAGCAGTCACTAACGGCACTCCTACGGGAGGCAGCA	2	G09	2	P1-4	D08	Foam	09L	0.082799	0.88506	R00	9	High	2.5	8	CentralIncisor	T09	Lingual	Maxilla	Left	II	454	Run.2.P1-4.09L.D08.R00.Foam
P1.4.08B.D01.R00	ATTCTGTGAGCG	GCACTCCTACGGGAGGCAGCA	CGTATCGCCTCCCTCGCGCCATCAG	338F_BC146	CGTATCGCCTCCCTCGCGCCATCAGATTCTGTGAGCGGCACTCCTACGGGAGGCAGCA	2	E02	2	P1-4	D01	Foam	08B	-0.127114	1.01952	R00	8	Low	0.8	8	CentralIncisor	T08	Buccal	Maxilla	Right	I	454	Run.2.P1-4.08B.D01.R00.Foam
P1.3.08B.D05.R00	ACATGATCGTTC	GCACTCCTACGGGAGGCAGCA	CGTATCGCCTCCCTCGCGCCATCAG	338F_BC021	CGTATCGCCTCCCTCGCGCCATCAGACATGATCGTTCGCACTCCTACGGGAGGCAGCA	1	B09	2	P1-3	D05	Foam	08B	-0.127114	1.01952	R00	8	Low	0.8	8	CentralIncisor	T08	Buccal	Maxilla	Right	I	454	Run.2.P1-3.08B.D05.R00.Foam
P1.4.08B.D02.R00	CAACACGCACGA	GCACTCCTACGGGAGGCAGCA	CGTATCGCCTCCCTCGCGCCATCAG	338F_BC147	CGTATCGCCTCCCTCGCGCCATCAGCAACACGCACGAGCACTCCTACGGGAGGCAGCA	2	E03	2	P1-4	D02	Foam	08B	-0.127114	1.01952	R00	8	Low	0.8	8	CentralIncisor	T08	Buccal	Maxilla	Right	I	454	Run.2.P1-4.08B.D02.R00.Foam
P1.3.03L.D04.R00	ACACTAGATCCG	GCACTCCTACGGGAGGCAGCA	CGTATCGCCTCCCTCGCGCCATCAG	338F_BC012	CGTATCGCCTCCCTCGCGCCATCAGACACTAGATCCGGCACTCCTACGGGAGGCAGCA	1	A12	2	P1-3	D04	Foam	03L	-0.485714	0.436875	R00	3	High	3	3	Molar	T03	Lingual	Maxilla	Right	I	454	Run.2.P1-3.03L.D04.R00.Foam
P1.2.14L.D06.R00	TAAGCGCAGCAC	GCACTCCTACGGGAGGCAGCA	CGTATCGCCTCCCTCGCGCCATCAG	338F_BC449	CGTATCGCCTCCCTCGCGCCATCAGTAAGCGCAGCACGCACTCCTACGGGAGGCAGCA	5	F05	2	P1-2	D06	Bristle	14L	0.432653	0.436875	R00	14	High	3	3	Molar	T14	Lingual	Maxilla	Left	II	454	Run.2.P1-2.14L.D06.R00.Bristle
P1.4.08B.D08.R00	CACAGCTCGAAT	GCACTCCTACGGGAGGCAGCA	CGTATCGCCTCCCTCGCGCCATCAG	338F_BC153	CGTATCGCCTCCCTCGCGCCATCAGCACAGCTCGAATGCACTCCTACGGGAGGCAGCA	2	E09	2	P1-4	D08	Foam	08B	-0.127114	1.01952	R00	8	Low	0.8	8	CentralIncisor	T08	Buccal	Maxilla	Right	I	454	Run.2.P1-4.08B.D08.R00.Foam
P1.3.24B.D06.R00	AGCTTGACAGCT	GCACTCCTACGGGAGGCAGCA	CGTATCGCCTCCCTCGCGCCATCAG	338F_BC086	CGTATCGCCTCCCTCGCGCCATCAGAGCTTGACAGCTGCACTCCTACGGGAGGCAGCA	1	H02	2	P1-3	D06	Foam	24B	0.0478136	-0.990918	R00	24	Low	1.5	24	CentralIncisor	T24	Buccal	Mandible	Left	III	454	Run.2.P1-3.24B.D06.R00.Foam
P1.3.30L.D05.R00	ATCTGAGCTGGT	GCACTCCTACGGGAGGCAGCA	CGTATCGCCTCCCTCGCGCCATCAG	338F_BC126	CGTATCGCCTCCCTCGCGCCATCAGATCTGAGCTGGTGCACTCCTACGGGAGGCAGCA	2	C06	2	P1-3	D05	Foam	30L	-0.441982	-0.485108	R00	30	High	6.5	19	Molar	T30	Lingual	Mandible	Right	IV	454	Run.2.P1-3.30L.D05.R00.Foam
P1.3.14L.D03.R00	ACTTGTAGCAGC	GCACTCCTACGGGAGGCAGCA	CGTATCGCCTCCCTCGCGCCATCAG	338F_BC059	CGTATCGCCTCCCTCGCGCCATCAGACTTGTAGCAGCGCACTCCTACGGGAGGCAGCA	1	E11	2	P1-3	D03	Foam	14L	0.432653	0.436875	R00	14	High	3	3	Molar	T14	Lingual	Maxilla	Left	II	454	Run.2.P1-3.14L.D03.R00.Foam
P1.4.03B.D02.R00	ATGAGACTCCAC	GCACTCCTACGGGAGGCAGCA	CGTATCGCCTCCCTCGCGCCATCAG	338F_BC131	CGTATCGCCTCCCTCGCGCCATCAGATGAGACTCCACGCACTCCTACGGGAGGCAGCA	2	C11	2	P1-4	D02	Foam	03B	-0.485714	0.436875	R00	3	High	4.6	3	Molar	T03	Buccal	Maxilla	Right	I	454	Run.2.P1-4.03B.D02.R00.Foam
P1.3.19B.D05.R01	TCTAGTTAGTCG	GCACTCCTACGGGAGGCAGCA	CGTATCGCCTCCCTCGCGCCATCAG	338F_BC533	CGTATCGCCTCCCTCGCGCCATCAGTCTAGTTAGTCGGCACTCCTACGGGAGGCAGCA	6	E05	2	P1-3	D05	Foam	19B	0.625073	-0.523524	R01	19	Low	1	19	Molar	T19	Buccal	Mandible	Left	III	454	Run.2.P1-3.19B.D05.R01.Foam
P1.4.24B.D08.R01	TGACCATATCGT	GCACTCCTACGGGAGGCAGCA	CGTATCGCCTCCCTCGCGCCATCAG	338F_BC546	CGTATCGCCTCCCTCGCGCCATCAGTGACCATATCGTGCACTCCTACGGGAGGCAGCA	6	F06	2	P1-4	D08	Foam	24B	0.0478136	-0.990918	R01	24	Low	1.5	24	CentralIncisor	T24	Buccal	Mandible	Left	III	454	Run.2.P1-4.24B.D08.R01.Foam
P1.1.03L.D07.R00	TACGGTATGTCT	GCACTCCTACGGGAGGCAGCA	CGTATCGCCTCCCTCGCGCCATCAG	338F_BC458	CGTATCGCCTCCCTCGCGCCATCAGTACGGTATGTCTGCACTCCTACGGGAGGCAGCA	5	G02	2	P1-1	D07	Foam	03L	-0.485714	0.436875	R00	3	High	3	3	Molar	T03	Lingual	Maxilla	Right	I	454	Run.2.P1-1.03L.D07.R00.Foam
P1.3.24B.D08.R01	TGACATCAGCGG	GCACTCCTACGGGAGGCAGCA	CGTATCGCCTCCCTCGCGCCATCAG	338F_BC545	CGTATCGCCTCCCTCGCGCCATCAGTGACATCAGCGGGCACTCCTACGGGAGGCAGCA	6	F05	2	P1-3	D08	Foam	24B	0.0478136	-0.990918	R01	24	Low	1.5	24	CentralIncisor	T24	Buccal	Mandible	Left	III	454	Run.2.P1-3.24B.D08.R01.Foam
P1.3.30L.D04.R00	ATCTCTGGCATA	GCACTCCTACGGGAGGCAGCA	CGTATCGCCTCCCTCGCGCCATCAG	338F_BC125	CGTATCGCCTCCCTCGCGCCATCAGATCTCTGGCATAGCACTCCTACGGGAGGCAGCA	2	C05	2	P1-3	D04	Foam	30L	-0.441982	-0.485108	R00	30	High	6.5	19	Molar	T30	Lingual	Mandible	Right	IV	454	Run.2.P1-3.30L.D04.R00.Foam
P1.1.03L.D05.R00	GTGATAGTGCCG	GCACTCCTACGGGAGGCAGCA	CGTATCGCCTCCCTCGCGCCATCAG	338F_BC434	CGTATCGCCTCCCTCGCGCCATCAGGTGATAGTGCCGGCACTCCTACGGGAGGCAGCA	5	E02	2	P1-1	D05	Foam	03L	-0.485714	0.436875	R00	3	High	3	3	Molar	T03	Lingual	Maxilla	Right	I	454	Run.2.P1-1.03L.D05.R00.Foam
P1.4.19B.D02.R01	TACATCACCACA	GCACTCCTACGGGAGGCAGCA	CGTATCGCCTCCCTCGCGCCATCAG	338F_BC454	CGTATCGCCTCCCTCGCGCCATCAGTACATCACCACAGCACTCCTACGGGAGGCAGCA	5	F10	2	P1-4	D02	Foam	19B	0.625073	-0.523524	R01	19	Low	1	19	Molar	T19	Buccal	Mandible	Left	III	454	Run.2.P1-4.19B.D02.R01.Foam
P1.3.14L.D04.R00	AGAACACGTCTC	GCACTCCTACGGGAGGCAGCA	CGTATCGCCTCCCTCGCGCCATCAG	338F_BC060	CGTATCGCCTCCCTCGCGCCATCAGAGAACACGTCTCGCACTCCTACGGGAGGCAGCA	1	E12	2	P1-3	D04	Foam	14L	0.432653	0.436875	R00	14	High	3	3	Molar	T14	Lingual	Maxilla	Left	II	454	Run.2.P1-3.14L.D04.R00.Foam
P1.3.25L.D03.R00	ATACGTCTTCGA	GCACTCCTACGGGAGGCAGCA	CGTATCGCCTCCCTCGCGCCATCAG	338F_BC108	CGTATCGCCTCCCTCGCGCCATCAGATACGTCTTCGAGCACTCCTACGGGAGGCAGCA	2	A12	2	P1-3	D03	Foam	25L	-0.0833817	-0.882073	R00	25	High	7.8	24	CentralIncisor	T25	Lingual	Mandible	Right	IV	454	Run.2.P1-3.25L.D03.R00.Foam
P1.3.30B.D01.R00	ATATGCCAGTGC	GCACTCCTACGGGAGGCAGCA	CGTATCGCCTCCCTCGCGCCATCAG	338F_BC114	CGTATCGCCTCCCTCGCGCCATCAGATATGCCAGTGCGCACTCCTACGGGAGGCAGCA	2	B06	2	P1-3	D01	Foam	30B	-0.660641	-0.536329	R00	30	Low	1	19	Molar	T30	Buccal	Mandible	Right	IV	454	Run.2.P1-3.30B.D01.R00.Foam
P1.3.08B.D01.R00	ACAGCTAGCTTG	GCACTCCTACGGGAGGCAGCA	CGTATCGCCTCCCTCGCGCCATCAG	338F_BC017	CGTATCGCCTCCCTCGCGCCATCAGACAGCTAGCTTGGCACTCCTACGGGAGGCAGCA	1	B05	2	P1-3	D01	Foam	08B	-0.127114	1.01952	R00	8	Low	0.8	8	CentralIncisor	T08	Buccal	Maxilla	Right	I	454	Run.2.P1-3.08B.D01.R00.Foam
P1.3.25B.D08.R01	TGATCAGAAGAG	GCACTCCTACGGGAGGCAGCA	CGTATCGCCTCCCTCGCGCCATCAG	338F_BC557	CGTATCGCCTCCCTCGCGCCATCAGTGATCAGAAGAGGCACTCCTACGGGAGGCAGCA	6	G05	2	P1-3	D08	Foam	25B	-0.0921281	-0.99732	R01	25	Low	1.5	24	CentralIncisor	T25	Buccal	Mandible	Right	IV	454	Run.2.P1-3.25B.D08.R01.Foam
P1.4.03L.D03.R00	ATGGTCTACTAC	GCACTCCTACGGGAGGCAGCA	CGTATCGCCTCCCTCGCGCCATCAG	338F_BC140	CGTATCGCCTCCCTCGCGCCATCAGATGGTCTACTACGCACTCCTACGGGAGGCAGCA	2	D08	2	P1-4	D03	Foam	03L	-0.485714	0.436875	R00	3	High	3	3	Molar	T03	Lingual	Maxilla	Right	I	454	Run.2.P1-4.03L.D03.R00.Foam
P1.2.03L.D08.R01	TAGCCTCTCTGC	GCACTCCTACGGGAGGCAGCA	CGTATCGCCTCCCTCGCGCCATCAG	338F_BC472	CGTATCGCCTCCCTCGCGCCATCAGTAGCCTCTCTGCGCACTCCTACGGGAGGCAGCA	5	H04	2	P1-2	D08	Foam	03L	-0.485714	0.436875	R01	3	High	3	3	Molar	T03	Lingual	Maxilla	Right	I	454	Run.2.P1-2.03L.D08.R01.Foam
P1.4.08L.D08.R00	CACTACTGTTGA	GCACTCCTACGGGAGGCAGCA	CGTATCGCCTCCCTCGCGCCATCAG	338F_BC161	CGTATCGCCTCCCTCGCGCCATCAGCACTACTGTTGAGCACTCCTACGGGAGGCAGCA	2	F05	2	P1-4	D08	Foam	08L	-0.118367	0.872255	R00	8	High	2.5	8	CentralIncisor	T08	Lingual	Maxilla	Right	I	454	Run.2.P1-4.08L.D08.R00.Foam
P1.5.19B.D08.R00	TCAATCTAGCGT	GCACTCCTACGGGAGGCAGCA	CGTATCGCCTCCCTCGCGCCATCAG	338F_BC491	CGTATCGCCTCCCTCGCGCCATCAGTCAATCTAGCGTGCACTCCTACGGGAGGCAGCA	6	A11	2	P1-5	D08	Foam	19B	0.625073	-0.523524	R00	19	Low	1	19	Molar	T19	Buccal	Mandible	Left	III	454	Run.2.P1-5.19B.D08.R00.Foam
P1.5.19L.D01.R00	TCAGGACTGTGT	GCACTCCTACGGGAGGCAGCA	CGTATCGCCTCCCTCGCGCCATCAG	338F_BC501	CGTATCGCCTCCCTCGCGCCATCAGTCAGGACTGTGTGCACTCCTACGGGAGGCAGCA	6	B09	2	P1-5	D01	Foam	19L	0.423907	-0.491511	R00	19	High	6.5	19	Molar	T19	Lingual	Mandible	Left	III	454	Run.2.P1-5.19L.D01.R00.Foam
P1.4.19B.D08.R00	GAATGATGAGTG	GCACTCCTACGGGAGGCAGCA	CGTATCGCCTCCCTCGCGCCATCAG	338F_BC298	CGTATCGCCTCCCTCGCGCCATCAGGAATGATGAGTGGCACTCCTACGGGAGGCAGCA	4	A10	2	P1-4	D08	Foam	19B	0.625073	-0.523524	R00	19	Low	1	19	Molar	T19	Buccal	Mandible	Left	III	454	Run.2.P1-4.19B.D08.R00.Foam
P1.3.19B.D08.R01	TACGCGCTGAGA	GCACTCCTACGGGAGGCAGCA	CGTATCGCCTCCCTCGCGCCATCAG	338F_BC457	CGTATCGCCTCCCTCGCGCCATCAGTACGCGCTGAGAGCACTCCTACGGGAGGCAGCA	5	G01	2	P1-3	D08	Foam	19B	0.625073	-0.523524	R01	19	Low	1	19	Molar	T19	Buccal	Mandible	Left	III	454	Run.2.P1-3.19B.D08.R01.Foam
P1.4.25B.D02.R00	GAGCAGATGCCT	GCACTCCTACGGGAGGCAGCA	CGTATCGCCTCCCTCGCGCCATCAG	338F_BC324	CGTATCGCCTCCCTCGCGCCATCAGGAGCAGATGCCTGCACTCCTACGGGAGGCAGCA	4	C12	2	P1-4	D02	Foam	25B	-0.0921281	-0.99732	R00	25	Low	1.5	24	CentralIncisor	T25	Buccal	Mandible	Right	IV	454	Run.2.P1-4.25B.D02.R00.Foam
P2.2.03L.D04.R00	GTCACGACTATT	GCACTCCTACGGGAGGCAGCA	CGTATCGCCTCCCTCGCGCCATCAG	338F_BC416	CGTATCGCCTCCCTCGCGCCATCAGGTCACGACTATTGCACTCCTACGGGAGGCAGCA	5	C08	2	P2-2	D04	Foam	03L	-0.485714	0.436875	R00	3	High	3	3	Molar	T03	Lingual	Maxilla	Right	I	454	Run.2.P2-2.03L.D04.R00.Foam
P1.2.30B.D05.R01	TGCTATATCTGG	GCACTCCTACGGGAGGCAGCA	CGTATCGCCTCCCTCGCGCCATCAG	338F_BC568	CGTATCGCCTCCCTCGCGCCATCAGTGCTATATCTGGGCACTCCTACGGGAGGCAGCA	6	H04	2	P1-2	D05	Foam	30B	-0.660641	-0.536329	R01	30	Low	1	19	Molar	T30	Buccal	Mandible	Right	IV	454	Run.2.P1-2.30B.D05.R01.Foam
P1.2.03L.D02.R00	GTACAAGAGTGA	GCACTCCTACGGGAGGCAGCA	CGTATCGCCTCCCTCGCGCCATCAG	338F_BC400	CGTATCGCCTCCCTCGCGCCATCAGGTACAAGAGTGAGCACTCCTACGGGAGGCAGCA	5	B04	2	P1-2	D02	Foam	03L	-0.485714	0.436875	R00	3	High	3	3	Molar	T03	Lingual	Maxilla	Right	I	454	Run.2.P1-2.03L.D02.R00.Foam
P2.1.14L.D01.R00	GGATCGCAGATC	GCACTCCTACGGGAGGCAGCA	CGTATCGCCTCCCTCGCGCCATCAG	338F_BC391	CGTATCGCCTCCCTCGCGCCATCAGGGATCGCAGATCGCACTCCTACGGGAGGCAGCA	5	A07	2	P2-1	D01	Bristle	14L	0.432653	0.436875	R00	14	High	3	3	Molar	T14	Lingual	Maxilla	Left	II	454	Run.2.P2-1.14L.D01.R00.Bristle
P1.3.19B.D07.R01	GTAGCAACGTCT	GCACTCCTACGGGAGGCAGCA	CGTATCGCCTCCCTCGCGCCATCAG	338F_BC406	CGTATCGCCTCCCTCGCGCCATCAGGTAGCAACGTCTGCACTCCTACGGGAGGCAGCA	5	B10	2	P1-3	D07	Foam	19B	0.625073	-0.523524	R01	19	Low	1	19	Molar	T19	Buccal	Mandible	Left	III	454	Run.2.P1-3.19B.D07.R01.Foam
P1.5.30L.D01.R00	TGGATATGCGCT	GCACTCCTACGGGAGGCAGCA	CGTATCGCCTCCCTCGCGCCATCAG	338F_BC573	CGTATCGCCTCCCTCGCGCCATCAGTGGATATGCGCTGCACTCCTACGGGAGGCAGCA	6	H09	2	P1-5	D01	Foam	30L	-0.441982	-0.485108	R00	30	High	6.5	19	Molar	T30	Lingual	Mandible	Right	IV	454	Run.2.P1-5.30L.D01.R00.Foam
P1.1.14L.D03.R00	GTATCCATGCGA	GCACTCCTACGGGAGGCAGCA	CGTATCGCCTCCCTCGCGCCATCAG	338F_BC411	CGTATCGCCTCCCTCGCGCCATCAGGTATCCATGCGAGCACTCCTACGGGAGGCAGCA	5	C03	2	P1-1	D03	Bristle	14L	0.432653	0.436875	R00	14	High	3	3	Molar	T14	Lingual	Maxilla	Left	II	454	Run.2.P1-1.14L.D03.R00.Bristle
P1.3.08B.D02.R00	ACAGTGCTTCAT	GCACTCCTACGGGAGGCAGCA	CGTATCGCCTCCCTCGCGCCATCAG	338F_BC018	CGTATCGCCTCCCTCGCGCCATCAGACAGTGCTTCATGCACTCCTACGGGAGGCAGCA	1	B06	2	P1-3	D02	Foam	08B	-0.127114	1.01952	R00	8	Low	0.8	8	CentralIncisor	T08	Buccal	Maxilla	Right	I	454	Run.2.P1-3.08B.D02.R00.Foam
P1.3.03B.D04.R00	AAGAGATGTCGA	GCACTCCTACGGGAGGCAGCA	CGTATCGCCTCCCTCGCGCCATCAG	338F_BC004	CGTATCGCCTCCCTCGCGCCATCAGAAGAGATGTCGAGCACTCCTACGGGAGGCAGCA	1	A04	2	P1-3	D04	Foam	03B	-0.713119	0.488096	R00	3	High	4.6	3	Molar	T03	Buccal	Maxilla	Right	I	454	Run.2.P1-3.03B.D04.R00.Foam
P1.2.14L.D04.R00	GTCTATCGGAGT	GCACTCCTACGGGAGGCAGCA	CGTATCGCCTCCCTCGCGCCATCAG	338F_BC425	CGTATCGCCTCCCTCGCGCCATCAGGTCTATCGGAGTGCACTCCTACGGGAGGCAGCA	5	D05	2	P1-2	D04	Bristle	14L	0.432653	0.436875	R00	14	High	3	3	Molar	T14	Lingual	Maxilla	Left	II	454	Run.2.P1-2.14L.D04.R00.Bristle
P2.2.14L.D02.R00	GTAGATGCTTCG	GCACTCCTACGGGAGGCAGCA	CGTATCGCCTCCCTCGCGCCATCAG	338F_BC405	CGTATCGCCTCCCTCGCGCCATCAGGTAGATGCTTCGGCACTCCTACGGGAGGCAGCA	5	B09	2	P2-2	D02	Bristle	14L	0.432653	0.436875	R00	14	High	3	3	Molar	T14	Lingual	Maxilla	Left	II	454	Run.2.P2-2.14L.D02.R00.Bristle
P1.4.24L.D03.R00	GACTGTCATGCA	GCACTCCTACGGGAGGCAGCA	CGTATCGCCTCCCTCGCGCCATCAG	338F_BC317	CGTATCGCCTCCCTCGCGCCATCAGGACTGTCATGCAGCACTCCTACGGGAGGCAGCA	4	C05	2	P1-4	D03	Foam	24L	0.0740527	-0.907683	R00	24	High	7.8	24	CentralIncisor	T24	Lingual	Mandible	Left	III	454	Run.2.P1-4.24L.D03.R00.Foam
P2.2.14L.D06.R00	GTCTGGATAGCG	GCACTCCTACGGGAGGCAGCA	CGTATCGCCTCCCTCGCGCCATCAG	338F_BC429	CGTATCGCCTCCCTCGCGCCATCAGGTCTGGATAGCGGCACTCCTACGGGAGGCAGCA	5	D09	2	P2-2	D06	Bristle	14L	0.432653	0.436875	R00	14	High	3	3	Molar	T14	Lingual	Maxilla	Left	II	454	Run.2.P2-2.14L.D06.R00.Bristle
P1.3.SAL.D08.R01	GCATCGTCAACA	GCACTCCTACGGGAGGCAGCA	CGTATCGCCTCCCTCGCGCCATCAG	338F_BC362	CGTATCGCCTCCCTCGCGCCATCAGGCATCGTCAACAGCACTCCTACGGGAGGCAGCA	4	G02	2	P1-3	D08	Conical	SAL	NA	NA	R01	SAL	SAL	NA	SAL	SAL	SAL	SAL	SAL	SAL	SAL	454	Run.2.P1-3.SAL.D08.R01.Conical
P1.5.03B.D01.R00	TATGGCACACAC	GCACTCCTACGGGAGGCAGCA	CGTATCGCCTCCCTCGCGCCATCAG	338F_BC488	CGTATCGCCTCCCTCGCGCCATCAGTATGGCACACACGCACTCCTACGGGAGGCAGCA	6	A08	2	P1-5	D01	Foam	03B	-0.485714	0.436875	R00	3	High	4.6	3	Molar	T03	Buccal	Maxilla	Right	I	454	Run.2.P1-5.03B.D01.R00.Foam
P1.3.SAL.D02.R00	GCGTATCTTGAT	GCACTCCTACGGGAGGCAGCA	CGTATCGCCTCCCTCGCGCCATCAG	338F_BC373	CGTATCGCCTCCCTCGCGCCATCAGGCGTATCTTGATGCACTCCTACGGGAGGCAGCA	4	H01	2	P1-3	D02	Conical	SAL	NA	NA	R00	SAL	SAL	NA	SAL	SAL	SAL	SAL	SAL	SAL	SAL	454	Run.2.P1-3.SAL.D02.R00.Conical
P1.5.08B.D01.R00	TCCTCTGTCGAC	GCACTCCTACGGGAGGCAGCA	CGTATCGCCTCCCTCGCGCCATCAG	338F_BC512	CGTATCGCCTCCCTCGCGCCATCAGTCCTCTGTCGACGCACTCCTACGGGAGGCAGCA	6	C08	2	P1-5	D01	Foam	08B	-0.127114	1.01952	R00	8	Low	0.8	8	CentralIncisor	T08	Buccal	Maxilla	Right	I	454	Run.2.P1-5.08B.D01.R00.Foam
P1.1.14B.D08.R01	TCGATACTTGTG	GCACTCCTACGGGAGGCAGCA	CGTATCGCCTCCCTCGCGCCATCAG	338F_BC519	CGTATCGCCTCCCTCGCGCCATCAGTCGATACTTGTGGCACTCCTACGGGAGGCAGCA	6	D03	2	P1-1	D08	Bristle	14B	0.660058	0.468888	R01	14	High	4.6	3	Molar	T14	Buccal	Maxilla	Left	II	454	Run.2.P1-1.14B.D08.R01.Bristle
P2.2.14L.D01.R00	GGCGACATGTAC	GCACTCCTACGGGAGGCAGCA	CGTATCGCCTCCCTCGCGCCATCAG	338F_BC393	CGTATCGCCTCCCTCGCGCCATCAGGGCGACATGTACGCACTCCTACGGGAGGCAGCA	5	A09	2	P2-2	D01	Bristle	14L	0.432653	0.436875	R00	14	High	3	3	Molar	T14	Lingual	Maxilla	Left	II	454	Run.2.P2-2.14L.D01.R00.Bristle
P1.3.08L.D05.R00	ACCTGTCTCTCT	GCACTCCTACGGGAGGCAGCA	CGTATCGCCTCCCTCGCGCCATCAG	338F_BC029	CGTATCGCCTCCCTCGCGCCATCAGACCTGTCTCTCTGCACTCCTACGGGAGGCAGCA	1	C05	2	P1-3	D05	Foam	08L	-0.118367	0.872255	R00	8	High	2.5	8	CentralIncisor	T08	Lingual	Maxilla	Right	I	454	Run.2.P1-3.08L.D05.R00.Foam
P1.4.30L.D04.R00	GCACATCGAGCA	GCACTCCTACGGGAGGCAGCA	CGTATCGCCTCCCTCGCGCCATCAG	338F_BC350	CGTATCGCCTCCCTCGCGCCATCAGGCACATCGAGCAGCACTCCTACGGGAGGCAGCA	4	F02	2	P1-4	D04	Foam	30L	-0.441982	-0.485108	R00	30	High	6.5	19	Molar	T30	Lingual	Mandible	Right	IV	454	Run.2.P1-4.30L.D04.R00.Foam
P1.5.09L.D08.R00	TGAGAGAGCATA	GCACTCCTACGGGAGGCAGCA	CGTATCGCCTCCCTCGCGCCATCAG	338F_BC550	CGTATCGCCTCCCTCGCGCCATCAGTGAGAGAGCATAGCACTCCTACGGGAGGCAGCA	6	F10	2	P1-5	D08	Foam	09L	0.082799	0.88506	R00	9	High	2.5	8	CentralIncisor	T09	Lingual	Maxilla	Left	II	454	Run.2.P1-5.09L.D08.R00.Foam
P1.3.08L.D01.R00	ACCAGACGATGC	GCACTCCTACGGGAGGCAGCA	CGTATCGCCTCCCTCGCGCCATCAG	338F_BC025	CGTATCGCCTCCCTCGCGCCATCAGACCAGACGATGCGCACTCCTACGGGAGGCAGCA	1	C01	2	P1-3	D01	Foam	08L	-0.118367	0.872255	R00	8	High	2.5	8	CentralIncisor	T08	Lingual	Maxilla	Right	I	454	Run.2.P1-3.08L.D01.R00.Foam
P1.3.30L.D07.R00	ATCTTAGACTGC	GCACTCCTACGGGAGGCAGCA	CGTATCGCCTCCCTCGCGCCATCAG	338F_BC128	CGTATCGCCTCCCTCGCGCCATCAGATCTTAGACTGCGCACTCCTACGGGAGGCAGCA	2	C08	2	P1-3	D07	Foam	30L	-0.441982	-0.485108	R00	30	High	6.5	19	Molar	T30	Lingual	Mandible	Right	IV	454	Run.2.P1-3.30L.D07.R00.Foam
P1.1.14L.D04.R00	GTCGTGTGTCAA	GCACTCCTACGGGAGGCAGCA	CGTATCGCCTCCCTCGCGCCATCAG	338F_BC423	CGTATCGCCTCCCTCGCGCCATCAGGTCGTGTGTCAAGCACTCCTACGGGAGGCAGCA	5	D03	2	P1-1	D04	Bristle	14L	0.432653	0.436875	R00	14	High	3	3	Molar	T14	Lingual	Maxilla	Left	II	454	Run.2.P1-1.14L.D04.R00.Bristle
P1.3.25B.D03.R00	AGTGTCACGGTG	GCACTCCTACGGGAGGCAGCA	CGTATCGCCTCCCTCGCGCCATCAG	338F_BC100	CGTATCGCCTCCCTCGCGCCATCAGAGTGTCACGGTGGCACTCCTACGGGAGGCAGCA	2	A04	2	P1-3	D03	Foam	25B	-0.0921281	-0.99732	R00	25	Low	1.5	24	CentralIncisor	T25	Buccal	Mandible	Right	IV	454	Run.2.P1-3.25B.D03.R00.Foam
P1.3.09B.D03.R00	ACGCGCAGATAC	GCACTCCTACGGGAGGCAGCA	CGTATCGCCTCCCTCGCGCCATCAG	338F_BC035	CGTATCGCCTCCCTCGCGCCATCAGACGCGCAGATACGCACTCCTACGGGAGGCAGCA	1	C11	2	P1-3	D03	Foam	09B	0.082799	1.00671	R00	9	Low	0.8	8	CentralIncisor	T09	Buccal	Maxilla	Left	II	454	Run.2.P1-3.09B.D03.R00.Foam
P1.3.SAL.D07.R01	GCATATAGTCTC	GCACTCCTACGGGAGGCAGCA	CGTATCGCCTCCCTCGCGCCATCAG	338F_BC361	CGTATCGCCTCCCTCGCGCCATCAGGCATATAGTCTCGCACTCCTACGGGAGGCAGCA	4	G01	2	P1-3	D07	Conical	SAL	NA	NA	R01	SAL	SAL	NA	SAL	SAL	SAL	SAL	SAL	SAL	SAL	454	Run.2.P1-3.SAL.D07.R01.Conical
P1.1.19B.D08.R01	TCTACTCGTAAG	GCACTCCTACGGGAGGCAGCA	CGTATCGCCTCCCTCGCGCCATCAG	338F_BC531	CGTATCGCCTCCCTCGCGCCATCAGTCTACTCGTAAGGCACTCCTACGGGAGGCAGCA	6	E03	2	P1-1	D08	Bristle	19B	0.625073	-0.523524	R01	19	Low	1	19	Molar	T19	Buccal	Mandible	Left	III	454	Run.2.P1-1.19B.D08.R01.Bristle
P1.2.19B.D05.R01	TCTAGCGTAGTG	GCACTCCTACGGGAGGCAGCA	CGTATCGCCTCCCTCGCGCCATCAG	338F_BC532	CGTATCGCCTCCCTCGCGCCATCAGTCTAGCGTAGTGGCACTCCTACGGGAGGCAGCA	6	E04	2	P1-2	D05	Bristle	19B	0.625073	-0.523524	R01	19	Low	1	19	Molar	T19	Buccal	Mandible	Left	III	454	Run.2.P1-2.19B.D05.R01.Bristle
P1.4.19L.D01.R00	GACACTCGAATC	GCACTCCTACGGGAGGCAGCA	CGTATCGCCTCCCTCGCGCCATCAG	338F_BC299	CGTATCGCCTCCCTCGCGCCATCAGGACACTCGAATCGCACTCCTACGGGAGGCAGCA	4	A11	2	P1-4	D01	Foam	19L	0.423907	-0.491511	R00	19	High	6.5	19	Molar	T19	Lingual	Mandible	Left	III	454	Run.2.P1-4.19L.D01.R00.Foam
P2.1.14L.D06.R00	GTCTCTCTACGC	GCACTCCTACGGGAGGCAGCA	CGTATCGCCTCCCTCGCGCCATCAG	338F_BC427	CGTATCGCCTCCCTCGCGCCATCAGGTCTCTCTACGCGCACTCCTACGGGAGGCAGCA	5	D07	2	P2-1	D06	Bristle	14L	0.432653	0.436875	R00	14	High	3	3	Molar	T14	Lingual	Maxilla	Left	II	454	Run.2.P2-1.14L.D06.R00.Bristle
P1.3.09L.D02.R00	ACGTGAGAGAAT	GCACTCCTACGGGAGGCAGCA	CGTATCGCCTCCCTCGCGCCATCAG	338F_BC042	CGTATCGCCTCCCTCGCGCCATCAGACGTGAGAGAATGCACTCCTACGGGAGGCAGCA	1	D06	2	P1-3	D02	Foam	09L	0.082799	0.88506	R00	9	High	2.5	8	CentralIncisor	T09	Lingual	Maxilla	Left	II	454	Run.2.P1-3.09L.D02.R00.Foam
P1.4.24L.D04.R00	GACTTCAGTGTG	GCACTCCTACGGGAGGCAGCA	CGTATCGCCTCCCTCGCGCCATCAG	338F_BC318	CGTATCGCCTCCCTCGCGCCATCAGGACTTCAGTGTGGCACTCCTACGGGAGGCAGCA	4	C06	2	P1-4	D04	Foam	24L	0.0740527	-0.907683	R00	24	High	7.8	24	CentralIncisor	T24	Lingual	Mandible	Left	III	454	Run.2.P1-4.24L.D04.R00.Foam
P1.3.03L.D08.R00	ACAGCAGTGGTC	GCACTCCTACGGGAGGCAGCA	CGTATCGCCTCCCTCGCGCCATCAG	338F_BC016	CGTATCGCCTCCCTCGCGCCATCAGACAGCAGTGGTCGCACTCCTACGGGAGGCAGCA	1	B04	2	P1-3	D08	Foam	03L	-0.485714	0.436875	R00	3	High	3	3	Molar	T03	Lingual	Maxilla	Right	I	454	Run.2.P1-3.03L.D08.R00.Foam
P1.3.30B.D03.R00	ATCACTAGTCAC	GCACTCCTACGGGAGGCAGCA	CGTATCGCCTCCCTCGCGCCATCAG	338F_BC116	CGTATCGCCTCCCTCGCGCCATCAGATCACTAGTCACGCACTCCTACGGGAGGCAGCA	2	B08	2	P1-3	D03	Foam	30B	-0.660641	-0.536329	R00	30	Low	1	19	Molar	T30	Buccal	Mandible	Right	IV	454	Run.2.P1-3.30B.D03.R00.Foam
P1.4.14L.D01.R00	CATATCGCAGTT	GCACTCCTACGGGAGGCAGCA	CGTATCGCCTCCCTCGCGCCATCAG	338F_BC186	CGTATCGCCTCCCTCGCGCCATCAGCATATCGCAGTTGCACTCCTACGGGAGGCAGCA	2	H06	2	P1-4	D01	Foam	14L	0.432653	0.436875	R00	14	High	3	3	Molar	T14	Lingual	Maxilla	Left	II	454	Run.2.P1-4.14L.D01.R00.Foam
P1.3.14L.D08.R00	AGAGAGCAAGTG	GCACTCCTACGGGAGGCAGCA	CGTATCGCCTCCCTCGCGCCATCAG	338F_BC064	CGTATCGCCTCCCTCGCGCCATCAGAGAGAGCAAGTGGCACTCCTACGGGAGGCAGCA	1	F04	2	P1-3	D08	Foam	14L	0.432653	0.436875	R00	14	High	3	3	Molar	T14	Lingual	Maxilla	Left	II	454	Run.2.P1-3.14L.D08.R00.Foam
P1.4.19B.D05.R00	GAAGAGTGATCA	GCACTCCTACGGGAGGCAGCA	CGTATCGCCTCCCTCGCGCCATCAG	338F_BC295	CGTATCGCCTCCCTCGCGCCATCAGGAAGAGTGATCAGCACTCCTACGGGAGGCAGCA	4	A07	2	P1-4	D05	Foam	19B	0.625073	-0.523524	R00	19	Low	1	19	Molar	T19	Buccal	Mandible	Left	III	454	Run.2.P1-4.19B.D05.R00.Foam
P1.3.25L.D03.R01	TAGATCCTCGAT	GCACTCCTACGGGAGGCAGCA	CGTATCGCCTCCCTCGCGCCATCAG	338F_BC469	CGTATCGCCTCCCTCGCGCCATCAGTAGATCCTCGATGCACTCCTACGGGAGGCAGCA	5	H01	2	P1-3	D03	Foam	25L	-0.0833817	-0.882073	R01	25	High	7.8	24	CentralIncisor	T25	Lingual	Mandible	Right	IV	454	Run.2.P1-3.25L.D03.R01.Foam
P1.5.25L.D01.R00	TGAGACGTGCTT	GCACTCCTACGGGAGGCAGCA	CGTATCGCCTCCCTCGCGCCATCAG	338F_BC549	CGTATCGCCTCCCTCGCGCCATCAGTGAGACGTGCTTGCACTCCTACGGGAGGCAGCA	6	F09	2	P1-5	D01	Foam	25L	-0.0833817	-0.882073	R00	25	High	7.8	24	CentralIncisor	T25	Lingual	Mandible	Right	IV	454	Run.2.P1-5.25L.D01.R00.Foam
P1.3.14L.D05.R00	AGACCGTCAGAC	GCACTCCTACGGGAGGCAGCA	CGTATCGCCTCCCTCGCGCCATCAG	338F_BC061	CGTATCGCCTCCCTCGCGCCATCAGAGACCGTCAGACGCACTCCTACGGGAGGCAGCA	1	F01	2	P1-3	D05	Foam	14L	0.432653	0.436875	R00	14	High	3	3	Molar	T14	Lingual	Maxilla	Left	II	454	Run.2.P1-3.14L.D05.R00.Foam
P1.4.25L.D05.R00	GATAGTGCCACT	GCACTCCTACGGGAGGCAGCA	CGTATCGCCTCCCTCGCGCCATCAG	338F_BC335	CGTATCGCCTCCCTCGCGCCATCAGGATAGTGCCACTGCACTCCTACGGGAGGCAGCA	4	D11	2	P1-4	D05	Foam	25L	-0.0833817	-0.882073	R00	25	High	7.8	24	CentralIncisor	T25	Lingual	Mandible	Right	IV	454	Run.2.P1-4.25L.D05.R00.Foam
P1.2.09L.D08.R01	TCCACGTCGTCT	GCACTCCTACGGGAGGCAGCA	CGTATCGCCTCCCTCGCGCCATCAG	338F_BC508	CGTATCGCCTCCCTCGCGCCATCAGTCCACGTCGTCTGCACTCCTACGGGAGGCAGCA	6	C04	2	P1-2	D08	Bristle	09L	0.082799	0.88506	R01	9	High	2.5	8	CentralIncisor	T09	Lingual	Maxilla	Left	II	454	Run.2.P1-2.09L.D08.R01.Bristle
P2.2.14L.D04.R00	GTCATATCGTAC	GCACTCCTACGGGAGGCAGCA	CGTATCGCCTCCCTCGCGCCATCAG	338F_BC417	CGTATCGCCTCCCTCGCGCCATCAGGTCATATCGTACGCACTCCTACGGGAGGCAGCA	5	C09	2	P2-2	D04	Bristle	14L	0.432653	0.436875	R00	14	High	3	3	Molar	T14	Lingual	Maxilla	Left	II	454	Run.2.P2-2.14L.D04.R00.Bristle
P1.4.19L.D02.R00	GACAGCGTTGAC	GCACTCCTACGGGAGGCAGCA	CGTATCGCCTCCCTCGCGCCATCAG	338F_BC300	CGTATCGCCTCCCTCGCGCCATCAGGACAGCGTTGACGCACTCCTACGGGAGGCAGCA	4	A12	2	P1-4	D02	Foam	19L	0.423907	-0.491511	R00	19	High	6.5	19	Molar	T19	Lingual	Mandible	Left	III	454	Run.2.P1-4.19L.D02.R00.Foam
P1.3.03B.D01.R00	AACGCACGCTAG	GCACTCCTACGGGAGGCAGCA	CGTATCGCCTCCCTCGCGCCATCAG	338F_BC001	CGTATCGCCTCCCTCGCGCCATCAGAACGCACGCTAGGCACTCCTACGGGAGGCAGCA	1	A01	2	P1-3	D01	Foam	03B	-0.713119	0.488096	R00	3	High	4.6	3	Molar	T03	Buccal	Maxilla	Right	I	454	Run.2.P1-3.03B.D01.R00.Foam
P1.4.03L.D07.R00	ATGTGTCGACTT	GCACTCCTACGGGAGGCAGCA	CGTATCGCCTCCCTCGCGCCATCAG	338F_BC144	CGTATCGCCTCCCTCGCGCCATCAGATGTGTCGACTTGCACTCCTACGGGAGGCAGCA	2	D12	2	P1-4	D07	Foam	03L	-0.485714	0.436875	R00	3	High	3	3	Molar	T03	Lingual	Maxilla	Right	I	454	Run.2.P1-4.03L.D07.R00.Foam
P1.4.30B.D05.R01	TAGCTCGTAACT	GCACTCCTACGGGAGGCAGCA	CGTATCGCCTCCCTCGCGCCATCAG	338F_BC475	CGTATCGCCTCCCTCGCGCCATCAGTAGCTCGTAACTGCACTCCTACGGGAGGCAGCA	5	H07	2	P1-4	D05	Foam	30B	-0.660641	-0.536329	R01	30	Low	1	19	Molar	T30	Buccal	Mandible	Right	IV	454	Run.2.P1-4.30B.D05.R01.Foam
P1.2.03L.D01.R00	GCTTCATAGTGT	GCACTCCTACGGGAGGCAGCA	CGTATCGCCTCCCTCGCGCCATCAG	338F_BC388	CGTATCGCCTCCCTCGCGCCATCAGGCTTCATAGTGTGCACTCCTACGGGAGGCAGCA	5	A04	2	P1-2	D01	Foam	03L	-0.485714	0.436875	R00	3	High	3	3	Molar	T03	Lingual	Maxilla	Right	I	454	Run.2.P1-2.03L.D01.R00.Foam
P1.2.14L.D07.R00	TACTACATGGTC	GCACTCCTACGGGAGGCAGCA	CGTATCGCCTCCCTCGCGCCATCAG	338F_BC461	CGTATCGCCTCCCTCGCGCCATCAGTACTACATGGTCGCACTCCTACGGGAGGCAGCA	5	G05	2	P1-2	D07	Bristle	14L	0.432653	0.436875	R00	14	High	3	3	Molar	T14	Lingual	Maxilla	Left	II	454	Run.2.P1-2.14L.D07.R00.Bristle
P1.3.19B.D05.R00	AGATCGGCTCGA	GCACTCCTACGGGAGGCAGCA	CGTATCGCCTCCCTCGCGCCATCAG	338F_BC069	CGTATCGCCTCCCTCGCGCCATCAGAGATCGGCTCGAGCACTCCTACGGGAGGCAGCA	1	F09	2	P1-3	D05	Foam	19B	0.625073	-0.523524	R00	19	Low	1	19	Molar	T19	Buccal	Mandible	Left	III	454	Run.2.P1-3.19B.D05.R00.Foam
P1.3.24L.D05.R00	AGTCACATCACT	GCACTCCTACGGGAGGCAGCA	CGTATCGCCTCCCTCGCGCCATCAG	338F_BC093	CGTATCGCCTCCCTCGCGCCATCAGAGTCACATCACTGCACTCCTACGGGAGGCAGCA	1	H09	2	P1-3	D05	Foam	24L	0.0740527	-0.907683	R00	24	High	7.8	24	CentralIncisor	T24	Lingual	Mandible	Left	III	454	Run.2.P1-3.24L.D05.R00.Foam
P2.2.03L.D01.R00	GGCAGTGTATCG	GCACTCCTACGGGAGGCAGCA	CGTATCGCCTCCCTCGCGCCATCAG	338F_BC392	CGTATCGCCTCCCTCGCGCCATCAGGGCAGTGTATCGGCACTCCTACGGGAGGCAGCA	5	A08	2	P2-2	D01	Foam	03L	-0.485714	0.436875	R00	3	High	3	3	Molar	T03	Lingual	Maxilla	Right	I	454	Run.2.P2-2.03L.D01.R00.Foam
P1.4.25L.D01.R00	GAGTGAGTACAA	GCACTCCTACGGGAGGCAGCA	CGTATCGCCTCCCTCGCGCCATCAG	338F_BC331	CGTATCGCCTCCCTCGCGCCATCAGGAGTGAGTACAAGCACTCCTACGGGAGGCAGCA	4	D07	2	P1-4	D01	Foam	25L	-0.0833817	-0.882073	R00	25	High	7.8	24	CentralIncisor	T25	Lingual	Mandible	Right	IV	454	Run.2.P1-4.25L.D01.R00.Foam
P1.4.24B.D05.R00	GACTAACGTCAC	GCACTCCTACGGGAGGCAGCA	CGTATCGCCTCCCTCGCGCCATCAG	338F_BC311	CGTATCGCCTCCCTCGCGCCATCAGGACTAACGTCACGCACTCCTACGGGAGGCAGCA	4	B11	2	P1-4	D05	Foam	24B	0.0478136	-0.990918	R00	24	Low	1.5	24	CentralIncisor	T24	Buccal	Mandible	Left	III	454	Run.2.P1-4.24B.D05.R00.Foam
P1.4.25B.D08.R00	GAGTCTGAGTCT	GCACTCCTACGGGAGGCAGCA	CGTATCGCCTCCCTCGCGCCATCAG	338F_BC330	CGTATCGCCTCCCTCGCGCCATCAGGAGTCTGAGTCTGCACTCCTACGGGAGGCAGCA	4	D06	2	P1-4	D08	Foam	25B	-0.0921281	-0.99732	R00	25	Low	1.5	24	CentralIncisor	T25	Buccal	Mandible	Right	IV	454	Run.2.P1-4.25B.D08.R00.Foam
P1.3.25B.D07.R00	AGTTCTACGTCA	GCACTCCTACGGGAGGCAGCA	CGTATCGCCTCCCTCGCGCCATCAG	338F_BC104	CGTATCGCCTCCCTCGCGCCATCAGAGTTCTACGTCAGCACTCCTACGGGAGGCAGCA	2	A08	2	P1-3	D07	Foam	25B	-0.0921281	-0.99732	R00	25	Low	1.5	24	CentralIncisor	T25	Buccal	Mandible	Right	IV	454	Run.2.P1-3.25B.D07.R00.Foam
P1.3.03L.D02.R00	ACACGAGCCACA	GCACTCCTACGGGAGGCAGCA	CGTATCGCCTCCCTCGCGCCATCAG	338F_BC010	CGTATCGCCTCCCTCGCGCCATCAGACACGAGCCACAGCACTCCTACGGGAGGCAGCA	1	A10	2	P1-3	D02	Foam	03L	-0.485714	0.436875	R00	3	High	3	3	Molar	T03	Lingual	Maxilla	Right	I	454	Run.2.P1-3.03L.D02.R00.Foam
P1.5.24B.D01.R00	TCCTGAGATACG	GCACTCCTACGGGAGGCAGCA	CGTATCGCCTCCCTCGCGCCATCAG	338F_BC513	CGTATCGCCTCCCTCGCGCCATCAGTCCTGAGATACGGCACTCCTACGGGAGGCAGCA	6	C09	2	P1-5	D01	Foam	24B	0.0478136	-0.990918	R00	24	Low	1.5	24	CentralIncisor	T24	Buccal	Mandible	Left	III	454	Run.2.P1-5.24B.D01.R00.Foam
P1.4.03B.D08.R00	ATGGATACGCTC	GCACTCCTACGGGAGGCAGCA	CGTATCGCCTCCCTCGCGCCATCAG	338F_BC137	CGTATCGCCTCCCTCGCGCCATCAGATGGATACGCTCGCACTCCTACGGGAGGCAGCA	2	D05	2	P1-4	D08	Foam	03B	-0.485714	0.436875	R00	3	High	4.6	3	Molar	T03	Buccal	Maxilla	Right	I	454	Run.2.P1-4.03B.D08.R00.Foam
P1.1.03L.D04.R00	GTCGTAGCCAGA	GCACTCCTACGGGAGGCAGCA	CGTATCGCCTCCCTCGCGCCATCAG	338F_BC422	CGTATCGCCTCCCTCGCGCCATCAGGTCGTAGCCAGAGCACTCCTACGGGAGGCAGCA	5	D02	2	P1-1	D04	Foam	03L	-0.485714	0.436875	R00	3	High	3	3	Molar	T03	Lingual	Maxilla	Right	I	454	Run.2.P1-1.03L.D04.R00.Foam
P1.3.SAL.D04.R01	GCAGTATCACTG	GCACTCCTACGGGAGGCAGCA	CGTATCGCCTCCCTCGCGCCATCAG	338F_BC358	CGTATCGCCTCCCTCGCGCCATCAGGCAGTATCACTGGCACTCCTACGGGAGGCAGCA	4	F10	2	P1-3	D04	Conical	SAL	NA	NA	R01	SAL	SAL	NA	SAL	SAL	SAL	SAL	SAL	SAL	SAL	454	Run.2.P1-3.SAL.D04.R01.Conical
P1.4.25B.D07.R00	GAGTATGCAGCC	GCACTCCTACGGGAGGCAGCA	CGTATCGCCTCCCTCGCGCCATCAG	338F_BC329	CGTATCGCCTCCCTCGCGCCATCAGGAGTATGCAGCCGCACTCCTACGGGAGGCAGCA	4	D05	2	P1-4	D07	Foam	25B	-0.0921281	-0.99732	R00	25	Low	1.5	24	CentralIncisor	T25	Buccal	Mandible	Right	IV	454	Run.2.P1-4.25B.D07.R00.Foam
P1.4.09B.D08.R00	CAGATACACTTC	GCACTCCTACGGGAGGCAGCA	CGTATCGCCTCCCTCGCGCCATCAG	338F_BC169	CGTATCGCCTCCCTCGCGCCATCAGCAGATACACTTCGCACTCCTACGGGAGGCAGCA	2	G01	2	P1-4	D08	Foam	09B	0.082799	1.00671	R00	9	Low	0.8	8	CentralIncisor	T09	Buccal	Maxilla	Left	II	454	Run.2.P1-4.09B.D08.R00.Foam
P1.5.24L.D08.R00	TCGTGATGTGAC	GCACTCCTACGGGAGGCAGCA	CGTATCGCCTCCCTCGCGCCATCAG	338F_BC527	CGTATCGCCTCCCTCGCGCCATCAGTCGTGATGTGACGCACTCCTACGGGAGGCAGCA	6	D11	2	P1-5	D08	Foam	24L	0.0740527	-0.907683	R00	24	High	7.8	24	CentralIncisor	T24	Lingual	Mandible	Left	III	454	Run.2.P1-5.24L.D08.R00.Foam
P1.3.25B.D02.R00	AGTGGATGCTCT	GCACTCCTACGGGAGGCAGCA	CGTATCGCCTCCCTCGCGCCATCAG	338F_BC099	CGTATCGCCTCCCTCGCGCCATCAGAGTGGATGCTCTGCACTCCTACGGGAGGCAGCA	2	A03	2	P1-3	D02	Foam	25B	-0.0921281	-0.99732	R00	25	Low	1.5	24	CentralIncisor	T25	Buccal	Mandible	Right	IV	454	Run.2.P1-3.25B.D02.R00.Foam
P1.3.19L.D01.R00	AGCACGAGCCTA	GCACTCCTACGGGAGGCAGCA	CGTATCGCCTCCCTCGCGCCATCAG	338F_BC073	CGTATCGCCTCCCTCGCGCCATCAGAGCACGAGCCTAGCACTCCTACGGGAGGCAGCA	1	G01	2	P1-3	D01	Foam	19L	0.423907	-0.491511	R00	19	High	6.5	19	Molar	T19	Lingual	Mandible	Left	III	454	Run.2.P1-3.19L.D01.R00.Foam
P1.4.03L.D08.R00	ATTATCGTGCAC	GCACTCCTACGGGAGGCAGCA	CGTATCGCCTCCCTCGCGCCATCAG	338F_BC145	CGTATCGCCTCCCTCGCGCCATCAGATTATCGTGCACGCACTCCTACGGGAGGCAGCA	2	E01	2	P1-4	D08	Foam	03L	-0.485714	0.436875	R00	3	High	3	3	Molar	T03	Lingual	Maxilla	Right	I	454	Run.2.P1-4.03L.D08.R00.Foam
P1.3.25B.D01.R01	GTCTTCGTCGCT	GCACTCCTACGGGAGGCAGCA	CGTATCGCCTCCCTCGCGCCATCAG	338F_BC430	CGTATCGCCTCCCTCGCGCCATCAGGTCTTCGTCGCTGCACTCCTACGGGAGGCAGCA	5	D10	2	P1-3	D01	Foam	25B	-0.0921281	-0.99732	R01	25	Low	1.5	24	CentralIncisor	T25	Buccal	Mandible	Right	IV	454	Run.2.P1-3.25B.D01.R01.Foam
P1.2.25B.D08.R01	TGATAGTGAGGA	GCACTCCTACGGGAGGCAGCA	CGTATCGCCTCCCTCGCGCCATCAG	338F_BC556	CGTATCGCCTCCCTCGCGCCATCAGTGATAGTGAGGAGCACTCCTACGGGAGGCAGCA	6	G04	2	P1-2	D08	Foam	25B	-0.0921281	-0.99732	R01	25	Low	1.5	24	CentralIncisor	T25	Buccal	Mandible	Right	IV	454	Run.2.P1-2.25B.D08.R01.Foam
P1.2.03L.D04.R00	GTCTACACACAT	GCACTCCTACGGGAGGCAGCA	CGTATCGCCTCCCTCGCGCCATCAG	338F_BC424	CGTATCGCCTCCCTCGCGCCATCAGGTCTACACACATGCACTCCTACGGGAGGCAGCA	5	D04	2	P1-2	D04	Foam	03L	-0.485714	0.436875	R00	3	High	3	3	Molar	T03	Lingual	Maxilla	Right	I	454	Run.2.P1-2.03L.D04.R00.Foam
P1.3.19B.D06.R00	AGATCTCTGCAT	GCACTCCTACGGGAGGCAGCA	CGTATCGCCTCCCTCGCGCCATCAG	338F_BC070	CGTATCGCCTCCCTCGCGCCATCAGAGATCTCTGCATGCACTCCTACGGGAGGCAGCA	1	F10	2	P1-3	D06	Foam	19B	0.625073	-0.523524	R00	19	Low	1	19	Molar	T19	Buccal	Mandible	Left	III	454	Run.2.P1-3.19B.D06.R00.Foam
P1.3.09L.D05.R00	ACTACAGCCTAT	GCACTCCTACGGGAGGCAGCA	CGTATCGCCTCCCTCGCGCCATCAG	338F_BC045	CGTATCGCCTCCCTCGCGCCATCAGACTACAGCCTATGCACTCCTACGGGAGGCAGCA	1	D09	2	P1-3	D05	Foam	09L	0.082799	0.88506	R00	9	High	2.5	8	CentralIncisor	T09	Lingual	Maxilla	Left	II	454	Run.2.P1-3.09L.D05.R00.Foam
P2.2.03L.D08.R00	GTGTGCTATCAG	GCACTCCTACGGGAGGCAGCA	CGTATCGCCTCCCTCGCGCCATCAG	338F_BC440	CGTATCGCCTCCCTCGCGCCATCAGGTGTGCTATCAGGCACTCCTACGGGAGGCAGCA	5	E08	2	P2-2	D08	Foam	03L	-0.485714	0.436875	R00	3	High	3	3	Molar	T03	Lingual	Maxilla	Right	I	454	Run.2.P2-2.03L.D08.R00.Foam
P1.5.02B.D08.R00	TCACAGATCCGA	GCACTCCTACGGGAGGCAGCA	CGTATCGCCTCCCTCGCGCCATCAG	338F_BC492	CGTATCGCCTCCCTCGCGCCATCAGTCACAGATCCGAGCACTCCTACGGGAGGCAGCA	6	A12	2	P1-5	D08	Curette	02B	-0.748105	0.340835	R00	2	NA	NA	2	Molar	T02	Buccal	Maxilla	Right	I	454	Run.2.P1-5.02B.D08.R00.Curette
P1.5.25L.D08.R00	TGAGCACACACG	GCACTCCTACGGGAGGCAGCA	CGTATCGCCTCCCTCGCGCCATCAG	338F_BC551	CGTATCGCCTCCCTCGCGCCATCAGTGAGCACACACGGCACTCCTACGGGAGGCAGCA	6	F11	2	P1-5	D08	Foam	25L	-0.0833817	-0.882073	R00	25	High	7.8	24	CentralIncisor	T25	Lingual	Mandible	Right	IV	454	Run.2.P1-5.25L.D08.R00.Foam
P1.3.19L.D02.R00	AGCAGCACTTGT	GCACTCCTACGGGAGGCAGCA	CGTATCGCCTCCCTCGCGCCATCAG	338F_BC074	CGTATCGCCTCCCTCGCGCCATCAGAGCAGCACTTGTGCACTCCTACGGGAGGCAGCA	1	G02	2	P1-3	D02	Foam	19L	0.423907	-0.491511	R00	19	High	6.5	19	Molar	T19	Lingual	Mandible	Left	III	454	Run.2.P1-3.19L.D02.R00.Foam
P1.4.09L.D08.R01	TCCGTCGTCTGT	GCACTCCTACGGGAGGCAGCA	CGTATCGCCTCCCTCGCGCCATCAG	338F_BC510	CGTATCGCCTCCCTCGCGCCATCAGTCCGTCGTCTGTGCACTCCTACGGGAGGCAGCA	6	C06	2	P1-4	D08	Foam	09L	0.082799	0.88506	R01	9	High	2.5	8	CentralIncisor	T09	Lingual	Maxilla	Left	II	454	Run.2.P1-4.09L.D08.R01.Foam
P2.1.03L.D06.R00	GTCTCATGTAGG	GCACTCCTACGGGAGGCAGCA	CGTATCGCCTCCCTCGCGCCATCAG	338F_BC426	CGTATCGCCTCCCTCGCGCCATCAGGTCTCATGTAGGGCACTCCTACGGGAGGCAGCA	5	D06	2	P2-1	D06	Foam	03L	-0.485714	0.436875	R00	3	High	3	3	Molar	T03	Lingual	Maxilla	Right	I	454	Run.2.P2-1.03L.D06.R00.Foam
P1.4.09B.D03.R00	CACTGGTATATC	GCACTCCTACGGGAGGCAGCA	CGTATCGCCTCCCTCGCGCCATCAG	338F_BC164	CGTATCGCCTCCCTCGCGCCATCAGCACTGGTATATCGCACTCCTACGGGAGGCAGCA	2	F08	2	P1-4	D03	Foam	09B	0.082799	1.00671	R00	9	Low	0.8	8	CentralIncisor	T09	Buccal	Maxilla	Left	II	454	Run.2.P1-4.09B.D03.R00.Foam
P1.3.09L.D06.R00	ACTACGTGTGGT	GCACTCCTACGGGAGGCAGCA	CGTATCGCCTCCCTCGCGCCATCAG	338F_BC046	CGTATCGCCTCCCTCGCGCCATCAGACTACGTGTGGTGCACTCCTACGGGAGGCAGCA	1	D10	2	P1-3	D06	Foam	09L	0.082799	0.88506	R00	9	High	2.5	8	CentralIncisor	T09	Lingual	Maxilla	Left	II	454	Run.2.P1-3.09L.D06.R00.Foam
P1.3.09B.D04.R00	ACGCTATCTGGA	GCACTCCTACGGGAGGCAGCA	CGTATCGCCTCCCTCGCGCCATCAG	338F_BC036	CGTATCGCCTCCCTCGCGCCATCAGACGCTATCTGGAGCACTCCTACGGGAGGCAGCA	1	C12	2	P1-3	D04	Foam	09B	0.082799	1.00671	R00	9	Low	0.8	8	CentralIncisor	T09	Buccal	Maxilla	Left	II	454	Run.2.P1-3.09B.D04.R00.Foam
P1.4.24L.D08.R00	GAGAGCTCTACG	GCACTCCTACGGGAGGCAGCA	CGTATCGCCTCCCTCGCGCCATCAG	338F_BC322	CGTATCGCCTCCCTCGCGCCATCAGGAGAGCTCTACGGCACTCCTACGGGAGGCAGCA	4	C10	2	P1-4	D08	Foam	24L	0.0740527	-0.907683	R00	24	High	7.8	24	CentralIncisor	T24	Lingual	Mandible	Left	III	454	Run.2.P1-4.24L.D08.R00.Foam
P1.5.24L.D01.R00	TCGTACGTCATA	GCACTCCTACGGGAGGCAGCA	CGTATCGCCTCCCTCGCGCCATCAG	338F_BC525	CGTATCGCCTCCCTCGCGCCATCAGTCGTACGTCATAGCACTCCTACGGGAGGCAGCA	6	D09	2	P1-5	D01	Foam	24L	0.0740527	-0.907683	R00	24	High	7.8	24	CentralIncisor	T24	Lingual	Mandible	Left	III	454	Run.2.P1-5.24L.D01.R00.Foam
P1.3.09L.D07.R00	ACTAGCTCCATA	GCACTCCTACGGGAGGCAGCA	CGTATCGCCTCCCTCGCGCCATCAG	338F_BC047	CGTATCGCCTCCCTCGCGCCATCAGACTAGCTCCATAGCACTCCTACGGGAGGCAGCA	1	D11	2	P1-3	D07	Foam	09L	0.082799	0.88506	R00	9	High	2.5	8	CentralIncisor	T09	Lingual	Maxilla	Left	II	454	Run.2.P1-3.09L.D07.R00.Foam
P1.1.03L.D02.R00	GGTCGTAGCGTA	GCACTCCTACGGGAGGCAGCA	CGTATCGCCTCCCTCGCGCCATCAG	338F_BC398	CGTATCGCCTCCCTCGCGCCATCAGGGTCGTAGCGTAGCACTCCTACGGGAGGCAGCA	5	B02	2	P1-1	D02	Foam	03L	-0.485714	0.436875	R00	3	High	3	3	Molar	T03	Lingual	Maxilla	Right	I	454	Run.2.P1-1.03L.D02.R00.Foam
P1.3.25L.D06.R00	ATAGCTCCATAC	GCACTCCTACGGGAGGCAGCA	CGTATCGCCTCCCTCGCGCCATCAG	338F_BC111	CGTATCGCCTCCCTCGCGCCATCAGATAGCTCCATACGCACTCCTACGGGAGGCAGCA	2	B03	2	P1-3	D06	Foam	25L	-0.0833817	-0.882073	R00	25	High	7.8	24	CentralIncisor	T25	Lingual	Mandible	Right	IV	454	Run.2.P1-3.25L.D06.R00.Foam
P1.1.25B.D08.R01	TGAGTTCGCTAT	GCACTCCTACGGGAGGCAGCA	CGTATCGCCTCCCTCGCGCCATCAG	338F_BC555	CGTATCGCCTCCCTCGCGCCATCAGTGAGTTCGCTATGCACTCCTACGGGAGGCAGCA	6	G03	2	P1-1	D08	Foam	25B	-0.0921281	-0.99732	R01	25	Low	1.5	24	CentralIncisor	T25	Buccal	Mandible	Right	IV	454	Run.2.P1-1.25B.D08.R01.Foam
P1.4.30B.D08.R01	TGCTCGTAGGAT	GCACTCCTACGGGAGGCAGCA	CGTATCGCCTCCCTCGCGCCATCAG	338F_BC570	CGTATCGCCTCCCTCGCGCCATCAGTGCTCGTAGGATGCACTCCTACGGGAGGCAGCA	6	H06	2	P1-4	D08	Foam	30B	-0.660641	-0.536329	R01	30	Low	1	19	Molar	T30	Buccal	Mandible	Right	IV	454	Run.2.P1-4.30B.D08.R01.Foam
P1.4.30B.D01.R00	GATCGCAGGTGT	GCACTCCTACGGGAGGCAGCA	CGTATCGCCTCCCTCGCGCCATCAG	338F_BC339	CGTATCGCCTCCCTCGCGCCATCAGGATCGCAGGTGTGCACTCCTACGGGAGGCAGCA	4	E03	2	P1-4	D01	Foam	30B	-0.660641	-0.536329	R00	30	Low	1	19	Molar	T30	Buccal	Mandible	Right	IV	454	Run.2.P1-4.30B.D01.R00.Foam
P1.3.14L.D07.R00	AGACTGCGTACT	GCACTCCTACGGGAGGCAGCA	CGTATCGCCTCCCTCGCGCCATCAG	338F_BC063	CGTATCGCCTCCCTCGCGCCATCAGAGACTGCGTACTGCACTCCTACGGGAGGCAGCA	1	F03	2	P1-3	D07	Foam	14L	0.432653	0.436875	R00	14	High	3	3	Molar	T14	Lingual	Maxilla	Left	II	454	Run.2.P1-3.14L.D07.R00.Foam
P1.4.24B.D02.R00	GACGCAGTAGCT	GCACTCCTACGGGAGGCAGCA	CGTATCGCCTCCCTCGCGCCATCAG	338F_BC308	CGTATCGCCTCCCTCGCGCCATCAGGACGCAGTAGCTGCACTCCTACGGGAGGCAGCA	4	B08	2	P1-4	D02	Foam	24B	0.0478136	-0.990918	R00	24	Low	1.5	24	CentralIncisor	T24	Buccal	Mandible	Left	III	454	Run.2.P1-4.24B.D02.R00.Foam
P2.1.14L.D08.R00	GTGTCTACATTG	GCACTCCTACGGGAGGCAGCA	CGTATCGCCTCCCTCGCGCCATCAG	338F_BC439	CGTATCGCCTCCCTCGCGCCATCAGGTGTCTACATTGGCACTCCTACGGGAGGCAGCA	5	E07	2	P2-1	D08	Bristle	14L	0.432653	0.436875	R00	14	High	3	3	Molar	T14	Lingual	Maxilla	Left	II	454	Run.2.P2-1.14L.D08.R00.Bristle
P1.1.03B.D06.R01	TATCAGGTGTGC	GCACTCCTACGGGAGGCAGCA	CGTATCGCCTCCCTCGCGCCATCAG	338F_BC483	CGTATCGCCTCCCTCGCGCCATCAGTATCAGGTGTGCGCACTCCTACGGGAGGCAGCA	6	A03	2	P1-1	D06	Foam	03B	-0.485714	0.436875	R01	3	High	4.6	3	Molar	T03	Buccal	Maxilla	Right	I	454	Run.2.P1-1.03B.D06.R01.Foam
P1.5.25B.D01.R00	TCTCTAGAGCAT	GCACTCCTACGGGAGGCAGCA	CGTATCGCCTCCCTCGCGCCATCAG	338F_BC537	CGTATCGCCTCCCTCGCGCCATCAGTCTCTAGAGCATGCACTCCTACGGGAGGCAGCA	6	E09	2	P1-5	D01	Foam	25B	-0.0921281	-0.99732	R00	25	Low	1.5	24	CentralIncisor	T25	Buccal	Mandible	Right	IV	454	Run.2.P1-5.25B.D01.R00.Foam
P1.3.25L.D02.R00	ATACAGAGCTCC	GCACTCCTACGGGAGGCAGCA	CGTATCGCCTCCCTCGCGCCATCAG	338F_BC107	CGTATCGCCTCCCTCGCGCCATCAGATACAGAGCTCCGCACTCCTACGGGAGGCAGCA	2	A11	2	P1-3	D02	Foam	25L	-0.0833817	-0.882073	R00	25	High	7.8	24	CentralIncisor	T25	Lingual	Mandible	Right	IV	454	Run.2.P1-3.25L.D02.R00.Foam
P1.3.19L.D05.R00	AGCCATACTGAC	GCACTCCTACGGGAGGCAGCA	CGTATCGCCTCCCTCGCGCCATCAG	338F_BC077	CGTATCGCCTCCCTCGCGCCATCAGAGCCATACTGACGCACTCCTACGGGAGGCAGCA	1	G05	2	P1-3	D05	Foam	19L	0.423907	-0.491511	R00	19	High	6.5	19	Molar	T19	Lingual	Mandible	Left	III	454	Run.2.P1-3.19L.D05.R00.Foam
P2.2.03L.D02.R00	GTAGAGCTGTTC	GCACTCCTACGGGAGGCAGCA	CGTATCGCCTCCCTCGCGCCATCAG	338F_BC404	CGTATCGCCTCCCTCGCGCCATCAGGTAGAGCTGTTCGCACTCCTACGGGAGGCAGCA	5	B08	2	P2-2	D02	Foam	03L	-0.485714	0.436875	R00	3	High	3	3	Molar	T03	Lingual	Maxilla	Right	I	454	Run.2.P2-2.03L.D02.R00.Foam
P1.4.14B.D06.R00	CATAGACGTTCG	GCACTCCTACGGGAGGCAGCA	CGTATCGCCTCCCTCGCGCCATCAG	338F_BC183	CGTATCGCCTCCCTCGCGCCATCAGCATAGACGTTCGGCACTCCTACGGGAGGCAGCA	2	H03	2	P1-4	D06	Foam	14B	0.660058	0.468888	R00	14	High	4.6	3	Molar	T14	Buccal	Maxilla	Left	II	454	Run.2.P1-4.14B.D06.R00.Foam
P1.4.30L.D01.R00	GATGTGAGCGCT	GCACTCCTACGGGAGGCAGCA	CGTATCGCCTCCCTCGCGCCATCAG	338F_BC347	CGTATCGCCTCCCTCGCGCCATCAGGATGTGAGCGCTGCACTCCTACGGGAGGCAGCA	4	E11	2	P1-4	D01	Foam	30L	-0.441982	-0.485108	R00	30	High	6.5	19	Molar	T30	Lingual	Mandible	Right	IV	454	Run.2.P1-4.30L.D01.R00.Foam
P1.2.03L.D03.R00	GTATGACTGGCT	GCACTCCTACGGGAGGCAGCA	CGTATCGCCTCCCTCGCGCCATCAG	338F_BC412	CGTATCGCCTCCCTCGCGCCATCAGGTATGACTGGCTGCACTCCTACGGGAGGCAGCA	5	C04	2	P1-2	D03	Foam	03L	-0.485714	0.436875	R00	3	High	3	3	Molar	T03	Lingual	Maxilla	Right	I	454	Run.2.P1-2.03L.D03.R00.Foam
P1.3.09L.D04.R00	ACGTTAGCACAC	GCACTCCTACGGGAGGCAGCA	CGTATCGCCTCCCTCGCGCCATCAG	338F_BC044	CGTATCGCCTCCCTCGCGCCATCAGACGTTAGCACACGCACTCCTACGGGAGGCAGCA	1	D08	2	P1-3	D04	Foam	09L	0.082799	0.88506	R00	9	High	2.5	8	CentralIncisor	T09	Lingual	Maxilla	Left	II	454	Run.2.P1-3.09L.D04.R00.Foam
P1.3.30B.D06.R00	ATCCTCAGTAGT	GCACTCCTACGGGAGGCAGCA	CGTATCGCCTCCCTCGCGCCATCAG	338F_BC119	CGTATCGCCTCCCTCGCGCCATCAGATCCTCAGTAGTGCACTCCTACGGGAGGCAGCA	2	B11	2	P1-3	D06	Foam	30B	-0.660641	-0.536329	R00	30	Low	1	19	Molar	T30	Buccal	Mandible	Right	IV	454	Run.2.P1-3.30B.D06.R00.Foam
P1.3.24L.D04.R00	AGTAGTATCCTC	GCACTCCTACGGGAGGCAGCA	CGTATCGCCTCCCTCGCGCCATCAG	338F_BC092	CGTATCGCCTCCCTCGCGCCATCAGAGTAGTATCCTCGCACTCCTACGGGAGGCAGCA	1	H08	2	P1-3	D04	Foam	24L	0.0740527	-0.907683	R00	24	High	7.8	24	CentralIncisor	T24	Lingual	Mandible	Left	III	454	Run.2.P1-3.24L.D04.R00.Foam
P1.4.19B.D08.R02	TCTCACTAGGTA	GCACTCCTACGGGAGGCAGCA	CGTATCGCCTCCCTCGCGCCATCAG	338F_BC534	CGTATCGCCTCCCTCGCGCCATCAGTCTCACTAGGTAGCACTCCTACGGGAGGCAGCA	6	E06	2	P1-4	D08	Foam	19B	0.625073	-0.523524	R02	19	Low	1	19	Molar	T19	Buccal	Mandible	Left	III	454	Run.2.P1-4.19B.D08.R02.Foam
P2.1.03L.D01.R00	GGACGTCACAGT	GCACTCCTACGGGAGGCAGCA	CGTATCGCCTCCCTCGCGCCATCAG	338F_BC390	CGTATCGCCTCCCTCGCGCCATCAGGGACGTCACAGTGCACTCCTACGGGAGGCAGCA	5	A06	2	P2-1	D01	Foam	03L	-0.485714	0.436875	R00	3	High	3	3	Molar	T03	Lingual	Maxilla	Right	I	454	Run.2.P2-1.03L.D01.R00.Foam
P1.3.24B.D08.R00	AGGCTACACGAC	GCACTCCTACGGGAGGCAGCA	CGTATCGCCTCCCTCGCGCCATCAG	338F_BC088	CGTATCGCCTCCCTCGCGCCATCAGAGGCTACACGACGCACTCCTACGGGAGGCAGCA	1	H04	2	P1-3	D08	Foam	24B	0.0478136	-0.990918	R00	24	Low	1.5	24	CentralIncisor	T24	Buccal	Mandible	Left	III	454	Run.2.P1-3.24B.D08.R00.Foam
P1.4.30B.D06.R00	GATGATCGCCGA	GCACTCCTACGGGAGGCAGCA	CGTATCGCCTCCCTCGCGCCATCAG	338F_BC344	CGTATCGCCTCCCTCGCGCCATCAGGATGATCGCCGAGCACTCCTACGGGAGGCAGCA	4	E08	2	P1-4	D06	Foam	30B	-0.660641	-0.536329	R00	30	Low	1	19	Molar	T30	Buccal	Mandible	Right	IV	454	Run.2.P1-4.30B.D06.R00.Foam
P2.1.03L.D04.R00	GTATGTTGCTCA	GCACTCCTACGGGAGGCAGCA	CGTATCGCCTCCCTCGCGCCATCAG	338F_BC414	CGTATCGCCTCCCTCGCGCCATCAGGTATGTTGCTCAGCACTCCTACGGGAGGCAGCA	5	C06	2	P2-1	D04	Foam	03L	-0.485714	0.436875	R00	3	High	3	3	Molar	T03	Lingual	Maxilla	Right	I	454	Run.2.P2-1.03L.D04.R00.Foam
P1.4.09B.D05.R00	CAGACATTGCGT	GCACTCCTACGGGAGGCAGCA	CGTATCGCCTCCCTCGCGCCATCAG	338F_BC166	CGTATCGCCTCCCTCGCGCCATCAGCAGACATTGCGTGCACTCCTACGGGAGGCAGCA	2	F10	2	P1-4	D05	Foam	09B	0.082799	1.00671	R00	9	Low	0.8	8	CentralIncisor	T09	Buccal	Maxilla	Left	II	454	Run.2.P1-4.09B.D05.R00.Foam
P1.3.24L.D07.R01	GTCATTCACGAG	GCACTCCTACGGGAGGCAGCA	CGTATCGCCTCCCTCGCGCCATCAG	338F_BC418	CGTATCGCCTCCCTCGCGCCATCAGGTCATTCACGAGGCACTCCTACGGGAGGCAGCA	5	C10	2	P1-3	D07	Foam	24L	0.0740527	-0.907683	R01	24	High	7.8	24	CentralIncisor	T24	Lingual	Mandible	Left	III	454	Run.2.P1-3.24L.D07.R01.Foam
P1.4.30L.D05.R00	GCACGACAACAC	GCACTCCTACGGGAGGCAGCA	CGTATCGCCTCCCTCGCGCCATCAG	338F_BC351	CGTATCGCCTCCCTCGCGCCATCAGGCACGACAACACGCACTCCTACGGGAGGCAGCA	4	F03	2	P1-4	D05	Foam	30L	-0.441982	-0.485108	R00	30	High	6.5	19	Molar	T30	Lingual	Mandible	Right	IV	454	Run.2.P1-4.30L.D05.R00.Foam
P1.3.19L.D04.R00	AGCATATGAGAG	GCACTCCTACGGGAGGCAGCA	CGTATCGCCTCCCTCGCGCCATCAG	338F_BC076	CGTATCGCCTCCCTCGCGCCATCAGAGCATATGAGAGGCACTCCTACGGGAGGCAGCA	1	G04	2	P1-3	D04	Foam	19L	0.423907	-0.491511	R00	19	High	6.5	19	Molar	T19	Lingual	Mandible	Left	III	454	Run.2.P1-3.19L.D04.R00.Foam
P1.4.19L.D03.R00	GACAGGAGATAG	GCACTCCTACGGGAGGCAGCA	CGTATCGCCTCCCTCGCGCCATCAG	338F_BC301	CGTATCGCCTCCCTCGCGCCATCAGGACAGGAGATAGGCACTCCTACGGGAGGCAGCA	4	B01	2	P1-4	D03	Foam	19L	0.423907	-0.491511	R00	19	High	6.5	19	Molar	T19	Lingual	Mandible	Left	III	454	Run.2.P1-4.19L.D03.R00.Foam
P1.3.24B.D04.R00	AGCTCTCAGAGG	GCACTCCTACGGGAGGCAGCA	CGTATCGCCTCCCTCGCGCCATCAG	338F_BC084	CGTATCGCCTCCCTCGCGCCATCAGAGCTCTCAGAGGGCACTCCTACGGGAGGCAGCA	1	G12	2	P1-3	D04	Foam	24B	0.0478136	-0.990918	R00	24	Low	1.5	24	CentralIncisor	T24	Buccal	Mandible	Left	III	454	Run.2.P1-3.24B.D04.R00.Foam
P1.4.30B.D05.R00	GATCTTCAGTAC	GCACTCCTACGGGAGGCAGCA	CGTATCGCCTCCCTCGCGCCATCAG	338F_BC343	CGTATCGCCTCCCTCGCGCCATCAGGATCTTCAGTACGCACTCCTACGGGAGGCAGCA	4	E07	2	P1-4	D05	Foam	30B	-0.660641	-0.536329	R00	30	Low	1	19	Molar	T30	Buccal	Mandible	Right	IV	454	Run.2.P1-4.30B.D05.R00.Foam
P1.1.03L.D03.R00	GTATATCCGCAG	GCACTCCTACGGGAGGCAGCA	CGTATCGCCTCCCTCGCGCCATCAG	338F_BC410	CGTATCGCCTCCCTCGCGCCATCAGGTATATCCGCAGGCACTCCTACGGGAGGCAGCA	5	C02	2	P1-1	D03	Foam	03L	-0.485714	0.436875	R00	3	High	3	3	Molar	T03	Lingual	Maxilla	Right	I	454	Run.2.P1-1.03L.D03.R00.Foam
P1.3.30L.D03.R00	ATCTACTACACG	GCACTCCTACGGGAGGCAGCA	CGTATCGCCTCCCTCGCGCCATCAG	338F_BC124	CGTATCGCCTCCCTCGCGCCATCAGATCTACTACACGGCACTCCTACGGGAGGCAGCA	2	C04	2	P1-3	D03	Foam	30L	-0.441982	-0.485108	R00	30	High	6.5	19	Molar	T30	Lingual	Mandible	Right	IV	454	Run.2.P1-3.30L.D03.R00.Foam
P1.5.03B.D08.R00	TCAACAGCATCG	GCACTCCTACGGGAGGCAGCA	CGTATCGCCTCCCTCGCGCCATCAG	338F_BC490	CGTATCGCCTCCCTCGCGCCATCAGTCAACAGCATCGGCACTCCTACGGGAGGCAGCA	6	A10	2	P1-5	D08	Foam	03B	-0.485714	0.436875	R00	3	High	4.6	3	Molar	T03	Buccal	Maxilla	Right	I	454	Run.2.P1-5.03B.D08.R00.Foam
P1.3.24B.D07.R00	AGGACGCACTGT	GCACTCCTACGGGAGGCAGCA	CGTATCGCCTCCCTCGCGCCATCAG	338F_BC087	CGTATCGCCTCCCTCGCGCCATCAGAGGACGCACTGTGCACTCCTACGGGAGGCAGCA	1	H03	2	P1-3	D07	Foam	24B	0.0478136	-0.990918	R00	24	Low	1.5	24	CentralIncisor	T24	Buccal	Mandible	Left	III	454	Run.2.P1-3.24B.D07.R00.Foam
P1.4.24B.D04.R00	GACGTTGCACAG	GCACTCCTACGGGAGGCAGCA	CGTATCGCCTCCCTCGCGCCATCAG	338F_BC310	CGTATCGCCTCCCTCGCGCCATCAGGACGTTGCACAGGCACTCCTACGGGAGGCAGCA	4	B10	2	P1-4	D04	Foam	24B	0.0478136	-0.990918	R00	24	Low	1.5	24	CentralIncisor	T24	Buccal	Mandible	Left	III	454	Run.2.P1-4.24B.D04.R00.Foam
P1.4.08L.D07.R00	CACGTGACATGT	GCACTCCTACGGGAGGCAGCA	CGTATCGCCTCCCTCGCGCCATCAG	338F_BC160	CGTATCGCCTCCCTCGCGCCATCAGCACGTGACATGTGCACTCCTACGGGAGGCAGCA	2	F04	2	P1-4	D07	Foam	08L	-0.118367	0.872255	R00	8	High	2.5	8	CentralIncisor	T08	Lingual	Maxilla	Right	I	454	Run.2.P1-4.08L.D07.R00.Foam
P2.2.03L.D06.R00	GTCTGACAGTTG	GCACTCCTACGGGAGGCAGCA	CGTATCGCCTCCCTCGCGCCATCAG	338F_BC428	CGTATCGCCTCCCTCGCGCCATCAGGTCTGACAGTTGGCACTCCTACGGGAGGCAGCA	5	D08	2	P2-2	D06	Foam	03L	-0.485714	0.436875	R00	3	High	3	3	Molar	T03	Lingual	Maxilla	Right	I	454	Run.2.P2-2.03L.D06.R00.Foam
P1.4.14L.D07.R00	CTGTTCGTAGAG	GCACTCCTACGGGAGGCAGCA	CGTATCGCCTCCCTCGCGCCATCAG	338F_BC289	CGTATCGCCTCCCTCGCGCCATCAGCTGTTCGTAGAGGCACTCCTACGGGAGGCAGCA	4	A01	2	P1-4	D07	Foam	14L	0.432653	0.436875	R00	14	High	3	3	Molar	T14	Lingual	Maxilla	Left	II	454	Run.2.P1-4.14L.D07.R00.Foam
P1.3.03L.D06.R00	ACAGACCACTCA	GCACTCCTACGGGAGGCAGCA	CGTATCGCCTCCCTCGCGCCATCAG	338F_BC014	CGTATCGCCTCCCTCGCGCCATCAGACAGACCACTCAGCACTCCTACGGGAGGCAGCA	1	B02	2	P1-3	D06	Foam	03L	-0.485714	0.436875	R00	3	High	3	3	Molar	T03	Lingual	Maxilla	Right	I	454	Run.2.P1-3.03L.D06.R00.Foam
P1.2.24B.D08.R01	TGAACGCTAGCT	GCACTCCTACGGGAGGCAGCA	CGTATCGCCTCCCTCGCGCCATCAG	338F_BC544	CGTATCGCCTCCCTCGCGCCATCAGTGAACGCTAGCTGCACTCCTACGGGAGGCAGCA	6	F04	2	P1-2	D08	Bristle	24B	0.0478136	-0.990918	R01	24	Low	1.5	24	CentralIncisor	T24	Buccal	Mandible	Left	III	454	Run.2.P1-2.24B.D08.R01.Bristle
P1.3.25L.D04.R00	ATACTATTGCGC	GCACTCCTACGGGAGGCAGCA	CGTATCGCCTCCCTCGCGCCATCAG	338F_BC109	CGTATCGCCTCCCTCGCGCCATCAGATACTATTGCGCGCACTCCTACGGGAGGCAGCA	2	B01	2	P1-3	D04	Foam	25L	-0.0833817	-0.882073	R00	25	High	7.8	24	CentralIncisor	T25	Lingual	Mandible	Right	IV	454	Run.2.P1-3.25L.D04.R00.Foam
P1.4.SAL.D04.R00	GCTGCTGCAATA	GCACTCCTACGGGAGGCAGCA	CGTATCGCCTCCCTCGCGCCATCAG	338F_BC383	CGTATCGCCTCCCTCGCGCCATCAGGCTGCTGCAATAGCACTCCTACGGGAGGCAGCA	4	H11	2	P1-4	D04	Conical	SAL	NA	NA	R00	SAL	SAL	NA	SAL	SAL	SAL	SAL	SAL	SAL	SAL	454	Run.2.P1-4.SAL.D04.R00.Conical
P1.3.SAL.D08.R00	GCTATTCGACAT	GCACTCCTACGGGAGGCAGCA	CGTATCGCCTCCCTCGCGCCATCAG	338F_BC379	CGTATCGCCTCCCTCGCGCCATCAGGCTATTCGACATGCACTCCTACGGGAGGCAGCA	4	H07	2	P1-3	D08	Conical	SAL	NA	NA	R00	SAL	SAL	NA	SAL	SAL	SAL	SAL	SAL	SAL	SAL	454	Run.2.P1-3.SAL.D08.R00.Conical
P1.5.08B.D08.R01	TCGAGACGCTTA	GCACTCCTACGGGAGGCAGCA	CGTATCGCCTCCCTCGCGCCATCAG	338F_BC516	CGTATCGCCTCCCTCGCGCCATCAGTCGAGACGCTTAGCACTCCTACGGGAGGCAGCA	6	C12	2	P1-5	D08	Curette	08B	-0.127114	1.01952	R01	8	Low	0.8	8	CentralIncisor	T08	Buccal	Maxilla	Right	I	454	Run.2.P1-5.08B.D08.R001.Curette
P1.4.09B.D08.R01	TACACGATCTAC	GCACTCCTACGGGAGGCAGCA	CGTATCGCCTCCCTCGCGCCATCAG	338F_BC451	CGTATCGCCTCCCTCGCGCCATCAGTACACGATCTACGCACTCCTACGGGAGGCAGCA	5	F07	2	P1-4	D08	Foam	09B	0.082799	1.00671	R01	9	Low	0.8	8	CentralIncisor	T09	Buccal	Maxilla	Left	II	454	Run.2.P1-4.09B.D08.R01.Foam
P1.5.13B.D08.R00	TCTGCGTACTAA	GCACTCCTACGGGAGGCAGCA	CGTATCGCCTCCCTCGCGCCATCAG	338F_BC540	CGTATCGCCTCCCTCGCGCCATCAGTCTGCGTACTAAGCACTCCTACGGGAGGCAGCA	6	E12	2	P1-5	D08	Curette	13B	0.616327	0.628954	R00	13	NA	NA	4	PreMolar	T13	Buccal	Maxilla	Left	II	454	Run.2.P1-5.13B.D08.R00.Curette
P1.4.19B.D07.R00	GAAGTCTCGCAT	GCACTCCTACGGGAGGCAGCA	CGTATCGCCTCCCTCGCGCCATCAG	338F_BC297	CGTATCGCCTCCCTCGCGCCATCAGGAAGTCTCGCATGCACTCCTACGGGAGGCAGCA	4	A09	2	P1-4	D07	Foam	19B	0.625073	-0.523524	R00	19	Low	1	19	Molar	T19	Buccal	Mandible	Left	III	454	Run.2.P1-4.19B.D07.R00.Foam
P1.5.19B.D01.R00	TATTCGTGTCAG	GCACTCCTACGGGAGGCAGCA	CGTATCGCCTCCCTCGCGCCATCAG	338F_BC489	CGTATCGCCTCCCTCGCGCCATCAGTATTCGTGTCAGGCACTCCTACGGGAGGCAGCA	6	A09	2	P1-5	D01	Foam	19B	0.625073	-0.523524	R00	19	Low	1	19	Molar	T19	Buccal	Mandible	Left	III	454	Run.2.P1-5.19B.D01.R00.Foam
P1.4.24B.D06.R00	GACTAGACCAGC	GCACTCCTACGGGAGGCAGCA	CGTATCGCCTCCCTCGCGCCATCAG	338F_BC312	CGTATCGCCTCCCTCGCGCCATCAGGACTAGACCAGCGCACTCCTACGGGAGGCAGCA	4	B12	2	P1-4	D06	Foam	24B	0.0478136	-0.990918	R00	24	Low	1.5	24	CentralIncisor	T24	Buccal	Mandible	Left	III	454	Run.2.P1-4.24B.D06.R00.Foam
P1.5.09B.D08.R01	TCGTGTCTATAG	GCACTCCTACGGGAGGCAGCA	CGTATCGCCTCCCTCGCGCCATCAG	338F_BC528	CGTATCGCCTCCCTCGCGCCATCAGTCGTGTCTATAGGCACTCCTACGGGAGGCAGCA	6	D12	2	P1-5	D08	Curette	09B	0.082799	1.00671	R01	9	Low	0.8	8	CentralIncisor	T09	Buccal	Maxilla	Left	II	454	Run.2.P1-5.09B.D08.R001.Curette
P1.3.14L.D01.R00	ACTGTCGAAGCT	GCACTCCTACGGGAGGCAGCA	CGTATCGCCTCCCTCGCGCCATCAG	338F_BC057	CGTATCGCCTCCCTCGCGCCATCAGACTGTCGAAGCTGCACTCCTACGGGAGGCAGCA	1	E09	2	P1-3	D01	Foam	14L	0.432653	0.436875	R00	14	High	3	3	Molar	T14	Lingual	Maxilla	Left	II	454	Run.2.P1-3.14L.D01.R00.Foam
P2.1.03L.D08.R00	GTGTACCTATCA	GCACTCCTACGGGAGGCAGCA	CGTATCGCCTCCCTCGCGCCATCAG	338F_BC438	CGTATCGCCTCCCTCGCGCCATCAGGTGTACCTATCAGCACTCCTACGGGAGGCAGCA	5	E06	2	P2-1	D08	Foam	03L	-0.485714	0.436875	R00	3	High	3	3	Molar	T03	Lingual	Maxilla	Right	I	454	Run.2.P2-1.03L.D08.R00.Foam
P1.4.24L.D07.R00	GAGAGAATGATC	GCACTCCTACGGGAGGCAGCA	CGTATCGCCTCCCTCGCGCCATCAG	338F_BC321	CGTATCGCCTCCCTCGCGCCATCAGGAGAGAATGATCGCACTCCTACGGGAGGCAGCA	4	C09	2	P1-4	D07	Foam	24L	0.0740527	-0.907683	R00	24	High	7.8	24	CentralIncisor	T24	Lingual	Mandible	Left	III	454	Run.2.P1-4.24L.D07.R00.Foam
P1.3.30B.D08.R01	TGCTCAGTATGT	GCACTCCTACGGGAGGCAGCA	CGTATCGCCTCCCTCGCGCCATCAG	338F_BC569	CGTATCGCCTCCCTCGCGCCATCAGTGCTCAGTATGTGCACTCCTACGGGAGGCAGCA	6	H05	2	P1-3	D08	Foam	30B	-0.660641	-0.536329	R01	30	Low	1	19	Molar	T30	Buccal	Mandible	Right	IV	454	Run.2.P1-3.30B.D08.R01.Foam
P1.3.14B.D03.R00	ACTCGATTCGAT	GCACTCCTACGGGAGGCAGCA	CGTATCGCCTCCCTCGCGCCATCAG	338F_BC051	CGTATCGCCTCCCTCGCGCCATCAGACTCGATTCGATGCACTCCTACGGGAGGCAGCA	1	E03	2	P1-3	D03	Foam	14B	0.660058	0.468888	R00	14	High	4.6	3	Molar	T14	Buccal	Maxilla	Left	II	454	Run.2.P1-3.14B.D03.R00.Foam
P1.4.25B.D03.R00	GAGCATTCTCTA	GCACTCCTACGGGAGGCAGCA	CGTATCGCCTCCCTCGCGCCATCAG	338F_BC325	CGTATCGCCTCCCTCGCGCCATCAGGAGCATTCTCTAGCACTCCTACGGGAGGCAGCA	4	D01	2	P1-4	D03	Foam	25B	-0.0921281	-0.99732	R00	25	Low	1.5	24	CentralIncisor	T25	Buccal	Mandible	Right	IV	454	Run.2.P1-4.25B.D03.R00.Foam
P1.4.14L.D08.R00	CTTAGCACATCA	GCACTCCTACGGGAGGCAGCA	CGTATCGCCTCCCTCGCGCCATCAG	338F_BC290	CGTATCGCCTCCCTCGCGCCATCAGCTTAGCACATCAGCACTCCTACGGGAGGCAGCA	4	A02	2	P1-4	D08	Foam	14L	0.432653	0.436875	R00	14	High	3	3	Molar	T14	Lingual	Maxilla	Left	II	454	Run.2.P1-4.14L.D08.R00.Foam
P1.3.SAL.D04.R00	GCTAAGAGAGTA	GCACTCCTACGGGAGGCAGCA	CGTATCGCCTCCCTCGCGCCATCAG	338F_BC375	CGTATCGCCTCCCTCGCGCCATCAGGCTAAGAGAGTAGCACTCCTACGGGAGGCAGCA	4	H03	2	P1-3	D04	Conical	SAL	NA	NA	R00	SAL	SAL	NA	SAL	SAL	SAL	SAL	SAL	SAL	SAL	454	Run.2.P1-3.SAL.D04.R00.Conical
P1.4.24B.D07.R00	GACTCACTCAAT	GCACTCCTACGGGAGGCAGCA	CGTATCGCCTCCCTCGCGCCATCAG	338F_BC313	CGTATCGCCTCCCTCGCGCCATCAGGACTCACTCAATGCACTCCTACGGGAGGCAGCA	4	C01	2	P1-4	D07	Foam	24B	0.0478136	-0.990918	R00	24	Low	1.5	24	CentralIncisor	T24	Buccal	Mandible	Left	III	454	Run.2.P1-4.24B.D07.R00.Foam
P1.3.SAL.D02.R01	GCAGGATAGATA	GCACTCCTACGGGAGGCAGCA	CGTATCGCCTCCCTCGCGCCATCAG	338F_BC356	CGTATCGCCTCCCTCGCGCCATCAGGCAGGATAGATAGCACTCCTACGGGAGGCAGCA	4	F08	2	P1-3	D02	Conical	SAL	NA	NA	R01	SAL	SAL	NA	SAL	SAL	SAL	SAL	SAL	SAL	SAL	454	Run.2.P1-3.SAL.D02.R01.Conical
P1.5.30B.D08.R00	TGCGTATAGTGC	GCACTCCTACGGGAGGCAGCA	CGTATCGCCTCCCTCGCGCCATCAG	338F_BC563	CGTATCGCCTCCCTCGCGCCATCAGTGCGTATAGTGCGCACTCCTACGGGAGGCAGCA	6	G11	2	P1-5	D08	Foam	30B	-0.660641	-0.536329	R00	30	Low	1	19	Molar	T30	Buccal	Mandible	Right	IV	454	Run.2.P1-5.30B.D08.R00.Foam
P1.4.24B.D03.R00	GACGCTAGTTCA	GCACTCCTACGGGAGGCAGCA	CGTATCGCCTCCCTCGCGCCATCAG	338F_BC309	CGTATCGCCTCCCTCGCGCCATCAGGACGCTAGTTCAGCACTCCTACGGGAGGCAGCA	4	B09	2	P1-4	D03	Foam	24B	0.0478136	-0.990918	R00	24	Low	1.5	24	CentralIncisor	T24	Buccal	Mandible	Left	III	454	Run.2.P1-4.24B.D03.R00.Foam
P1.4.30L.D07.R00	GCACTGAGACGT	GCACTCCTACGGGAGGCAGCA	CGTATCGCCTCCCTCGCGCCATCAG	338F_BC353	CGTATCGCCTCCCTCGCGCCATCAGGCACTGAGACGTGCACTCCTACGGGAGGCAGCA	4	F05	2	P1-4	D07	Foam	30L	-0.441982	-0.485108	R00	30	High	6.5	19	Molar	T30	Lingual	Mandible	Right	IV	454	Run.2.P1-4.30L.D07.R00.Foam
P1.2.03L.D07.R00	TACTAATCTGCG	GCACTCCTACGGGAGGCAGCA	CGTATCGCCTCCCTCGCGCCATCAG	338F_BC460	CGTATCGCCTCCCTCGCGCCATCAGTACTAATCTGCGGCACTCCTACGGGAGGCAGCA	5	G04	2	P1-2	D07	Foam	03L	-0.485714	0.436875	R00	3	High	3	3	Molar	T03	Lingual	Maxilla	Right	I	454	Run.2.P1-2.03L.D07.R00.Foam
P1.3.19B.D08.R00	AGCACACCTACA	GCACTCCTACGGGAGGCAGCA	CGTATCGCCTCCCTCGCGCCATCAG	338F_BC072	CGTATCGCCTCCCTCGCGCCATCAGAGCACACCTACAGCACTCCTACGGGAGGCAGCA	1	F12	2	P1-3	D08	Foam	19B	0.625073	-0.523524	R00	19	Low	1	19	Molar	T19	Buccal	Mandible	Left	III	454	Run.2.P1-3.19B.D08.R00.Foam
P1.4.14B.D08.R00	CATATACTCGCA	GCACTCCTACGGGAGGCAGCA	CGTATCGCCTCCCTCGCGCCATCAG	338F_BC185	CGTATCGCCTCCCTCGCGCCATCAGCATATACTCGCAGCACTCCTACGGGAGGCAGCA	2	H05	2	P1-4	D08	Foam	14B	0.660058	0.468888	R00	14	High	4.6	3	Molar	T14	Buccal	Maxilla	Left	II	454	Run.2.P1-4.14B.D08.R00.Foam
P1.4.19L.D05.R00	GACATCGGCTAT	GCACTCCTACGGGAGGCAGCA	CGTATCGCCTCCCTCGCGCCATCAG	338F_BC303	CGTATCGCCTCCCTCGCGCCATCAGGACATCGGCTATGCACTCCTACGGGAGGCAGCA	4	B03	2	P1-4	D05	Foam	19L	0.423907	-0.491511	R00	19	High	6.5	19	Molar	T19	Lingual	Mandible	Left	III	454	Run.2.P1-4.19L.D05.R00.Foam
P1.3.30B.D07.R00	ATCGATCTGTGG	GCACTCCTACGGGAGGCAGCA	CGTATCGCCTCCCTCGCGCCATCAG	338F_BC120	CGTATCGCCTCCCTCGCGCCATCAGATCGATCTGTGGGCACTCCTACGGGAGGCAGCA	2	B12	2	P1-3	D07	Foam	30B	-0.660641	-0.536329	R00	30	Low	1	19	Molar	T30	Buccal	Mandible	Right	IV	454	Run.2.P1-3.30B.D07.R00.Foam
P1.4.03B.D06.R00	ATGCCTGAGCAG	GCACTCCTACGGGAGGCAGCA	CGTATCGCCTCCCTCGCGCCATCAG	338F_BC135	CGTATCGCCTCCCTCGCGCCATCAGATGCCTGAGCAGGCACTCCTACGGGAGGCAGCA	2	D03	2	P1-4	D06	Foam	03B	-0.485714	0.436875	R00	3	High	4.6	3	Molar	T03	Buccal	Maxilla	Right	I	454	Run.2.P1-4.03B.D06.R00.Foam
P1.1.14L.D01.R00	GCTTACATCGAG	GCACTCCTACGGGAGGCAGCA	CGTATCGCCTCCCTCGCGCCATCAG	338F_BC387	CGTATCGCCTCCCTCGCGCCATCAGGCTTACATCGAGGCACTCCTACGGGAGGCAGCA	5	A03	2	P1-1	D01	Bristle	14L	0.432653	0.436875	R00	14	High	3	3	Molar	T14	Lingual	Maxilla	Left	II	454	Run.2.P1-1.14L.D01.R00.Bristle
P1.3.08L.D02.R00	ACCAGCGACTAG	GCACTCCTACGGGAGGCAGCA	CGTATCGCCTCCCTCGCGCCATCAG	338F_BC026	CGTATCGCCTCCCTCGCGCCATCAGACCAGCGACTAGGCACTCCTACGGGAGGCAGCA	1	C02	2	P1-3	D02	Foam	08L	-0.118367	0.872255	R00	8	High	2.5	8	CentralIncisor	T08	Lingual	Maxilla	Right	I	454	Run.2.P1-3.08L.D02.R00.Foam
P1.3.09B.D01.R00	ACGCAACTGCTA	GCACTCCTACGGGAGGCAGCA	CGTATCGCCTCCCTCGCGCCATCAG	338F_BC033	CGTATCGCCTCCCTCGCGCCATCAGACGCAACTGCTAGCACTCCTACGGGAGGCAGCA	1	C09	2	P1-3	D01	Foam	09B	0.082799	1.00671	R00	9	Low	0.8	8	CentralIncisor	T09	Buccal	Maxilla	Left	II	454	Run.2.P1-3.09B.D01.R00.Foam
P1.4.30B.D02.R00	GATCGTCCAGAT	GCACTCCTACGGGAGGCAGCA	CGTATCGCCTCCCTCGCGCCATCAG	338F_BC340	CGTATCGCCTCCCTCGCGCCATCAGGATCGTCCAGATGCACTCCTACGGGAGGCAGCA	4	E04	2	P1-4	D02	Foam	30B	-0.660641	-0.536329	R00	30	Low	1	19	Molar	T30	Buccal	Mandible	Right	IV	454	Run.2.P1-4.30B.D02.R00.Foam
P1.4.SAL.D08.R00	GTCGCTGTCTTC	GCACTCCTACGGGAGGCAGCA	CGTATCGCCTCCCTCGCGCCATCAG	338F_BC421	CGTATCGCCTCCCTCGCGCCATCAGGTCGCTGTCTTCGCACTCCTACGGGAGGCAGCA	5	D01	2	P1-4	D08	Conical	SAL	NA	NA	R00	SAL	SAL	NA	SAL	SAL	SAL	SAL	SAL	SAL	SAL	454	Run.2.P1-4.SAL.D08.R00.Conical
P1.3.SAL.D05.R01	GCAGTTCATATC	GCACTCCTACGGGAGGCAGCA	CGTATCGCCTCCCTCGCGCCATCAG	338F_BC359	CGTATCGCCTCCCTCGCGCCATCAGGCAGTTCATATCGCACTCCTACGGGAGGCAGCA	4	F11	2	P1-3	D05	Conical	SAL	NA	NA	R01	SAL	SAL	NA	SAL	SAL	SAL	SAL	SAL	SAL	SAL	454	Run.2.P1-3.SAL.D05.R01.Conical
P1.4.19L.D06.R00	GACCACTACGAT	GCACTCCTACGGGAGGCAGCA	CGTATCGCCTCCCTCGCGCCATCAG	338F_BC304	CGTATCGCCTCCCTCGCGCCATCAGGACCACTACGATGCACTCCTACGGGAGGCAGCA	4	B04	2	P1-4	D06	Foam	19L	0.423907	-0.491511	R00	19	High	6.5	19	Molar	T19	Lingual	Mandible	Left	III	454	Run.2.P1-4.19L.D06.R00.Foam
P1.3.SAL.D07.R00	GCTATCACGAGT	GCACTCCTACGGGAGGCAGCA	CGTATCGCCTCCCTCGCGCCATCAG	338F_BC378	CGTATCGCCTCCCTCGCGCCATCAGGCTATCACGAGTGCACTCCTACGGGAGGCAGCA	4	H06	2	P1-3	D07	Conical	SAL	NA	NA	R00	SAL	SAL	NA	SAL	SAL	SAL	SAL	SAL	SAL	SAL	454	Run.2.P1-3.SAL.D07.R00.Conical
P1.3.24B.D05.R00	AGCTGACTAGTC	GCACTCCTACGGGAGGCAGCA	CGTATCGCCTCCCTCGCGCCATCAG	338F_BC085	CGTATCGCCTCCCTCGCGCCATCAGAGCTGACTAGTCGCACTCCTACGGGAGGCAGCA	1	H01	2	P1-3	D05	Foam	24B	0.0478136	-0.990918	R00	24	Low	1.5	24	CentralIncisor	T24	Buccal	Mandible	Left	III	454	Run.2.P1-3.24B.D05.R00.Foam
P1.5.14B.D08.R01	TGAGCGATTCTG	GCACTCCTACGGGAGGCAGCA	CGTATCGCCTCCCTCGCGCCATCAG	338F_BC552	CGTATCGCCTCCCTCGCGCCATCAGTGAGCGATTCTGGCACTCCTACGGGAGGCAGCA	6	F12	2	P1-5	D08	Curette	14B	0.660058	0.468888	R01	14	High	4.6	3	Molar	T14	Buccal	Maxilla	Left	II	454	Run.2.P1-5.14B.D08.R001.Curette
P1.5.30L.D08.R00	TGGTCATCACTA	GCACTCCTACGGGAGGCAGCA	CGTATCGCCTCCCTCGCGCCATCAG	338F_BC575	CGTATCGCCTCCCTCGCGCCATCAGTGGTCATCACTAGCACTCCTACGGGAGGCAGCA	6	H11	2	P1-5	D08	Foam	30L	-0.441982	-0.485108	R00	30	High	6.5	19	Molar	T30	Lingual	Mandible	Right	IV	454	Run.2.P1-5.30L.D08.R00.Foam#SampleID
P1.3.08L.D03.R00	ACCGCAGAGTCA	GCACTCCTACGGGAGGCAGCA	CGTATCGCCTCCCTCGCGCCATCAG	338F_BC027	CGTATCGCCTCCCTCGCGCCATCAGACCGCAGAGTCAGCACTCCTACGGGAGGCAGCA	1	C03	2	P1-3	D03	Foam	08L	-0.118367	0.872255	R00	8	High	2.5	8	CentralIncisor	T08	Lingual	Maxilla	Right	I	454	Run.2.P1-3.08L.D03.R00.Foam
P1.3.25B.D04.R00	AGTGTTCGATCG	GCACTCCTACGGGAGGCAGCA	CGTATCGCCTCCCTCGCGCCATCAG	338F_BC101	CGTATCGCCTCCCTCGCGCCATCAGAGTGTTCGATCGGCACTCCTACGGGAGGCAGCA	2	A05	2	P1-3	D04	Foam	25B	-0.0921281	-0.99732	R00	25	Low	1.5	24	CentralIncisor	T25	Buccal	Mandible	Right	IV	454	Run.2.P1-3.25B.D04.R00.Foam
P1.5.24B.D08.R00	TCGACTCCTCGT	GCACTCCTACGGGAGGCAGCA	CGTATCGCCTCCCTCGCGCCATCAG	338F_BC515	CGTATCGCCTCCCTCGCGCCATCAGTCGACTCCTCGTGCACTCCTACGGGAGGCAGCA	6	C11	2	P1-5	D08	Foam	24B	0.0478136	-0.990918	R00	24	Low	1.5	24	CentralIncisor	T24	Buccal	Mandible	Left	III	454	Run.2.P1-5.24B.D08.R00.Foam
P1.3.03L.D03.R00	ACACGGTGTCTA	GCACTCCTACGGGAGGCAGCA	CGTATCGCCTCCCTCGCGCCATCAG	338F_BC011	CGTATCGCCTCCCTCGCGCCATCAGACACGGTGTCTAGCACTCCTACGGGAGGCAGCA	1	A11	2	P1-3	D03	Foam	03L	-0.485714	0.436875	R00	3	High	3	3	Molar	T03	Lingual	Maxilla	Right	I	454	Run.2.P1-3.03L.D03.R00.Foam
P1.4.08L.D02.R00	CACATCTAACAC	GCACTCCTACGGGAGGCAGCA	CGTATCGCCTCCCTCGCGCCATCAG	338F_BC155	CGTATCGCCTCCCTCGCGCCATCAGCACATCTAACACGCACTCCTACGGGAGGCAGCA	2	E11	2	P1-4	D02	Foam	08L	-0.118367	0.872255	R00	8	High	2.5	8	CentralIncisor	T08	Lingual	Maxilla	Right	I	454	Run.2.P1-4.08L.D02.R00.Foam
P1.3.03B.D06.R00	AATCAGTCTCGT	GCACTCCTACGGGAGGCAGCA	CGTATCGCCTCCCTCGCGCCATCAG	338F_BC006	CGTATCGCCTCCCTCGCGCCATCAGAATCAGTCTCGTGCACTCCTACGGGAGGCAGCA	1	A06	2	P1-3	D06	Foam	03B	-0.713119	0.488096	R00	3	High	4.6	3	Molar	T03	Buccal	Maxilla	Right	I	454	Run.2.P1-3.03B.D06.R00.Foam
P1.4.25L.D06.R00	GATATGCGGCTG	GCACTCCTACGGGAGGCAGCA	CGTATCGCCTCCCTCGCGCCATCAG	338F_BC336	CGTATCGCCTCCCTCGCGCCATCAGGATATGCGGCTGGCACTCCTACGGGAGGCAGCA	4	D12	2	P1-4	D06	Foam	25L	-0.0833817	-0.882073	R00	25	High	7.8	24	CentralIncisor	T25	Lingual	Mandible	Right	IV	454	Run.2.P1-4.25L.D06.R00.Foam
P1.3.19L.D06.R00	AGCGACTGTGCA	GCACTCCTACGGGAGGCAGCA	CGTATCGCCTCCCTCGCGCCATCAG	338F_BC078	CGTATCGCCTCCCTCGCGCCATCAGAGCGACTGTGCAGCACTCCTACGGGAGGCAGCA	1	G06	2	P1-3	D06	Foam	19L	0.423907	-0.491511	R00	19	High	6.5	19	Molar	T19	Lingual	Mandible	Left	III	454	Run.2.P1-3.19L.D06.R00.Foam
P1.2.14B.D08.R01	TCGATGAACTCG	GCACTCCTACGGGAGGCAGCA	CGTATCGCCTCCCTCGCGCCATCAG	338F_BC520	CGTATCGCCTCCCTCGCGCCATCAGTCGATGAACTCGGCACTCCTACGGGAGGCAGCA	6	D04	2	P1-2	D08	Bristle	14B	0.660058	0.468888	R01	14	High	4.6	3	Molar	T14	Buccal	Maxilla	Left	II	454	Run.2.P1-2.14B.D08.R01.Bristle
P1.3.08L.D08.R00	ACGATGCGACCA	GCACTCCTACGGGAGGCAGCA	CGTATCGCCTCCCTCGCGCCATCAG	338F_BC032	CGTATCGCCTCCCTCGCGCCATCAGACGATGCGACCAGCACTCCTACGGGAGGCAGCA	1	C08	2	P1-3	D08	Foam	08L	-0.118367	0.872255	R00	8	High	2.5	8	CentralIncisor	T08	Lingual	Maxilla	Right	I	454	Run.2.P1-3.08L.D08.R00.Foam
P1.1.09L.D08.R01	TCATGGTACACT	GCACTCCTACGGGAGGCAGCA	CGTATCGCCTCCCTCGCGCCATCAG	338F_BC507	CGTATCGCCTCCCTCGCGCCATCAGTCATGGTACACTGCACTCCTACGGGAGGCAGCA	6	C03	2	P1-1	D08	Bristle	09L	0.082799	0.88506	R01	9	High	2.5	8	CentralIncisor	T09	Lingual	Maxilla	Left	II	454	Run.2.P1-1.09L.D08.R01.Bristle
P1.4.25B.D01.R00	GAGATGCCGACT	GCACTCCTACGGGAGGCAGCA	CGTATCGCCTCCCTCGCGCCATCAG	338F_BC323	CGTATCGCCTCCCTCGCGCCATCAGGAGATGCCGACTGCACTCCTACGGGAGGCAGCA	4	C11	2	P1-4	D01	Foam	25B	-0.0921281	-0.99732	R00	25	Low	1.5	24	CentralIncisor	T25	Buccal	Mandible	Right	IV	454	Run.2.P1-4.25B.D01.R00.Foam
P1.4.14B.D02.R00	CAGTGATCCTAG	GCACTCCTACGGGAGGCAGCA	CGTATCGCCTCCCTCGCGCCATCAG	338F_BC179	CGTATCGCCTCCCTCGCGCCATCAGCAGTGATCCTAGGCACTCCTACGGGAGGCAGCA	2	G11	2	P1-4	D02	Foam	14B	0.660058	0.468888	R00	14	High	4.6	3	Molar	T14	Buccal	Maxilla	Left	II	454	Run.2.P1-4.14B.D02.R00.Foam
P1.4.03B.D04.R00	ATGCACTGGCGA	GCACTCCTACGGGAGGCAGCA	CGTATCGCCTCCCTCGCGCCATCAG	338F_BC133	CGTATCGCCTCCCTCGCGCCATCAGATGCACTGGCGAGCACTCCTACGGGAGGCAGCA	2	D01	2	P1-4	D04	Foam	03B	-0.485714	0.436875	R00	3	High	4.6	3	Molar	T03	Buccal	Maxilla	Right	I	454	Run.2.P1-4.03B.D04.R00.Foam
P1.2.03L.D05.R00	GTGCACATTATC	GCACTCCTACGGGAGGCAGCA	CGTATCGCCTCCCTCGCGCCATCAG	338F_BC436	CGTATCGCCTCCCTCGCGCCATCAGGTGCACATTATCGCACTCCTACGGGAGGCAGCA	5	E04	2	P1-2	D05	Foam	03L	-0.485714	0.436875	R00	3	High	3	3	Molar	T03	Lingual	Maxilla	Right	I	454	Run.2.P1-2.03L.D05.R00.Foam
P1.4.19L.D04.R00	GACAGTTACTGC	GCACTCCTACGGGAGGCAGCA	CGTATCGCCTCCCTCGCGCCATCAG	338F_BC302	CGTATCGCCTCCCTCGCGCCATCAGGACAGTTACTGCGCACTCCTACGGGAGGCAGCA	4	B02	2	P1-4	D04	Foam	19L	0.423907	-0.491511	R00	19	High	6.5	19	Molar	T19	Lingual	Mandible	Left	III	454	Run.2.P1-4.19L.D04.R00.Foam
P1.3.25B.D06.R00	AGTTCAGACGCT	GCACTCCTACGGGAGGCAGCA	CGTATCGCCTCCCTCGCGCCATCAG	338F_BC103	CGTATCGCCTCCCTCGCGCCATCAGAGTTCAGACGCTGCACTCCTACGGGAGGCAGCA	2	A07	2	P1-3	D06	Foam	25B	-0.0921281	-0.99732	R00	25	Low	1.5	24	CentralIncisor	T25	Buccal	Mandible	Right	IV	454	Run.2.P1-3.25B.D06.R00.Foam
P1.1.14L.D02.R00	GGTGCGTGTATG	GCACTCCTACGGGAGGCAGCA	CGTATCGCCTCCCTCGCGCCATCAG	338F_BC399	CGTATCGCCTCCCTCGCGCCATCAGGGTGCGTGTATGGCACTCCTACGGGAGGCAGCA	5	B03	2	P1-1	D02	Bristle	14L	0.432653	0.436875	R00	14	High	3	3	Molar	T14	Lingual	Maxilla	Left	II	454	Run.2.P1-1.14L.D02.R00.Bristle
P1.3.SAL.D06.R00	GCTAGTCTGAAC	GCACTCCTACGGGAGGCAGCA	CGTATCGCCTCCCTCGCGCCATCAG	338F_BC377	CGTATCGCCTCCCTCGCGCCATCAGGCTAGTCTGAACGCACTCCTACGGGAGGCAGCA	4	H05	2	P1-3	D06	Conical	SAL	NA	NA	R00	SAL	SAL	NA	SAL	SAL	SAL	SAL	SAL	SAL	SAL	454	Run.2.P1-3.SAL.D06.R00.Conical
P1.4.03B.D01.R00	ATGACTCATTCG	GCACTCCTACGGGAGGCAGCA	CGTATCGCCTCCCTCGCGCCATCAG	338F_BC130	CGTATCGCCTCCCTCGCGCCATCAGATGACTCATTCGGCACTCCTACGGGAGGCAGCA	2	C10	2	P1-4	D01	Foam	03B	-0.485714	0.436875	R00	3	High	4.6	3	Molar	T03	Buccal	Maxilla	Right	I	454	Run.2.P1-4.03B.D01.R00.Foam
P1.4.30L.D08.R00	GCAGCACGTTGA	GCACTCCTACGGGAGGCAGCA	CGTATCGCCTCCCTCGCGCCATCAG	338F_BC354	CGTATCGCCTCCCTCGCGCCATCAGGCAGCACGTTGAGCACTCCTACGGGAGGCAGCA	4	F06	2	P1-4	D08	Foam	30L	-0.441982	-0.485108	R00	30	High	6.5	19	Molar	T30	Lingual	Mandible	Right	IV	454	Run.2.P1-4.30L.D08.R00.Foam
P1.2.14L.D08.R00	TAGCGACATCTG	GCACTCCTACGGGAGGCAGCA	CGTATCGCCTCCCTCGCGCCATCAG	338F_BC473	CGTATCGCCTCCCTCGCGCCATCAGTAGCGACATCTGGCACTCCTACGGGAGGCAGCA	5	H05	2	P1-2	D08	Bristle	14L	0.432653	0.436875	R00	14	High	3	3	Molar	T14	Lingual	Maxilla	Left	II	454	Run.2.P1-2.14L.D08.R00.Bristle
P1.3.19B.D01.R00	AGAGCAAGAGCA	GCACTCCTACGGGAGGCAGCA	CGTATCGCCTCCCTCGCGCCATCAG	338F_BC065	CGTATCGCCTCCCTCGCGCCATCAGAGAGCAAGAGCAGCACTCCTACGGGAGGCAGCA	1	F05	2	P1-3	D01	Foam	19B	0.625073	-0.523524	R00	19	Low	1	19	Molar	T19	Buccal	Mandible	Left	III	454	Run.2.P1-3.19B.D01.R00.Foam
P1.4.08B.D03.R00	CAACTATCAGCT	GCACTCCTACGGGAGGCAGCA	CGTATCGCCTCCCTCGCGCCATCAG	338F_BC148	CGTATCGCCTCCCTCGCGCCATCAGCAACTATCAGCTGCACTCCTACGGGAGGCAGCA	2	E04	2	P1-4	D03	Foam	08B	-0.127114	1.01952	R00	8	Low	0.8	8	CentralIncisor	T08	Buccal	Maxilla	Right	I	454	Run.2.P1-4.08B.D03.R00.Foam
P1.3.24B.D01.R00	AGCGTAGGTCGT	GCACTCCTACGGGAGGCAGCA	CGTATCGCCTCCCTCGCGCCATCAG	338F_BC081	CGTATCGCCTCCCTCGCGCCATCAGAGCGTAGGTCGTGCACTCCTACGGGAGGCAGCA	1	G09	2	P1-3	D01	Foam	24B	0.0478136	-0.990918	R00	24	Low	1.5	24	CentralIncisor	T24	Buccal	Mandible	Left	III	454	Run.2.P1-3.24B.D01.R00.Foam
P1.3.30L.D02.R00	ATCGTACAACTC	GCACTCCTACGGGAGGCAGCA	CGTATCGCCTCCCTCGCGCCATCAG	338F_BC123	CGTATCGCCTCCCTCGCGCCATCAGATCGTACAACTCGCACTCCTACGGGAGGCAGCA	2	C03	2	P1-3	D02	Foam	30L	-0.441982	-0.485108	R00	30	High	6.5	19	Molar	T30	Lingual	Mandible	Right	IV	454	Run.2.P1-3.30L.D02.R00.Foam
P1.3.30B.D08.R00	ATCGCGGACGAT	GCACTCCTACGGGAGGCAGCA	CGTATCGCCTCCCTCGCGCCATCAG	338F_BC121	CGTATCGCCTCCCTCGCGCCATCAGATCGCGGACGATGCACTCCTACGGGAGGCAGCA	2	C01	2	P1-3	D08	Foam	30B	-0.660641	-0.536329	R00	30	Low	1	19	Molar	T30	Buccal	Mandible	Right	IV	454	Run.2.P1-3.30B.D08.R00.Foam
P1.4.SAL.D07.R00	GTAGTGTCTAGC	GCACTCCTACGGGAGGCAGCA	CGTATCGCCTCCCTCGCGCCATCAG	338F_BC409	CGTATCGCCTCCCTCGCGCCATCAGGTAGTGTCTAGCGCACTCCTACGGGAGGCAGCA	5	C01	2	P1-4	D07	Conical	SAL	NA	NA	R00	SAL	SAL	NA	SAL	SAL	SAL	SAL	SAL	SAL	SAL	454	Run.2.P1-4.SAL.D07.R00.Conical
P1.3.03B.D07.R00	AATCGTGACTCG	GCACTCCTACGGGAGGCAGCA	CGTATCGCCTCCCTCGCGCCATCAG	338F_BC007	CGTATCGCCTCCCTCGCGCCATCAGAATCGTGACTCGGCACTCCTACGGGAGGCAGCA	1	A07	2	P1-3	D07	Foam	03B	-0.713119	0.488096	R00	3	High	4.6	3	Molar	T03	Buccal	Maxilla	Right	I	454	Run.2.P1-3.03B.D07.R00.Foam
P1.4.25B.D08.R02	TGATGCTAACTC	GCACTCCTACGGGAGGCAGCA	CGTATCGCCTCCCTCGCGCCATCAG	338F_BC558	CGTATCGCCTCCCTCGCGCCATCAGTGATGCTAACTCGCACTCCTACGGGAGGCAGCA	6	G06	2	P1-4	D08	Foam	25B	-0.0921281	-0.99732	R02	25	Low	1.5	24	CentralIncisor	T25	Buccal	Mandible	Right	IV	454	Run.2.P1-4.25B.D08.R02.Foam
P1.4.14B.D08.R01	TCGCGTATTAGT	GCACTCCTACGGGAGGCAGCA	CGTATCGCCTCCCTCGCGCCATCAG	338F_BC522	CGTATCGCCTCCCTCGCGCCATCAGTCGCGTATTAGTGCACTCCTACGGGAGGCAGCA	6	D06	2	P1-4	D08	Foam	14B	0.660058	0.468888	R01	14	High	4.6	3	Molar	T14	Buccal	Maxilla	Left	II	454	Run.2.P1-4.14B.D08.R01.Foam
P1.4.30B.D08.R00	GATGTCGTGTCA	GCACTCCTACGGGAGGCAGCA	CGTATCGCCTCCCTCGCGCCATCAG	338F_BC346	CGTATCGCCTCCCTCGCGCCATCAGGATGTCGTGTCAGCACTCCTACGGGAGGCAGCA	4	E10	2	P1-4	D08	Foam	30B	-0.660641	-0.536329	R00	30	Low	1	19	Molar	T30	Buccal	Mandible	Right	IV	454	Run.2.P1-4.30B.D08.R00.Foam
P1.4.08B.D08.R01	GTGTTGCAGCAT	GCACTCCTACGGGAGGCAGCA	CGTATCGCCTCCCTCGCGCCATCAG	338F_BC442	CGTATCGCCTCCCTCGCGCCATCAGGTGTTGCAGCATGCACTCCTACGGGAGGCAGCA	5	E10	2	P1-4	D08	Foam	08B	-0.127114	1.01952	R01	8	Low	0.8	8	CentralIncisor	T08	Buccal	Maxilla	Right	I	454	Run.2.P1-4.08B.D08.R01.Foam
P1.3.25L.D05.R00	ATACTCACTCAG	GCACTCCTACGGGAGGCAGCA	CGTATCGCCTCCCTCGCGCCATCAG	338F_BC110	CGTATCGCCTCCCTCGCGCCATCAGATACTCACTCAGGCACTCCTACGGGAGGCAGCA	2	B02	2	P1-3	D05	Foam	25L	-0.0833817	-0.882073	R00	25	High	7.8	24	CentralIncisor	T25	Lingual	Mandible	Right	IV	454	Run.2.P1-3.25L.D05.R00.Foam
P1.5.08B.D08.R00	TCGAATCACAGC	GCACTCCTACGGGAGGCAGCA	CGTATCGCCTCCCTCGCGCCATCAG	338F_BC514	CGTATCGCCTCCCTCGCGCCATCAGTCGAATCACAGCGCACTCCTACGGGAGGCAGCA	6	C10	2	P1-5	D08	Foam	08B	-0.127114	1.01952	R00	8	Low	0.8	8	CentralIncisor	T08	Buccal	Maxilla	Right	I	454	Run.2.P1-5.08B.D08.R00.Foam
P1.3.19L.D03.R00	AGCAGTCGCGAT	GCACTCCTACGGGAGGCAGCA	CGTATCGCCTCCCTCGCGCCATCAG	338F_BC075	CGTATCGCCTCCCTCGCGCCATCAGAGCAGTCGCGATGCACTCCTACGGGAGGCAGCA	1	G03	2	P1-3	D03	Foam	19L	0.423907	-0.491511	R00	19	High	6.5	19	Molar	T19	Lingual	Mandible	Left	III	454	Run.2.P1-3.19L.D03.R00.Foam
P1.4.19B.D04.R00	GAACTGTATCTC	GCACTCCTACGGGAGGCAGCA	CGTATCGCCTCCCTCGCGCCATCAG	338F_BC294	CGTATCGCCTCCCTCGCGCCATCAGGAACTGTATCTCGCACTCCTACGGGAGGCAGCA	4	A06	2	P1-4	D04	Foam	19B	0.625073	-0.523524	R00	19	Low	1	19	Molar	T19	Buccal	Mandible	Left	III	454	Run.2.P1-4.19B.D04.R00.Foam
P1.4.14L.D05.R00	CATCTGTAGCGA	GCACTCCTACGGGAGGCAGCA	CGTATCGCCTCCCTCGCGCCATCAG	338F_BC190	CGTATCGCCTCCCTCGCGCCATCAGCATCTGTAGCGAGCACTCCTACGGGAGGCAGCA	2	H10	2	P1-4	D05	Foam	14L	0.432653	0.436875	R00	14	High	3	3	Molar	T14	Lingual	Maxilla	Left	II	454	Run.2.P1-4.14L.D05.R00.Foam
P1.4.08L.D04.R00	CACGACAGGCTA	GCACTCCTACGGGAGGCAGCA	CGTATCGCCTCCCTCGCGCCATCAG	338F_BC157	CGTATCGCCTCCCTCGCGCCATCAGCACGACAGGCTAGCACTCCTACGGGAGGCAGCA	2	F01	2	P1-4	D04	Foam	08L	-0.118367	0.872255	R00	8	High	2.5	8	CentralIncisor	T08	Lingual	Maxilla	Right	I	454	Run.2.P1-4.08L.D04.R00.Foam
P1.3.03B.D03.R00	AACTGTGCGTAC	GCACTCCTACGGGAGGCAGCA	CGTATCGCCTCCCTCGCGCCATCAG	338F_BC003	CGTATCGCCTCCCTCGCGCCATCAGAACTGTGCGTACGCACTCCTACGGGAGGCAGCA	1	A03	2	P1-3	D03	Foam	03B	-0.713119	0.488096	R00	3	High	4.6	3	Molar	T03	Buccal	Maxilla	Right	I	454	Run.2.P1-3.03B.D03.R00.Foam
P1.4.24B.D08.R00	GACTCGAATCGT	GCACTCCTACGGGAGGCAGCA	CGTATCGCCTCCCTCGCGCCATCAG	338F_BC314	CGTATCGCCTCCCTCGCGCCATCAGGACTCGAATCGTGCACTCCTACGGGAGGCAGCA	4	C02	2	P1-4	D08	Foam	24B	0.0478136	-0.990918	R00	24	Low	1.5	24	CentralIncisor	T24	Buccal	Mandible	Left	III	454	Run.2.P1-4.24B.D08.R00.Foam
P1.4.SAL.D06.R00	GGTCACTGACAG	GCACTCCTACGGGAGGCAGCA	CGTATCGCCTCCCTCGCGCCATCAG	338F_BC397	CGTATCGCCTCCCTCGCGCCATCAGGGTCACTGACAGGCACTCCTACGGGAGGCAGCA	5	B01	2	P1-4	D06	Conical	SAL	NA	NA	R00	SAL	SAL	NA	SAL	SAL	SAL	SAL	SAL	SAL	SAL	454	Run.2.P1-4.SAL.D06.R00.Conical
P1.3.19B.D02.R00	AGAGTAGCTAAG	GCACTCCTACGGGAGGCAGCA	CGTATCGCCTCCCTCGCGCCATCAG	338F_BC066	CGTATCGCCTCCCTCGCGCCATCAGAGAGTAGCTAAGGCACTCCTACGGGAGGCAGCA	1	F06	2	P1-3	D02	Foam	19B	0.625073	-0.523524	R00	19	Low	1	19	Molar	T19	Buccal	Mandible	Left	III	454	Run.2.P1-3.19B.D02.R00.Foam
P1.4.19B.D03.R00	GAACATGATGAG	GCACTCCTACGGGAGGCAGCA	CGTATCGCCTCCCTCGCGCCATCAG	338F_BC293	CGTATCGCCTCCCTCGCGCCATCAGGAACATGATGAGGCACTCCTACGGGAGGCAGCA	4	A05	2	P1-4	D03	Foam	19B	0.625073	-0.523524	R00	19	Low	1	19	Molar	T19	Buccal	Mandible	Left	III	454	Run.2.P1-4.19B.D03.R00.Foam
P1.4.24L.D01.R00	GACTGATCATCT	GCACTCCTACGGGAGGCAGCA	CGTATCGCCTCCCTCGCGCCATCAG	338F_BC315	CGTATCGCCTCCCTCGCGCCATCAGGACTGATCATCTGCACTCCTACGGGAGGCAGCA	4	C03	2	P1-4	D01	Foam	24L	0.0740527	-0.907683	R00	24	High	7.8	24	CentralIncisor	T24	Lingual	Mandible	Left	III	454	Run.2.P1-4.24L.D01.R00.Foam
P1.3.03L.D07.R00	ACAGAGTCGGCT	GCACTCCTACGGGAGGCAGCA	CGTATCGCCTCCCTCGCGCCATCAG	338F_BC015	CGTATCGCCTCCCTCGCGCCATCAGACAGAGTCGGCTGCACTCCTACGGGAGGCAGCA	1	B03	2	P1-3	D07	Foam	03L	-0.485714	0.436875	R00	3	High	3	3	Molar	T03	Lingual	Maxilla	Right	I	454	Run.2.P1-3.03L.D07.R00.Foam
P1.4.25L.D04.R00	GATAGCTGTCTT	GCACTCCTACGGGAGGCAGCA	CGTATCGCCTCCCTCGCGCCATCAG	338F_BC334	CGTATCGCCTCCCTCGCGCCATCAGGATAGCTGTCTTGCACTCCTACGGGAGGCAGCA	4	D10	2	P1-4	D04	Foam	25L	-0.0833817	-0.882073	R00	25	High	7.8	24	CentralIncisor	T25	Lingual	Mandible	Right	IV	454	Run.2.P1-4.25L.D04.R00.Foam
P1.4.14L.D03.R00	CATCATGAGGCT	GCACTCCTACGGGAGGCAGCA	CGTATCGCCTCCCTCGCGCCATCAG	338F_BC188	CGTATCGCCTCCCTCGCGCCATCAGCATCATGAGGCTGCACTCCTACGGGAGGCAGCA	2	H08	2	P1-4	D03	Foam	14L	0.432653	0.436875	R00	14	High	3	3	Molar	T14	Lingual	Maxilla	Left	II	454	Run.2.P1-4.14L.D03.R00.Foam
P1.4.24L.D02.R00	GACTGCATCTTA	GCACTCCTACGGGAGGCAGCA	CGTATCGCCTCCCTCGCGCCATCAG	338F_BC316	CGTATCGCCTCCCTCGCGCCATCAGGACTGCATCTTAGCACTCCTACGGGAGGCAGCA	4	C04	2	P1-4	D02	Foam	24L	0.0740527	-0.907683	R00	24	High	7.8	24	CentralIncisor	T24	Lingual	Mandible	Left	III	454	Run.2.P1-4.24L.D02.R00.Foam
P1.4.09L.D02.R00	CAGCACTAAGCG	GCACTCCTACGGGAGGCAGCA	CGTATCGCCTCCCTCGCGCCATCAG	338F_BC171	CGTATCGCCTCCCTCGCGCCATCAGCAGCACTAAGCGGCACTCCTACGGGAGGCAGCA	2	G03	2	P1-4	D02	Foam	09L	0.082799	0.88506	R00	9	High	2.5	8	CentralIncisor	T09	Lingual	Maxilla	Left	II	454	Run.2.P1-4.09L.D02.R00.Foam
P1.3.09L.D08.R00	ACTATTGTCACG	GCACTCCTACGGGAGGCAGCA	CGTATCGCCTCCCTCGCGCCATCAG	338F_BC048	CGTATCGCCTCCCTCGCGCCATCAGACTATTGTCACGGCACTCCTACGGGAGGCAGCA	1	D12	2	P1-3	D08	Foam	09L	0.082799	0.88506	R00	9	High	2.5	8	CentralIncisor	T09	Lingual	Maxilla	Left	II	454	Run.2.P1-3.09L.D08.R00.Foam
P1.5.03L.D01.R00	TCAGCTCAACTA	GCACTCCTACGGGAGGCAGCA	CGTATCGCCTCCCTCGCGCCATCAG	338F_BC500	CGTATCGCCTCCCTCGCGCCATCAGTCAGCTCAACTAGCACTCCTACGGGAGGCAGCA	6	B08	2	P1-5	D01	Foam	03L	-0.485714	0.436875	R00	3	High	3	3	Molar	T03	Lingual	Maxilla	Right	I	454	Run.2.P1-5.03L.D01.R00.Foam
P1.3.19L.D07.R00	AGCGAGCTATCT	GCACTCCTACGGGAGGCAGCA	CGTATCGCCTCCCTCGCGCCATCAG	338F_BC079	CGTATCGCCTCCCTCGCGCCATCAGAGCGAGCTATCTGCACTCCTACGGGAGGCAGCA	1	G07	2	P1-3	D07	Foam	19L	0.423907	-0.491511	R00	19	High	6.5	19	Molar	T19	Lingual	Mandible	Left	III	454	Run.2.P1-3.19L.D07.R00.Foam
P1.3.03L.D01.R00	ACACATGTCTAC	GCACTCCTACGGGAGGCAGCA	CGTATCGCCTCCCTCGCGCCATCAG	338F_BC009	CGTATCGCCTCCCTCGCGCCATCAGACACATGTCTACGCACTCCTACGGGAGGCAGCA	1	A09	2	P1-3	D01	Foam	03L	-0.485714	0.436875	R00	3	High	3	3	Molar	T03	Lingual	Maxilla	Right	I	454	Run.2.P1-3.03L.D01.R00.Foam
P1.4.03B.D03.R00	ATGATCGAGAGA	GCACTCCTACGGGAGGCAGCA	CGTATCGCCTCCCTCGCGCCATCAG	338F_BC132	CGTATCGCCTCCCTCGCGCCATCAGATGATCGAGAGAGCACTCCTACGGGAGGCAGCA	2	C12	2	P1-4	D03	Foam	03B	-0.485714	0.436875	R00	3	High	4.6	3	Molar	T03	Buccal	Maxilla	Right	I	454	Run.2.P1-4.03B.D03.R00.Foam
P1.3.09B.D05.R00	ACGCTCATGGAT	GCACTCCTACGGGAGGCAGCA	CGTATCGCCTCCCTCGCGCCATCAG	338F_BC037	CGTATCGCCTCCCTCGCGCCATCAGACGCTCATGGATGCACTCCTACGGGAGGCAGCA	1	D01	2	P1-3	D05	Foam	09B	0.082799	1.00671	R00	9	Low	0.8	8	CentralIncisor	T09	Buccal	Maxilla	Left	II	454	Run.2.P1-3.09B.D05.R00.Foam
P1.4.14B.D07.R00	CATAGCGAGTTC	GCACTCCTACGGGAGGCAGCA	CGTATCGCCTCCCTCGCGCCATCAG	338F_BC184	CGTATCGCCTCCCTCGCGCCATCAGCATAGCGAGTTCGCACTCCTACGGGAGGCAGCA	2	H04	2	P1-4	D07	Foam	14B	0.660058	0.468888	R00	14	High	4.6	3	Molar	T14	Buccal	Maxilla	Left	II	454	Run.2.P1-4.14B.D07.R00.Foam
P1.3.30B.D02.R00	ATCACGTAGCGG	GCACTCCTACGGGAGGCAGCA	CGTATCGCCTCCCTCGCGCCATCAG	338F_BC115	CGTATCGCCTCCCTCGCGCCATCAGATCACGTAGCGGGCACTCCTACGGGAGGCAGCA	2	B07	2	P1-3	D02	Foam	30B	-0.660641	-0.536329	R00	30	Low	1	19	Molar	T30	Buccal	Mandible	Right	IV	454	Run.2.P1-3.30B.D02.R00.Foam
P1.3.03B.D08.R01	TATCTCGAACTG	GCACTCCTACGGGAGGCAGCA	CGTATCGCCTCCCTCGCGCCATCAG	338F_BC485	CGTATCGCCTCCCTCGCGCCATCAGTATCTCGAACTGGCACTCCTACGGGAGGCAGCA	6	A05	2	P1-3	D08	Foam	03B	-0.485714	0.436875	R01	3	High	4.6	3	Molar	T03	Buccal	Maxilla	Right	I	454	Run.2.P1-3.03B.D08.R01.Foam
P1.4.24L.D06.R00	GAGACAGCTTGC	GCACTCCTACGGGAGGCAGCA	CGTATCGCCTCCCTCGCGCCATCAG	338F_BC320	CGTATCGCCTCCCTCGCGCCATCAGGAGACAGCTTGCGCACTCCTACGGGAGGCAGCA	4	C08	2	P1-4	D06	Foam	24L	0.0740527	-0.907683	R00	24	High	7.8	24	CentralIncisor	T24	Lingual	Mandible	Left	III	454	Run.2.P1-4.24L.D06.R00.Foam
P1.4.08L.D04.R01	TAGCGGATCACG	GCACTCCTACGGGAGGCAGCA	CGTATCGCCTCCCTCGCGCCATCAG	338F_BC474	CGTATCGCCTCCCTCGCGCCATCAGTAGCGGATCACGGCACTCCTACGGGAGGCAGCA	5	H06	2	P1-4	D04	Foam	08L	-0.118367	0.872255	R01	8	High	2.5	8	CentralIncisor	T08	Lingual	Maxilla	Right	I	454	Run.2.P1-4.08L.D04.R01.Foam
P1.3.30B.D05.R00	ATCCGATCACAG	GCACTCCTACGGGAGGCAGCA	CGTATCGCCTCCCTCGCGCCATCAG	338F_BC118	CGTATCGCCTCCCTCGCGCCATCAGATCCGATCACAGGCACTCCTACGGGAGGCAGCA	2	B10	2	P1-3	D05	Foam	30B	-0.660641	-0.536329	R00	30	Low	1	19	Molar	T30	Buccal	Mandible	Right	IV	454	Run.2.P1-3.30B.D05.R00.Foam
P1.3.30L.D06.R00	ATCTGGTGCTAT	GCACTCCTACGGGAGGCAGCA	CGTATCGCCTCCCTCGCGCCATCAG	338F_BC127	CGTATCGCCTCCCTCGCGCCATCAGATCTGGTGCTATGCACTCCTACGGGAGGCAGCA	2	C07	2	P1-3	D06	Foam	30L	-0.441982	-0.485108	R00	30	High	6.5	19	Molar	T30	Lingual	Mandible	Right	IV	454	Run.2.P1-3.30L.D06.R00.Foam
P1.2.14L.D02.R00	GTACGGCATACG	GCACTCCTACGGGAGGCAGCA	CGTATCGCCTCCCTCGCGCCATCAG	338F_BC401	CGTATCGCCTCCCTCGCGCCATCAGGTACGGCATACGGCACTCCTACGGGAGGCAGCA	5	B05	2	P1-2	D02	Bristle	14L	0.432653	0.436875	R00	14	High	3	3	Molar	T14	Lingual	Maxilla	Left	II	454	Run.2.P1-2.14L.D02.R00.Bristle
P1.4.SAL.D05.R00	GCTGTAGTATGC	GCACTCCTACGGGAGGCAGCA	CGTATCGCCTCCCTCGCGCCATCAG	338F_BC385	CGTATCGCCTCCCTCGCGCCATCAGGCTGTAGTATGCGCACTCCTACGGGAGGCAGCA	5	A01	2	P1-4	D05	Conical	SAL	NA	NA	R00	SAL	SAL	NA	SAL	SAL	SAL	SAL	SAL	SAL	SAL	454	Run.2.P1-4.SAL.D05.R00.Conical
P1.3.24B.D02.R00	AGCTATCCACGA	GCACTCCTACGGGAGGCAGCA	CGTATCGCCTCCCTCGCGCCATCAG	338F_BC082	CGTATCGCCTCCCTCGCGCCATCAGAGCTATCCACGAGCACTCCTACGGGAGGCAGCA	1	G10	2	P1-3	D02	Foam	24B	0.0478136	-0.990918	R00	24	Low	1.5	24	CentralIncisor	T24	Buccal	Mandible	Left	III	454	Run.2.P1-3.24B.D02.R00.Foam
P1.3.19B.D03.R00	AGAGTCCTGAGC	GCACTCCTACGGGAGGCAGCA	CGTATCGCCTCCCTCGCGCCATCAG	338F_BC067	CGTATCGCCTCCCTCGCGCCATCAGAGAGTCCTGAGCGCACTCCTACGGGAGGCAGCA	1	F07	2	P1-3	D03	Foam	19B	0.625073	-0.523524	R00	19	Low	1	19	Molar	T19	Buccal	Mandible	Left	III	454	Run.2.P1-3.19B.D03.R00.Foam
P1.1.30B.D08.R01	TGCTAGTCATAC	GCACTCCTACGGGAGGCAGCA	CGTATCGCCTCCCTCGCGCCATCAG	338F_BC567	CGTATCGCCTCCCTCGCGCCATCAGTGCTAGTCATACGCACTCCTACGGGAGGCAGCA	6	H03	2	P1-1	D08	Foam	30B	-0.660641	-0.536329	R01	30	Low	1	19	Molar	T30	Buccal	Mandible	Right	IV	454	Run.2.P1-1.30B.D08.R01.Foam
P1.3.25B.D01.R00	AGTGCGATGCGT	GCACTCCTACGGGAGGCAGCA	CGTATCGCCTCCCTCGCGCCATCAG	338F_BC098	CGTATCGCCTCCCTCGCGCCATCAGAGTGCGATGCGTGCACTCCTACGGGAGGCAGCA	2	A02	2	P1-3	D01	Foam	25B	-0.0921281	-0.99732	R00	25	Low	1.5	24	CentralIncisor	T25	Buccal	Mandible	Right	IV	454	Run.2.P1-3.25B.D01.R00.Foam
P1.4.14B.D04.R00	CAGTGTCAGGAC	GCACTCCTACGGGAGGCAGCA	CGTATCGCCTCCCTCGCGCCATCAG	338F_BC181	CGTATCGCCTCCCTCGCGCCATCAGCAGTGTCAGGACGCACTCCTACGGGAGGCAGCA	2	H01	2	P1-4	D04	Foam	14B	0.660058	0.468888	R00	14	High	4.6	3	Molar	T14	Buccal	Maxilla	Left	II	454	Run.2.P1-4.14B.D04.R00.Foam
P1.3.14B.D02.R00	ACTCAGATACTC	GCACTCCTACGGGAGGCAGCA	CGTATCGCCTCCCTCGCGCCATCAG	338F_BC050	CGTATCGCCTCCCTCGCGCCATCAGACTCAGATACTCGCACTCCTACGGGAGGCAGCA	1	E02	2	P1-3	D02	Foam	14B	0.660058	0.468888	R00	14	High	4.6	3	Molar	T14	Buccal	Maxilla	Left	II	454	Run.2.P1-3.14B.D02.R00.Foam
P1.3.14B.D04.R00	ACTCGCACAGGA	GCACTCCTACGGGAGGCAGCA	CGTATCGCCTCCCTCGCGCCATCAG	338F_BC052	CGTATCGCCTCCCTCGCGCCATCAGACTCGCACAGGAGCACTCCTACGGGAGGCAGCA	1	E04	2	P1-3	D04	Foam	14B	0.660058	0.468888	R00	14	High	4.6	3	Molar	T14	Buccal	Maxilla	Left	II	454	Run.2.P1-3.14B.D04.R00.Foam
P1.5.08L.D08.R00	TCGTCGATAATC	GCACTCCTACGGGAGGCAGCA	CGTATCGCCTCCCTCGCGCCATCAG	338F_BC526	CGTATCGCCTCCCTCGCGCCATCAGTCGTCGATAATCGCACTCCTACGGGAGGCAGCA	6	D10	2	P1-5	D08	Foam	08L	-0.118367	0.872255	R00	8	High	2.5	8	CentralIncisor	T08	Lingual	Maxilla	Right	I	454	Run.2.P1-5.08L.D08.R00.Foam
P1.3.24L.D08.R00	AGTGAGAGAAGC	GCACTCCTACGGGAGGCAGCA	CGTATCGCCTCCCTCGCGCCATCAG	338F_BC097	CGTATCGCCTCCCTCGCGCCATCAGAGTGAGAGAAGCGCACTCCTACGGGAGGCAGCA	2	A01	2	P1-3	D08	Foam	24L	0.0740527	-0.907683	R00	24	High	7.8	24	CentralIncisor	T24	Lingual	Mandible	Left	III	454	Run.2.P1-3.24L.D08.R00.Foam
P1.3.09B.D08.R00	ACGTACTCAGTG	GCACTCCTACGGGAGGCAGCA	CGTATCGCCTCCCTCGCGCCATCAG	338F_BC040	CGTATCGCCTCCCTCGCGCCATCAGACGTACTCAGTGGCACTCCTACGGGAGGCAGCA	1	D04	2	P1-3	D08	Foam	09B	0.082799	1.00671	R00	9	Low	0.8	8	CentralIncisor	T09	Buccal	Maxilla	Left	II	454	Run.2.P1-3.09B.D08.R00.Foam
P1.3.08B.D08.R00	ACCACATACATC	GCACTCCTACGGGAGGCAGCA	CGTATCGCCTCCCTCGCGCCATCAG	338F_BC024	CGTATCGCCTCCCTCGCGCCATCAGACCACATACATCGCACTCCTACGGGAGGCAGCA	1	B12	2	P1-3	D08	Foam	08B	-0.127114	1.01952	R00	8	Low	0.8	8	CentralIncisor	T08	Buccal	Maxilla	Right	I	454	Run.2.P1-3.08B.D08.R00.Foam
P1.3.14B.D07.R00	ACTGATCCTAGT	GCACTCCTACGGGAGGCAGCA	CGTATCGCCTCCCTCGCGCCATCAG	338F_BC055	CGTATCGCCTCCCTCGCGCCATCAGACTGATCCTAGTGCACTCCTACGGGAGGCAGCA	1	E07	2	P1-3	D07	Foam	14B	0.660058	0.468888	R00	14	High	4.6	3	Molar	T14	Buccal	Maxilla	Left	II	454	Run.2.P1-3.14B.D07.R00.Foam
P1.3.08L.D04.R00	ACCTCGATCAGA	GCACTCCTACGGGAGGCAGCA	CGTATCGCCTCCCTCGCGCCATCAG	338F_BC028	CGTATCGCCTCCCTCGCGCCATCAGACCTCGATCAGAGCACTCCTACGGGAGGCAGCA	1	C04	2	P1-3	D04	Foam	08L	-0.118367	0.872255	R00	8	High	2.5	8	CentralIncisor	T08	Lingual	Maxilla	Right	I	454	Run.2.P1-3.08L.D04.R00.Foam
P1.3.03L.D08.R01	TCAGACAGACCG	GCACTCCTACGGGAGGCAGCA	CGTATCGCCTCCCTCGCGCCATCAG	338F_BC497	CGTATCGCCTCCCTCGCGCCATCAGTCAGACAGACCGGCACTCCTACGGGAGGCAGCA	6	B05	2	P1-3	D08	Foam	03L	-0.485714	0.436875	R01	3	High	3	3	Molar	T03	Lingual	Maxilla	Right	I	454	Run.2.P1-3.03L.D08.R01.Foam
P1.2.14L.D03.R00	GTATGCGCTGTA	GCACTCCTACGGGAGGCAGCA	CGTATCGCCTCCCTCGCGCCATCAG	338F_BC413	CGTATCGCCTCCCTCGCGCCATCAGGTATGCGCTGTAGCACTCCTACGGGAGGCAGCA	5	C05	2	P1-2	D03	Bristle	14L	0.432653	0.436875	R00	14	High	3	3	Molar	T14	Lingual	Maxilla	Left	II	454	Run.2.P1-2.14L.D03.R00.Bristle
P1.4.19L.D08.R00	GACGAGTCAGTC	GCACTCCTACGGGAGGCAGCA	CGTATCGCCTCCCTCGCGCCATCAG	338F_BC306	CGTATCGCCTCCCTCGCGCCATCAGGACGAGTCAGTCGCACTCCTACGGGAGGCAGCA	4	B06	2	P1-4	D08	Foam	19L	0.423907	-0.491511	R00	19	High	6.5	19	Molar	T19	Lingual	Mandible	Left	III	454	Run.2.P1-4.19L.D08.R00.Foam
P1.4.08L.D01.R00	CACAGTGGACGT	GCACTCCTACGGGAGGCAGCA	CGTATCGCCTCCCTCGCGCCATCAG	338F_BC154	CGTATCGCCTCCCTCGCGCCATCAGCACAGTGGACGTGCACTCCTACGGGAGGCAGCA	2	E10	2	P1-4	D01	Foam	08L	-0.118367	0.872255	R00	8	High	2.5	8	CentralIncisor	T08	Lingual	Maxilla	Right	I	454	Run.2.P1-4.08L.D01.R00.Foam
P1.4.03L.D04.R00	ATGTACGGCGAC	GCACTCCTACGGGAGGCAGCA	CGTATCGCCTCCCTCGCGCCATCAG	338F_BC141	CGTATCGCCTCCCTCGCGCCATCAGATGTACGGCGACGCACTCCTACGGGAGGCAGCA	2	D09	2	P1-4	D04	Foam	03L	-0.485714	0.436875	R00	3	High	3	3	Molar	T03	Lingual	Maxilla	Right	I	454	Run.2.P1-4.03L.D04.R00.Foam
P1.3.09L.D08.R01	TCCAGTGCGAGA	GCACTCCTACGGGAGGCAGCA	CGTATCGCCTCCCTCGCGCCATCAG	338F_BC509	CGTATCGCCTCCCTCGCGCCATCAGTCCAGTGCGAGAGCACTCCTACGGGAGGCAGCA	6	C05	2	P1-3	D08	Foam	09L	0.082799	0.88506	R01	9	High	2.5	8	CentralIncisor	T09	Lingual	Maxilla	Left	II	454	Run.2.P1-3.09L.D08.R01.Foam
P1.3.14L.D02.R00	ACTGTGACTTCA	GCACTCCTACGGGAGGCAGCA	CGTATCGCCTCCCTCGCGCCATCAG	338F_BC058	CGTATCGCCTCCCTCGCGCCATCAGACTGTGACTTCAGCACTCCTACGGGAGGCAGCA	1	E10	2	P1-3	D02	Foam	14L	0.432653	0.436875	R00	14	High	3	3	Molar	T14	Lingual	Maxilla	Left	II	454	Run.2.P1-3.14L.D02.R00.Foam
P1.4.08B.D04.R00	CAACTCATCGTA	GCACTCCTACGGGAGGCAGCA	CGTATCGCCTCCCTCGCGCCATCAG	338F_BC149	CGTATCGCCTCCCTCGCGCCATCAGCAACTCATCGTAGCACTCCTACGGGAGGCAGCA	2	E05	2	P1-4	D04	Foam	08B	-0.127114	1.01952	R00	8	Low	0.8	8	CentralIncisor	T08	Buccal	Maxilla	Right	I	454	Run.2.P1-4.08B.D04.R00.Foam
P1.3.14B.D05.R00	ACTCTTCTAGAG	GCACTCCTACGGGAGGCAGCA	CGTATCGCCTCCCTCGCGCCATCAG	338F_BC053	CGTATCGCCTCCCTCGCGCCATCAGACTCTTCTAGAGGCACTCCTACGGGAGGCAGCA	1	E05	2	P1-3	D05	Foam	14B	0.660058	0.468888	R00	14	High	4.6	3	Molar	T14	Buccal	Maxilla	Left	II	454	Run.2.P1-3.14B.D05.R00.Foam
P1.3.SAL.D01.R00	GCGTACAACTGT	GCACTCCTACGGGAGGCAGCA	CGTATCGCCTCCCTCGCGCCATCAG	338F_BC372	CGTATCGCCTCCCTCGCGCCATCAGGCGTACAACTGTGCACTCCTACGGGAGGCAGCA	4	G12	2	P1-3	D01	Conical	SAL	NA	NA	R00	SAL	SAL	NA	SAL	SAL	SAL	SAL	SAL	SAL	SAL	454	Run.2.P1-3.SAL.D01.R00.Conical
P1.3.24B.D03.R00	AGCTCCATACAG	GCACTCCTACGGGAGGCAGCA	CGTATCGCCTCCCTCGCGCCATCAG	338F_BC083	CGTATCGCCTCCCTCGCGCCATCAGAGCTCCATACAGGCACTCCTACGGGAGGCAGCA	1	G11	2	P1-3	D03	Foam	24B	0.0478136	-0.990918	R00	24	Low	1.5	24	CentralIncisor	T24	Buccal	Mandible	Left	III	454	Run.2.P1-3.24B.D03.R00.Foam
P1.4.24B.D01.R00	GACGATATCGCG	GCACTCCTACGGGAGGCAGCA	CGTATCGCCTCCCTCGCGCCATCAG	338F_BC307	CGTATCGCCTCCCTCGCGCCATCAGGACGATATCGCGGCACTCCTACGGGAGGCAGCA	4	B07	2	P1-4	D01	Foam	24B	0.0478136	-0.990918	R00	24	Low	1.5	24	CentralIncisor	T24	Buccal	Mandible	Left	III	454	Run.2.P1-4.24B.D01.R00.Foam
P1.4.09B.D01.R00	CACTCAACAGAC	GCACTCCTACGGGAGGCAGCA	CGTATCGCCTCCCTCGCGCCATCAG	338F_BC162	CGTATCGCCTCCCTCGCGCCATCAGCACTCAACAGACGCACTCCTACGGGAGGCAGCA	2	F06	2	P1-4	D01	Foam	09B	0.082799	1.00671	R00	9	Low	0.8	8	CentralIncisor	T09	Buccal	Maxilla	Left	II	454	Run.2.P1-4.09B.D01.R00.Foam
P1.1.03L.D08.R02	TCACTGGCAGTA	GCACTCCTACGGGAGGCAGCA	CGTATCGCCTCCCTCGCGCCATCAG	338F_BC495	CGTATCGCCTCCCTCGCGCCATCAGTCACTGGCAGTAGCACTCCTACGGGAGGCAGCA	6	B03	2	P1-1	D08	Foam	03L	-0.485714	0.436875	R02	3	High	3	3	Molar	T03	Lingual	Maxilla	Right	I	454	Run.2.P1-1.03L.D08.R02.Foam
P1.5.03L.D08.R00	TCAGTACGAGGC	GCACTCCTACGGGAGGCAGCA	CGTATCGCCTCCCTCGCGCCATCAG	338F_BC502	CGTATCGCCTCCCTCGCGCCATCAGTCAGTACGAGGCGCACTCCTACGGGAGGCAGCA	6	B10	2	P1-5	D08	Foam	03L	-0.485714	0.436875	R00	3	High	3	3	Molar	T03	Lingual	Maxilla	Right	I	454	Run.2.P1-5.03L.D08.R00.Foam
P1.4.25L.D02.R00	GAGTGGTAGAGA	GCACTCCTACGGGAGGCAGCA	CGTATCGCCTCCCTCGCGCCATCAG	338F_BC332	CGTATCGCCTCCCTCGCGCCATCAGGAGTGGTAGAGAGCACTCCTACGGGAGGCAGCA	4	D08	2	P1-4	D02	Foam	25L	-0.0833817	-0.882073	R00	25	High	7.8	24	CentralIncisor	T25	Lingual	Mandible	Right	IV	454	Run.2.P1-4.25L.D02.R00.Foam
P1.3.24L.D06.R00	AGTCCATAGCTG	GCACTCCTACGGGAGGCAGCA	CGTATCGCCTCCCTCGCGCCATCAG	338F_BC094	CGTATCGCCTCCCTCGCGCCATCAGAGTCCATAGCTGGCACTCCTACGGGAGGCAGCA	1	H10	2	P1-3	D06	Foam	24L	0.0740527	-0.907683	R00	24	High	7.8	24	CentralIncisor	T24	Lingual	Mandible	Left	III	454	Run.2.P1-3.24L.D06.R00.Foam
P1.4.03B.D08.R01	TATGCACCAGTG	GCACTCCTACGGGAGGCAGCA	CGTATCGCCTCCCTCGCGCCATCAG	338F_BC486	CGTATCGCCTCCCTCGCGCCATCAGTATGCACCAGTGGCACTCCTACGGGAGGCAGCA	6	A06	2	P1-4	D08	Foam	03B	-0.485714	0.436875	R01	3	High	4.6	3	Molar	T03	Buccal	Maxilla	Right	I	454	Run.2.P1-4.03B.D08.R01.Foam
P1.3.08B.D07.R00	ACATTCAGCGCA	GCACTCCTACGGGAGGCAGCA	CGTATCGCCTCCCTCGCGCCATCAG	338F_BC023	CGTATCGCCTCCCTCGCGCCATCAGACATTCAGCGCAGCACTCCTACGGGAGGCAGCA	1	B11	2	P1-3	D07	Foam	08B	-0.127114	1.01952	R00	8	Low	0.8	8	CentralIncisor	T08	Buccal	Maxilla	Right	I	454	Run.2.P1-3.08B.D07.R00.Foam
P1.4.25B.D04.R00	GAGCTGGCTGAT	GCACTCCTACGGGAGGCAGCA	CGTATCGCCTCCCTCGCGCCATCAG	338F_BC326	CGTATCGCCTCCCTCGCGCCATCAGGAGCTGGCTGATGCACTCCTACGGGAGGCAGCA	4	D02	2	P1-4	D04	Foam	25B	-0.0921281	-0.99732	R00	25	Low	1.5	24	CentralIncisor	T25	Buccal	Mandible	Right	IV	454	Run.2.P1-4.25B.D04.R00.Foam
P1.4.09L.D01.R00	CAGATCGGATCG	GCACTCCTACGGGAGGCAGCA	CGTATCGCCTCCCTCGCGCCATCAG	338F_BC170	CGTATCGCCTCCCTCGCGCCATCAGCAGATCGGATCGGCACTCCTACGGGAGGCAGCA	2	G02	2	P1-4	D01	Foam	09L	0.082799	0.88506	R00	9	High	2.5	8	CentralIncisor	T09	Lingual	Maxilla	Left	II	454	Run.2.P1-4.09L.D01.R00.Foam
P1.4.SAL.D03.R00	GCTGATGAGCTG	GCACTCCTACGGGAGGCAGCA	CGTATCGCCTCCCTCGCGCCATCAG	338F_BC382	CGTATCGCCTCCCTCGCGCCATCAGGCTGATGAGCTGGCACTCCTACGGGAGGCAGCA	4	H10	2	P1-4	D03	Conical	SAL	NA	NA	R00	SAL	SAL	NA	SAL	SAL	SAL	SAL	SAL	SAL	SAL	454	Run.2.P1-4.SAL.D03.R00.Conical
P1.3.25B.D08.R00	ATAATCTCGTCG	GCACTCCTACGGGAGGCAGCA	CGTATCGCCTCCCTCGCGCCATCAG	338F_BC105	CGTATCGCCTCCCTCGCGCCATCAGATAATCTCGTCGGCACTCCTACGGGAGGCAGCA	2	A09	2	P1-3	D08	Foam	25B	-0.0921281	-0.99732	R00	25	Low	1.5	24	CentralIncisor	T25	Buccal	Mandible	Right	IV	454	Run.2.P1-3.25B.D08.R00.Foam
P1.5.14L.D08.R00	TGGCTCTACAGA	GCACTCCTACGGGAGGCAGCA	CGTATCGCCTCCCTCGCGCCATCAG	338F_BC574	CGTATCGCCTCCCTCGCGCCATCAGTGGCTCTACAGAGCACTCCTACGGGAGGCAGCA	6	H10	2	P1-5	D08	Foam	14L	0.432653	0.436875	R00	14	High	3	3	Molar	T14	Lingual	Maxilla	Left	II	454	Run.2.P1-5.14L.D08.R00.Foam
P1.3.SAL.D03.R00	GCGTTACACACA	GCACTCCTACGGGAGGCAGCA	CGTATCGCCTCCCTCGCGCCATCAG	338F_BC374	CGTATCGCCTCCCTCGCGCCATCAGGCGTTACACACAGCACTCCTACGGGAGGCAGCA	4	H02	2	P1-3	D03	Conical	SAL	NA	NA	R00	SAL	SAL	NA	SAL	SAL	SAL	SAL	SAL	SAL	SAL	454	Run.2.P1-3.SAL.D03.R00.Conical
P1.3.24L.D02.R00	AGTACGCTCGAG	GCACTCCTACGGGAGGCAGCA	CGTATCGCCTCCCTCGCGCCATCAG	338F_BC090	CGTATCGCCTCCCTCGCGCCATCAGAGTACGCTCGAGGCACTCCTACGGGAGGCAGCA	1	H06	2	P1-3	D02	Foam	24L	0.0740527	-0.907683	R00	24	High	7.8	24	CentralIncisor	T24	Lingual	Mandible	Left	III	454	Run.2.P1-3.24L.D02.R00.Foam
P1.3.30B.D04.R00	ATCAGGCGTGTG	GCACTCCTACGGGAGGCAGCA	CGTATCGCCTCCCTCGCGCCATCAG	338F_BC117	CGTATCGCCTCCCTCGCGCCATCAGATCAGGCGTGTGGCACTCCTACGGGAGGCAGCA	2	B09	2	P1-3	D04	Foam	30B	-0.660641	-0.536329	R00	30	Low	1	19	Molar	T30	Buccal	Mandible	Right	IV	454	Run.2.P1-3.30B.D04.R00.Foam
P1.3.14L.D06.R00	AGACGTGCACTG	GCACTCCTACGGGAGGCAGCA	CGTATCGCCTCCCTCGCGCCATCAG	338F_BC062	CGTATCGCCTCCCTCGCGCCATCAGAGACGTGCACTGGCACTCCTACGGGAGGCAGCA	1	F02	2	P1-3	D06	Foam	14L	0.432653	0.436875	R00	14	High	3	3	Molar	T14	Lingual	Maxilla	Left	II	454	Run.2.P1-3.14L.D06.R00.Foam
P1.4.09L.D06.R00	CAGGTGCTACTA	GCACTCCTACGGGAGGCAGCA	CGTATCGCCTCCCTCGCGCCATCAG	338F_BC175	CGTATCGCCTCCCTCGCGCCATCAGCAGGTGCTACTAGCACTCCTACGGGAGGCAGCA	2	G07	2	P1-4	D06	Foam	09L	0.082799	0.88506	R00	9	High	2.5	8	CentralIncisor	T09	Lingual	Maxilla	Left	II	454	Run.2.P1-4.09L.D06.R00.Foam
P1.2.03B.D08.R01	TATCGCGCGATA	GCACTCCTACGGGAGGCAGCA	CGTATCGCCTCCCTCGCGCCATCAG	338F_BC484	CGTATCGCCTCCCTCGCGCCATCAGTATCGCGCGATAGCACTCCTACGGGAGGCAGCA	6	A04	2	P1-2	D08	Foam	03B	-0.485714	0.436875	R01	3	High	4.6	3	Molar	T03	Buccal	Maxilla	Right	I	454	Run.2.P1-2.03B.D08.R01.Foam
P1.5.09L.D01.R00	TGACGGACATCT	GCACTCCTACGGGAGGCAGCA	CGTATCGCCTCCCTCGCGCCATCAG	338F_BC548	CGTATCGCCTCCCTCGCGCCATCAGTGACGGACATCTGCACTCCTACGGGAGGCAGCA	6	F08	2	P1-5	D01	Foam	09L	0.082799	0.88506	R00	9	High	2.5	8	CentralIncisor	T09	Lingual	Maxilla	Left	II	454	Run.2.P1-5.09L.D01.R00.Foam
P1.4.08B.D06.R00	CAAGTGAGAGAG	GCACTCCTACGGGAGGCAGCA	CGTATCGCCTCCCTCGCGCCATCAG	338F_BC151	CGTATCGCCTCCCTCGCGCCATCAGCAAGTGAGAGAGGCACTCCTACGGGAGGCAGCA	2	E07	2	P1-4	D06	Foam	08B	-0.127114	1.01952	R00	8	Low	0.8	8	CentralIncisor	T08	Buccal	Maxilla	Right	I	454	Run.2.P1-4.08B.D06.R00.Foam
P1.1.03L.D01.R00	GCTGTGTAGGAC	GCACTCCTACGGGAGGCAGCA	CGTATCGCCTCCCTCGCGCCATCAG	338F_BC386	CGTATCGCCTCCCTCGCGCCATCAGGCTGTGTAGGACGCACTCCTACGGGAGGCAGCA	5	A02	2	P1-1	D01	Foam	03L	-0.485714	0.436875	R00	3	High	3	3	Molar	T03	Lingual	Maxilla	Right	I	454	Run.2.P1-1.03L.D01.R00.Foam
P1.3.19B.D04.R00	AGATACACGCGC	GCACTCCTACGGGAGGCAGCA	CGTATCGCCTCCCTCGCGCCATCAG	338F_BC068	CGTATCGCCTCCCTCGCGCCATCAGAGATACACGCGCGCACTCCTACGGGAGGCAGCA	1	F08	2	P1-3	D04	Foam	19B	0.625073	-0.523524	R00	19	Low	1	19	Molar	T19	Buccal	Mandible	Left	III	454	Run.2.P1-3.19B.D04.R00.Foam
P1.4.09B.D07.R00	CAGAGGAGCTCT	GCACTCCTACGGGAGGCAGCA	CGTATCGCCTCCCTCGCGCCATCAG	338F_BC168	CGTATCGCCTCCCTCGCGCCATCAGCAGAGGAGCTCTGCACTCCTACGGGAGGCAGCA	2	F12	2	P1-4	D07	Foam	09B	0.082799	1.00671	R00	9	Low	0.8	8	CentralIncisor	T09	Buccal	Maxilla	Left	II	454	Run.2.P1-4.09B.D07.R00.Foam
P1.3.09L.D03.R00	ACGTGCCGTAGA	GCACTCCTACGGGAGGCAGCA	CGTATCGCCTCCCTCGCGCCATCAG	338F_BC043	CGTATCGCCTCCCTCGCGCCATCAGACGTGCCGTAGAGCACTCCTACGGGAGGCAGCA	1	D07	2	P1-3	D03	Foam	09L	0.082799	0.88506	R00	9	High	2.5	8	CentralIncisor	T09	Lingual	Maxilla	Left	II	454	Run.2.P1-3.09L.D03.R00.Foam
P1.3.14B.D08.R00	ACTGTACGCGTA	GCACTCCTACGGGAGGCAGCA	CGTATCGCCTCCCTCGCGCCATCAG	338F_BC056	CGTATCGCCTCCCTCGCGCCATCAGACTGTACGCGTAGCACTCCTACGGGAGGCAGCA	1	E08	2	P1-3	D08	Foam	14B	0.660058	0.468888	R00	14	High	4.6	3	Molar	T14	Buccal	Maxilla	Left	II	454	Run.2.P1-3.14B.D08.R00.Foam
P1.1.14L.D08.R00	TAGCATCGTGGT	GCACTCCTACGGGAGGCAGCA	CGTATCGCCTCCCTCGCGCCATCAG	338F_BC471	CGTATCGCCTCCCTCGCGCCATCAGTAGCATCGTGGTGCACTCCTACGGGAGGCAGCA	5	H03	2	P1-1	D08	Bristle	14L	0.432653	0.436875	R00	14	High	3	3	Molar	T14	Lingual	Maxilla	Left	II	454	Run.2.P1-1.14L.D08.R00.Bristle
P1.3.25L.D07.R00	ATAGGCGATCTC	GCACTCCTACGGGAGGCAGCA	CGTATCGCCTCCCTCGCGCCATCAG	338F_BC112	CGTATCGCCTCCCTCGCGCCATCAGATAGGCGATCTCGCACTCCTACGGGAGGCAGCA	2	B04	2	P1-3	D07	Foam	25L	-0.0833817	-0.882073	R00	25	High	7.8	24	CentralIncisor	T25	Lingual	Mandible	Right	IV	454	Run.2.P1-3.25L.D07.R00.Foam
P1.4.08B.D07.R00	CACACGTGAGCA	GCACTCCTACGGGAGGCAGCA	CGTATCGCCTCCCTCGCGCCATCAG	338F_BC152	CGTATCGCCTCCCTCGCGCCATCAGCACACGTGAGCAGCACTCCTACGGGAGGCAGCA	2	E08	2	P1-4	D07	Foam	08B	-0.127114	1.01952	R00	8	Low	0.8	8	CentralIncisor	T08	Buccal	Maxilla	Right	I	454	Run.2.P1-4.08B.D07.R00.Foam
P1.4.03B.D07.R00	ATGCGTAGTGCG	GCACTCCTACGGGAGGCAGCA	CGTATCGCCTCCCTCGCGCCATCAG	338F_BC136	CGTATCGCCTCCCTCGCGCCATCAGATGCGTAGTGCGGCACTCCTACGGGAGGCAGCA	2	D04	2	P1-4	D07	Foam	03B	-0.485714	0.436875	R00	3	High	4.6	3	Molar	T03	Buccal	Maxilla	Right	I	454	Run.2.P1-4.03B.D07.R00.Foam
P1.4.09B.D02.R00	CACTCTGATTAG	GCACTCCTACGGGAGGCAGCA	CGTATCGCCTCCCTCGCGCCATCAG	338F_BC163	CGTATCGCCTCCCTCGCGCCATCAGCACTCTGATTAGGCACTCCTACGGGAGGCAGCA	2	F07	2	P1-4	D02	Foam	09B	0.082799	1.00671	R00	9	Low	0.8	8	CentralIncisor	T09	Buccal	Maxilla	Left	II	454	Run.2.P1-4.09B.D02.R00.Foam
P1.4.14L.D02.R00	CATCAGCGTGTA	GCACTCCTACGGGAGGCAGCA	CGTATCGCCTCCCTCGCGCCATCAG	338F_BC187	CGTATCGCCTCCCTCGCGCCATCAGCATCAGCGTGTAGCACTCCTACGGGAGGCAGCA	2	H07	2	P1-4	D02	Foam	14L	0.432653	0.436875	R00	14	High	3	3	Molar	T14	Lingual	Maxilla	Left	II	454	Run.2.P1-4.14L.D02.R00.Foam
P1.4.30B.D03.R00	GATCTATCCGAG	GCACTCCTACGGGAGGCAGCA	CGTATCGCCTCCCTCGCGCCATCAG	338F_BC341	CGTATCGCCTCCCTCGCGCCATCAGGATCTATCCGAGGCACTCCTACGGGAGGCAGCA	4	E05	2	P1-4	D03	Foam	30B	-0.660641	-0.536329	R00	30	Low	1	19	Molar	T30	Buccal	Mandible	Right	IV	454	Run.2.P1-4.30B.D03.R00.Foam
P1.4.03L.D05.R00	ATGTCACCGTGA	GCACTCCTACGGGAGGCAGCA	CGTATCGCCTCCCTCGCGCCATCAG	338F_BC142	CGTATCGCCTCCCTCGCGCCATCAGATGTCACCGTGAGCACTCCTACGGGAGGCAGCA	2	D10	2	P1-4	D05	Foam	03L	-0.485714	0.436875	R00	3	High	3	3	Molar	T03	Lingual	Maxilla	Right	I	454	Run.2.P1-4.03L.D05.R00.Foam
P1.3.SAL.D03.R01	GCAGGCAGTACT	GCACTCCTACGGGAGGCAGCA	CGTATCGCCTCCCTCGCGCCATCAG	338F_BC357	CGTATCGCCTCCCTCGCGCCATCAGGCAGGCAGTACTGCACTCCTACGGGAGGCAGCA	4	F09	2	P1-3	D03	Conical	SAL	NA	NA	R01	SAL	SAL	NA	SAL	SAL	SAL	SAL	SAL	SAL	SAL	454	Run.2.P1-3.SAL.D03.R01.Conical
P1.4.08B.D05.R00	CAAGATCGACTC	GCACTCCTACGGGAGGCAGCA	CGTATCGCCTCCCTCGCGCCATCAG	338F_BC150	CGTATCGCCTCCCTCGCGCCATCAGCAAGATCGACTCGCACTCCTACGGGAGGCAGCA	2	E06	2	P1-4	D05	Foam	08B	-0.127114	1.01952	R00	8	Low	0.8	8	CentralIncisor	T08	Buccal	Maxilla	Right	I	454	Run.2.P1-4.08B.D05.R00.Foam
P1.4.14B.D03.R00	CAGTGCATATGC	GCACTCCTACGGGAGGCAGCA	CGTATCGCCTCCCTCGCGCCATCAG	338F_BC180	CGTATCGCCTCCCTCGCGCCATCAGCAGTGCATATGCGCACTCCTACGGGAGGCAGCA	2	G12	2	P1-4	D03	Foam	14B	0.660058	0.468888	R00	14	High	4.6	3	Molar	T14	Buccal	Maxilla	Left	II	454	Run.2.P1-4.14B.D03.R00.Foam
P1.1.14L.D06.R00	TAACAGTCGCTG	GCACTCCTACGGGAGGCAGCA	CGTATCGCCTCCCTCGCGCCATCAG	338F_BC447	CGTATCGCCTCCCTCGCGCCATCAGTAACAGTCGCTGGCACTCCTACGGGAGGCAGCA	5	F03	2	P1-1	D06	Bristle	14L	0.432653	0.436875	R00	14	High	3	3	Molar	T14	Lingual	Maxilla	Left	II	454	Run.2.P1-1.14L.D06.R00.Bristle
P1.1.14L.D05.R00	GTGCAATCGACG	GCACTCCTACGGGAGGCAGCA	CGTATCGCCTCCCTCGCGCCATCAG	338F_BC435	CGTATCGCCTCCCTCGCGCCATCAGGTGCAATCGACGGCACTCCTACGGGAGGCAGCA	5	E03	2	P1-1	D05	Bristle	14L	0.432653	0.436875	R00	14	High	3	3	Molar	T14	Lingual	Maxilla	Left	II	454	Run.2.P1-1.14L.D05.R00.Bristle
P1.4.30B.D02.R01	TAGACTGTACTC	GCACTCCTACGGGAGGCAGCA	CGTATCGCCTCCCTCGCGCCATCAG	338F_BC466	CGTATCGCCTCCCTCGCGCCATCAGTAGACTGTACTCGCACTCCTACGGGAGGCAGCA	5	G10	2	P1-4	D02	Foam	30B	-0.660641	-0.536329	R01	30	Low	1	19	Molar	T30	Buccal	Mandible	Right	IV	454	Run.2.P1-4.30B.D02.R01.Foam
P1.4.SAL.D02.R00	GCTCGCTACTTC	GCACTCCTACGGGAGGCAGCA	CGTATCGCCTCCCTCGCGCCATCAG	338F_BC381	CGTATCGCCTCCCTCGCGCCATCAGGCTCGCTACTTCGCACTCCTACGGGAGGCAGCA	4	H09	2	P1-4	D02	Conical	SAL	NA	NA	R00	SAL	SAL	NA	SAL	SAL	SAL	SAL	SAL	SAL	SAL	454	Run.2.P1-4.SAL.D02.R00.Conical
P1.4.03L.D01.R00	ATGGCAGCTCTA	GCACTCCTACGGGAGGCAGCA	CGTATCGCCTCCCTCGCGCCATCAG	338F_BC138	CGTATCGCCTCCCTCGCGCCATCAGATGGCAGCTCTAGCACTCCTACGGGAGGCAGCA	2	D06	2	P1-4	D01	Foam	03L	-0.485714	0.436875	R00	3	High	3	3	Molar	T03	Lingual	Maxilla	Right	I	454	Run.2.P1-4.03L.D01.R00.Foam
P1.4.09L.D07.R00	CAGTACGATCTT	GCACTCCTACGGGAGGCAGCA	CGTATCGCCTCCCTCGCGCCATCAG	338F_BC176	CGTATCGCCTCCCTCGCGCCATCAGCAGTACGATCTTGCACTCCTACGGGAGGCAGCA	2	G08	2	P1-4	D07	Foam	09L	0.082799	0.88506	R00	9	High	2.5	8	CentralIncisor	T09	Lingual	Maxilla	Left	II	454	Run.2.P1-4.09L.D07.R00.Foam
P1.4.14B.D01.R00	CAGTCGAAGCTG	GCACTCCTACGGGAGGCAGCA	CGTATCGCCTCCCTCGCGCCATCAG	338F_BC178	CGTATCGCCTCCCTCGCGCCATCAGCAGTCGAAGCTGGCACTCCTACGGGAGGCAGCA	2	G10	2	P1-4	D01	Foam	14B	0.660058	0.468888	R00	14	High	4.6	3	Molar	T14	Buccal	Maxilla	Left	II	454	Run.2.P1-4.14B.D01.R00.Foam
P1.4.09L.D03.R00	CAGCATGTGTTG	GCACTCCTACGGGAGGCAGCA	CGTATCGCCTCCCTCGCGCCATCAG	338F_BC172	CGTATCGCCTCCCTCGCGCCATCAGCAGCATGTGTTGGCACTCCTACGGGAGGCAGCA	2	G04	2	P1-4	D03	Foam	09L	0.082799	0.88506	R00	9	High	2.5	8	CentralIncisor	T09	Lingual	Maxilla	Left	II	454	Run.2.P1-4.09L.D03.R00.Foam
P1.3.30L.D01.R00	ATCGCTCGAGGA	GCACTCCTACGGGAGGCAGCA	CGTATCGCCTCCCTCGCGCCATCAG	338F_BC122	CGTATCGCCTCCCTCGCGCCATCAGATCGCTCGAGGAGCACTCCTACGGGAGGCAGCA	2	C02	2	P1-3	D01	Foam	30L	-0.441982	-0.485108	R00	30	High	6.5	19	Molar	T30	Lingual	Mandible	Right	IV	454	Run.2.P1-3.30L.D01.R00.Foam
P1.3.25L.D01.R00	ATACACGTGGCG	GCACTCCTACGGGAGGCAGCA	CGTATCGCCTCCCTCGCGCCATCAG	338F_BC106	CGTATCGCCTCCCTCGCGCCATCAGATACACGTGGCGGCACTCCTACGGGAGGCAGCA	2	A10	2	P1-3	D01	Foam	25L	-0.0833817	-0.882073	R00	25	High	7.8	24	CentralIncisor	T25	Lingual	Mandible	Right	IV	454	Run.2.P1-3.25L.D01.R00.Foam
P1.4.30B.D04.R00	GATCTCATAGGC	GCACTCCTACGGGAGGCAGCA	CGTATCGCCTCCCTCGCGCCATCAG	338F_BC342	CGTATCGCCTCCCTCGCGCCATCAGGATCTCATAGGCGCACTCCTACGGGAGGCAGCA	4	E06	2	P1-4	D04	Foam	30B	-0.660641	-0.536329	R00	30	Low	1	19	Molar	T30	Buccal	Mandible	Right	IV	454	Run.2.P1-4.30B.D04.R00.Foam
P1.5.14B.D08.R00	TGCGCGAATACT	GCACTCCTACGGGAGGCAGCA	CGTATCGCCTCCCTCGCGCCATCAG	338F_BC562	CGTATCGCCTCCCTCGCGCCATCAGTGCGCGAATACTGCACTCCTACGGGAGGCAGCA	6	G10	2	P1-5	D08	Foam	14B	0.660058	0.468888	R00	14	High	4.6	3	Molar	T14	Buccal	Maxilla	Left	II	454	Run.2.P1-5.14B.D08.R00.Foam
P1.3.08L.D07.R00	ACGAGTGCTATC	GCACTCCTACGGGAGGCAGCA	CGTATCGCCTCCCTCGCGCCATCAG	338F_BC031	CGTATCGCCTCCCTCGCGCCATCAGACGAGTGCTATCGCACTCCTACGGGAGGCAGCA	1	C07	2	P1-3	D07	Foam	08L	-0.118367	0.872255	R00	8	High	2.5	8	CentralIncisor	T08	Lingual	Maxilla	Right	I	454	Run.2.P1-3.08L.D07.R00.Foam
P1.3.08B.D04.R00	ACATCACTTAGC	GCACTCCTACGGGAGGCAGCA	CGTATCGCCTCCCTCGCGCCATCAG	338F_BC020	CGTATCGCCTCCCTCGCGCCATCAGACATCACTTAGCGCACTCCTACGGGAGGCAGCA	1	B08	2	P1-3	D04	Foam	08B	-0.127114	1.01952	R00	8	Low	0.8	8	CentralIncisor	T08	Buccal	Maxilla	Right	I	454	Run.2.P1-3.08B.D04.R00.Foam
P1.3.14B.D06.R00	ACTGACAGCCAT	GCACTCCTACGGGAGGCAGCA	CGTATCGCCTCCCTCGCGCCATCAG	338F_BC054	CGTATCGCCTCCCTCGCGCCATCAGACTGACAGCCATGCACTCCTACGGGAGGCAGCA	1	E06	2	P1-3	D06	Foam	14B	0.660058	0.468888	R00	14	High	4.6	3	Molar	T14	Buccal	Maxilla	Left	II	454	Run.2.P1-3.14B.D06.R00.Foam
P1.4.08L.D06.R00	CACGTCGATGGA	GCACTCCTACGGGAGGCAGCA	CGTATCGCCTCCCTCGCGCCATCAG	338F_BC159	CGTATCGCCTCCCTCGCGCCATCAGCACGTCGATGGAGCACTCCTACGGGAGGCAGCA	2	F03	2	P1-4	D06	Foam	08L	-0.118367	0.872255	R00	8	High	2.5	8	CentralIncisor	T08	Lingual	Maxilla	Right	I	454	Run.2.P1-4.08L.D06.R00.Foam
P1.2.14L.D01.R00	GCTTGCGAGACA	GCACTCCTACGGGAGGCAGCA	CGTATCGCCTCCCTCGCGCCATCAG	338F_BC389	CGTATCGCCTCCCTCGCGCCATCAGGCTTGCGAGACAGCACTCCTACGGGAGGCAGCA	5	A05	2	P1-2	D01	Bristle	14L	0.432653	0.436875	R00	14	High	3	3	Molar	T14	Lingual	Maxilla	Left	II	454	Run.2.P1-2.14L.D01.R00.Bristle
P1.4.25B.D06.R00	GAGTAGCTCGTG	GCACTCCTACGGGAGGCAGCA	CGTATCGCCTCCCTCGCGCCATCAG	338F_BC328	CGTATCGCCTCCCTCGCGCCATCAGGAGTAGCTCGTGGCACTCCTACGGGAGGCAGCA	4	D04	2	P1-4	D06	Foam	25B	-0.0921281	-0.99732	R00	25	Low	1.5	24	CentralIncisor	T25	Buccal	Mandible	Right	IV	454	Run.2.P1-4.25B.D06.R00.Foam
P1.3.25B.D05.R00	AGTTAGTGCGTC	GCACTCCTACGGGAGGCAGCA	CGTATCGCCTCCCTCGCGCCATCAG	338F_BC102	CGTATCGCCTCCCTCGCGCCATCAGAGTTAGTGCGTCGCACTCCTACGGGAGGCAGCA	2	A06	2	P1-3	D05	Foam	25B	-0.0921281	-0.99732	R00	25	Low	1.5	24	CentralIncisor	T25	Buccal	Mandible	Right	IV	454	Run.2.P1-3.25B.D05.R00.Foam
P1.3.14B.D08.R01	TCGCATGAAGTC	GCACTCCTACGGGAGGCAGCA	CGTATCGCCTCCCTCGCGCCATCAG	338F_BC521	CGTATCGCCTCCCTCGCGCCATCAGTCGCATGAAGTCGCACTCCTACGGGAGGCAGCA	6	D05	2	P1-3	D08	Foam	14B	0.660058	0.468888	R01	14	High	4.6	3	Molar	T14	Buccal	Maxilla	Left	II	454	Run.2.P1-3.14B.D08.R01.Foam
P1.3.03B.D05.R00	AAGCTGCAGTCG	GCACTCCTACGGGAGGCAGCA	CGTATCGCCTCCCTCGCGCCATCAG	338F_BC005	CGTATCGCCTCCCTCGCGCCATCAGAAGCTGCAGTCGGCACTCCTACGGGAGGCAGCA	1	A05	2	P1-3	D05	Foam	03B	-0.713119	0.488096	R00	3	High	4.6	3	Molar	T03	Buccal	Maxilla	Right	I	454	Run.2.P1-3.03B.D05.R00.Foam
P1.3.08B.D06.R00	ACATGTCACGTG	GCACTCCTACGGGAGGCAGCA	CGTATCGCCTCCCTCGCGCCATCAG	338F_BC022	CGTATCGCCTCCCTCGCGCCATCAGACATGTCACGTGGCACTCCTACGGGAGGCAGCA	1	B10	2	P1-3	D06	Foam	08B	-0.127114	1.01952	R00	8	Low	0.8	8	CentralIncisor	T08	Buccal	Maxilla	Right	I	454	Run.2.P1-3.08B.D06.R00.Foam
P1.3.SAL.D06.R01	GCATAGTAGCCG	GCACTCCTACGGGAGGCAGCA	CGTATCGCCTCCCTCGCGCCATCAG	338F_BC360	CGTATCGCCTCCCTCGCGCCATCAGGCATAGTAGCCGGCACTCCTACGGGAGGCAGCA	4	F12	2	P1-3	D06	Conical	SAL	NA	NA	R01	SAL	SAL	NA	SAL	SAL	SAL	SAL	SAL	SAL	SAL	454	Run.2.P1-3.SAL.D06.R01.Conical
P1.1.14L.D07.R00	TACGTGTACGTG	GCACTCCTACGGGAGGCAGCA	CGTATCGCCTCCCTCGCGCCATCAG	338F_BC459	CGTATCGCCTCCCTCGCGCCATCAGTACGTGTACGTGGCACTCCTACGGGAGGCAGCA	5	G03	2	P1-1	D07	Bristle	14L	0.432653	0.436875	R00	14	High	3	3	Molar	T14	Lingual	Maxilla	Left	II	454	Run.2.P1-1.14L.D07.R00.Bristle
P1.3.09B.D07.R00	ACGGTGAGTGTC	GCACTCCTACGGGAGGCAGCA	CGTATCGCCTCCCTCGCGCCATCAG	338F_BC039	CGTATCGCCTCCCTCGCGCCATCAGACGGTGAGTGTCGCACTCCTACGGGAGGCAGCA	1	D03	2	P1-3	D07	Foam	09B	0.082799	1.00671	R00	9	Low	0.8	8	CentralIncisor	T09	Buccal	Maxilla	Left	II	454	Run.2.P1-3.09B.D07.R00.Foam
P1.4.14B.D05.R00	CATACCAGTAGC	GCACTCCTACGGGAGGCAGCA	CGTATCGCCTCCCTCGCGCCATCAG	338F_BC182	CGTATCGCCTCCCTCGCGCCATCAGCATACCAGTAGCGCACTCCTACGGGAGGCAGCA	2	H02	2	P1-4	D05	Foam	14B	0.660058	0.468888	R00	14	High	4.6	3	Molar	T14	Buccal	Maxilla	Left	II	454	Run.2.P1-4.14B.D05.R00.Foam
P1.3.SAL.D01.R01	GCAGCCGAGTAT	GCACTCCTACGGGAGGCAGCA	CGTATCGCCTCCCTCGCGCCATCAG	338F_BC355	CGTATCGCCTCCCTCGCGCCATCAGGCAGCCGAGTATGCACTCCTACGGGAGGCAGCA	4	F07	2	P1-3	D01	Conical	SAL	NA	NA	R01	SAL	SAL	NA	SAL	SAL	SAL	SAL	SAL	SAL	SAL	454	Run.2.P1-3.SAL.D01.R01.Conical
P1.4.19B.D02.R00	CTTGTGTCGATA	GCACTCCTACGGGAGGCAGCA	CGTATCGCCTCCCTCGCGCCATCAG	338F_BC292	CGTATCGCCTCCCTCGCGCCATCAGCTTGTGTCGATAGCACTCCTACGGGAGGCAGCA	4	A04	2	P1-4	D02	Foam	19B	0.625073	-0.523524	R00	19	Low	1	19	Molar	T19	Buccal	Mandible	Left	III	454	Run.2.P1-4.19B.D02.R00.Foam
P1.3.03L.D05.R00	ACACTGTTCATG	GCACTCCTACGGGAGGCAGCA	CGTATCGCCTCCCTCGCGCCATCAG	338F_BC013	CGTATCGCCTCCCTCGCGCCATCAGACACTGTTCATGGCACTCCTACGGGAGGCAGCA	1	B01	2	P1-3	D05	Foam	03L	-0.485714	0.436875	R00	3	High	3	3	Molar	T03	Lingual	Maxilla	Right	I	454	Run.2.P1-3.03L.D05.R00.Foam
P1.4.25L.D08.R00	GATCCGACACTA	GCACTCCTACGGGAGGCAGCA	CGTATCGCCTCCCTCGCGCCATCAG	338F_BC338	CGTATCGCCTCCCTCGCGCCATCAGGATCCGACACTAGCACTCCTACGGGAGGCAGCA	4	E02	2	P1-4	D08	Foam	25L	-0.0833817	-0.882073	R00	25	High	7.8	24	CentralIncisor	T25	Lingual	Mandible	Right	IV	454	Run.2.P1-4.25L.D08.R00.Foam
P1.4.09B.D06.R00	CAGACTCGCAGA	GCACTCCTACGGGAGGCAGCA	CGTATCGCCTCCCTCGCGCCATCAG	338F_BC167	CGTATCGCCTCCCTCGCGCCATCAGCAGACTCGCAGAGCACTCCTACGGGAGGCAGCA	2	F11	2	P1-4	D06	Foam	09B	0.082799	1.00671	R00	9	Low	0.8	8	CentralIncisor	T09	Buccal	Maxilla	Left	II	454	Run.2.P1-4.09B.D06.R00.Foam
P1.4.30L.D06.R00	GCACTCGTTAGA	GCACTCCTACGGGAGGCAGCA	CGTATCGCCTCCCTCGCGCCATCAG	338F_BC352	CGTATCGCCTCCCTCGCGCCATCAGGCACTCGTTAGAGCACTCCTACGGGAGGCAGCA	4	F04	2	P1-4	D06	Foam	30L	-0.441982	-0.485108	R00	30	High	6.5	19	Molar	T30	Lingual	Mandible	Right	IV	454	Run.2.P1-4.30L.D06.R00.Foam
P1.4.08L.D03.R00	CACATTGTGAGC	GCACTCCTACGGGAGGCAGCA	CGTATCGCCTCCCTCGCGCCATCAG	338F_BC156	CGTATCGCCTCCCTCGCGCCATCAGCACATTGTGAGCGCACTCCTACGGGAGGCAGCA	2	E12	2	P1-4	D03	Foam	08L	-0.118367	0.872255	R00	8	High	2.5	8	CentralIncisor	T08	Lingual	Maxilla	Right	I	454	Run.2.P1-4.08L.D03.R00.Foam
P1.4.30L.D02.R00	GATTAGCACTCT	GCACTCCTACGGGAGGCAGCA	CGTATCGCCTCCCTCGCGCCATCAG	338F_BC348	CGTATCGCCTCCCTCGCGCCATCAGGATTAGCACTCTGCACTCCTACGGGAGGCAGCA	4	E12	2	P1-4	D02	Foam	30L	-0.441982	-0.485108	R00	30	High	6.5	19	Molar	T30	Lingual	Mandible	Right	IV	454	Run.2.P1-4.30L.D02.R00.Foam
P1.5.08L.D01.R00	TCGGCTACAGAG	GCACTCCTACGGGAGGCAGCA	CGTATCGCCTCCCTCGCGCCATCAG	338F_BC524	CGTATCGCCTCCCTCGCGCCATCAGTCGGCTACAGAGGCACTCCTACGGGAGGCAGCA	6	D08	2	P1-5	D01	Foam	08L	-0.118367	0.872255	R00	8	High	2.5	8	CentralIncisor	T08	Lingual	Maxilla	Right	I	454	Run.2.P1-5.08L.D01.R00.Foam
P1.4.19B.D06.R00	GAAGCTACTGTC	GCACTCCTACGGGAGGCAGCA	CGTATCGCCTCCCTCGCGCCATCAG	338F_BC296	CGTATCGCCTCCCTCGCGCCATCAGGAAGCTACTGTCGCACTCCTACGGGAGGCAGCA	4	A08	2	P1-4	D06	Foam	19B	0.625073	-0.523524	R00	19	Low	1	19	Molar	T19	Buccal	Mandible	Left	III	454	Run.2.P1-4.19B.D06.R00.Foam
P1.5.19L.D08.R00	TCAGTCGACGAG	GCACTCCTACGGGAGGCAGCA	CGTATCGCCTCCCTCGCGCCATCAG	338F_BC503	CGTATCGCCTCCCTCGCGCCATCAGTCAGTCGACGAGGCACTCCTACGGGAGGCAGCA	6	B11	2	P1-5	D08	Foam	19L	0.423907	-0.491511	R00	19	High	6.5	19	Molar	T19	Lingual	Mandible	Left	III	454	Run.2.P1-5.19L.D08.R00.Foam
P1.4.08L.D05.R00	CACGGACTATAC	GCACTCCTACGGGAGGCAGCA	CGTATCGCCTCCCTCGCGCCATCAG	338F_BC158	CGTATCGCCTCCCTCGCGCCATCAGCACGGACTATACGCACTCCTACGGGAGGCAGCA	2	F02	2	P1-4	D05	Foam	08L	-0.118367	0.872255	R00	8	High	2.5	8	CentralIncisor	T08	Lingual	Maxilla	Right	I	454	Run.2.P1-4.08L.D05.R00.Foam
P1.4.14L.D04.R00	CATCGTATCAAC	GCACTCCTACGGGAGGCAGCA	CGTATCGCCTCCCTCGCGCCATCAG	338F_BC189	CGTATCGCCTCCCTCGCGCCATCAGCATCGTATCAACGCACTCCTACGGGAGGCAGCA	2	H09	2	P1-4	D04	Foam	14L	0.432653	0.436875	R00	14	High	3	3	Molar	T14	Lingual	Maxilla	Left	II	454	Run.2.P1-4.14L.D04.R00.Foam
P1.4.24L.D05.R00	GAGAATACGTGA	GCACTCCTACGGGAGGCAGCA	CGTATCGCCTCCCTCGCGCCATCAG	338F_BC319	CGTATCGCCTCCCTCGCGCCATCAGGAGAATACGTGAGCACTCCTACGGGAGGCAGCA	4	C07	2	P1-4	D05	Foam	24L	0.0740527	-0.907683	R00	24	High	7.8	24	CentralIncisor	T24	Lingual	Mandible	Left	III	454	Run.2.P1-4.24L.D05.R00.Foam
P1.5.30B.D01.R00	TGCATTACGCAT	GCACTCCTACGGGAGGCAGCA	CGTATCGCCTCCCTCGCGCCATCAG	338F_BC561	CGTATCGCCTCCCTCGCGCCATCAGTGCATTACGCATGCACTCCTACGGGAGGCAGCA	6	G09	2	P1-5	D01	Foam	30B	-0.660641	-0.536329	R00	30	Low	1	19	Molar	T30	Buccal	Mandible	Right	IV	454	Run.2.P1-5.30B.D01.R00.Foam
P1.4.25L.D03.R00	GATACGTCCTGA	GCACTCCTACGGGAGGCAGCA	CGTATCGCCTCCCTCGCGCCATCAG	338F_BC333	CGTATCGCCTCCCTCGCGCCATCAGGATACGTCCTGAGCACTCCTACGGGAGGCAGCA	4	D09	2	P1-4	D03	Foam	25L	-0.0833817	-0.882073	R00	25	High	7.8	24	CentralIncisor	T25	Lingual	Mandible	Right	IV	454	Run.2.P1-4.25L.D03.R00.Foam
P1.4.09L.D05.R00	CAGCTAGAACGC	GCACTCCTACGGGAGGCAGCA	CGTATCGCCTCCCTCGCGCCATCAG	338F_BC174	CGTATCGCCTCCCTCGCGCCATCAGCAGCTAGAACGCGCACTCCTACGGGAGGCAGCA	2	G06	2	P1-4	D05	Foam	09L	0.082799	0.88506	R00	9	High	2.5	8	CentralIncisor	T09	Lingual	Maxilla	Left	II	454	Run.2.P1-4.09L.D05.R00.Foam
P1.4.09L.D04.R00	CAGCGGTGACAT	GCACTCCTACGGGAGGCAGCA	CGTATCGCCTCCCTCGCGCCATCAG	338F_BC173	CGTATCGCCTCCCTCGCGCCATCAGCAGCGGTGACATGCACTCCTACGGGAGGCAGCA	2	G05	2	P1-4	D04	Foam	09L	0.082799	0.88506	R00	9	High	2.5	8	CentralIncisor	T09	Lingual	Maxilla	Left	II	454	Run.2.P1-4.09L.D04.R00.Foam
P1.3.24L.D01.R00	AGGTGTGATCGC	GCACTCCTACGGGAGGCAGCA	CGTATCGCCTCCCTCGCGCCATCAG	338F_BC089	CGTATCGCCTCCCTCGCGCCATCAGAGGTGTGATCGCGCACTCCTACGGGAGGCAGCA	1	H05	2	P1-3	D01	Foam	24L	0.0740527	-0.907683	R00	24	High	7.8	24	CentralIncisor	T24	Lingual	Mandible	Left	III	454	Run.2.P1-3.24L.D01.R00.Foam
P1.3.09B.D02.R00	ACGCGATACTGG	GCACTCCTACGGGAGGCAGCA	CGTATCGCCTCCCTCGCGCCATCAG	338F_BC034	CGTATCGCCTCCCTCGCGCCATCAGACGCGATACTGGGCACTCCTACGGGAGGCAGCA	1	C10	2	P1-3	D02	Foam	09B	0.082799	1.00671	R00	9	Low	0.8	8	CentralIncisor	T09	Buccal	Maxilla	Left	II	454	Run.2.P1-3.09B.D02.R00.Foam
P1.3.25L.D08.R00	ATATCGCTACTG	GCACTCCTACGGGAGGCAGCA	CGTATCGCCTCCCTCGCGCCATCAG	338F_BC113	CGTATCGCCTCCCTCGCGCCATCAGATATCGCTACTGGCACTCCTACGGGAGGCAGCA	2	B05	2	P1-3	D08	Foam	25L	-0.0833817	-0.882073	R00	25	High	7.8	24	CentralIncisor	T25	Lingual	Mandible	Right	IV	454	Run.2.P1-3.25L.D08.R00.Foam
P1.4.25L.D07.R00	GATCAGAAGATG	GCACTCCTACGGGAGGCAGCA	CGTATCGCCTCCCTCGCGCCATCAG	338F_BC337	CGTATCGCCTCCCTCGCGCCATCAGGATCAGAAGATGGCACTCCTACGGGAGGCAGCA	4	E01	2	P1-4	D07	Foam	25L	-0.0833817	-0.882073	R00	25	High	7.8	24	CentralIncisor	T25	Lingual	Mandible	Right	IV	454	Run.2.P1-4.25L.D07.R00.Foam
P1.3.SAL.D05.R00	GCTAGATGCCAG	GCACTCCTACGGGAGGCAGCA	CGTATCGCCTCCCTCGCGCCATCAG	338F_BC376	CGTATCGCCTCCCTCGCGCCATCAGGCTAGATGCCAGGCACTCCTACGGGAGGCAGCA	4	H04	2	P1-3	D05	Conical	SAL	NA	NA	R00	SAL	SAL	NA	SAL	SAL	SAL	SAL	SAL	SAL	SAL	454	Run.2.P1-3.SAL.D05.R00.Conical
P1.4.09B.D04.R00	CACTGTAGGACG	GCACTCCTACGGGAGGCAGCA	CGTATCGCCTCCCTCGCGCCATCAG	338F_BC165	CGTATCGCCTCCCTCGCGCCATCAGCACTGTAGGACGGCACTCCTACGGGAGGCAGCA	2	F09	2	P1-4	D04	Foam	09B	0.082799	1.00671	R00	9	Low	0.8	8	CentralIncisor	T09	Buccal	Maxilla	Left	II	454	Run.2.P1-4.09B.D04.R00.Foam
P1.3.30L.D08.R00	ATGACCATCGTG	GCACTCCTACGGGAGGCAGCA	CGTATCGCCTCCCTCGCGCCATCAG	338F_BC129	CGTATCGCCTCCCTCGCGCCATCAGATGACCATCGTGGCACTCCTACGGGAGGCAGCA	2	C09	2	P1-3	D08	Foam	30L	-0.441982	-0.485108	R00	30	High	6.5	19	Molar	T30	Lingual	Mandible	Right	IV	454	Run.2.P1-3.30L.D08.R00.Foam
P1.4.03B.D05.R00	ATGCAGCTCAGT	GCACTCCTACGGGAGGCAGCA	CGTATCGCCTCCCTCGCGCCATCAG	338F_BC134	CGTATCGCCTCCCTCGCGCCATCAGATGCAGCTCAGTGCACTCCTACGGGAGGCAGCA	2	D02	2	P1-4	D05	Foam	03B	-0.485714	0.436875	R00	3	High	4.6	3	Molar	T03	Buccal	Maxilla	Right	I	454	Run.2.P1-4.03B.D05.R00.Foam
P1.3.08B.D03.R00	ACAGTTGCGCGA	GCACTCCTACGGGAGGCAGCA	CGTATCGCCTCCCTCGCGCCATCAG	338F_BC019	CGTATCGCCTCCCTCGCGCCATCAGACAGTTGCGCGAGCACTCCTACGGGAGGCAGCA	1	B07	2	P1-3	D03	Foam	08B	-0.127114	1.01952	R00	8	Low	0.8	8	CentralIncisor	T08	Buccal	Maxilla	Right	I	454	Run.2.P1-3.08B.D03.R00.Foam
P1.4.25B.D05.R00	GAGGCTCATCAT	GCACTCCTACGGGAGGCAGCA	CGTATCGCCTCCCTCGCGCCATCAG	338F_BC327	CGTATCGCCTCCCTCGCGCCATCAGGAGGCTCATCATGCACTCCTACGGGAGGCAGCA	4	D03	2	P1-4	D05	Foam	25B	-0.0921281	-0.99732	R00	25	Low	1.5	24	CentralIncisor	T25	Buccal	Mandible	Right	IV	454	Run.2.P1-4.25B.D05.R00.Foam
P1.4.19L.D07.R00	GACCGAGCTATG	GCACTCCTACGGGAGGCAGCA	CGTATCGCCTCCCTCGCGCCATCAG	338F_BC305	CGTATCGCCTCCCTCGCGCCATCAGGACCGAGCTATGGCACTCCTACGGGAGGCAGCA	4	B05	2	P1-4	D07	Foam	19L	0.423907	-0.491511	R00	19	High	6.5	19	Molar	T19	Lingual	Mandible	Left	III	454	Run.2.P1-4.19L.D07.R00.Foam
P1.3.14B.D01.R00	ACTCACGGTATG	GCACTCCTACGGGAGGCAGCA	CGTATCGCCTCCCTCGCGCCATCAG	338F_BC049	CGTATCGCCTCCCTCGCGCCATCAGACTCACGGTATGGCACTCCTACGGGAGGCAGCA	1	E01	2	P1-3	D01	Foam	14B	0.660058	0.468888	R00	14	High	4.6	3	Molar	T14	Buccal	Maxilla	Left	II	454	Run.2.P1-3.14B.D01.R00.Foam
P1.4.25B.D08.R01	TACTGGACGCGA	GCACTCCTACGGGAGGCAGCA	CGTATCGCCTCCCTCGCGCCATCAG	338F_BC463	CGTATCGCCTCCCTCGCGCCATCAGTACTGGACGCGAGCACTCCTACGGGAGGCAGCA	5	G07	2	P1-4	D08	Foam	25B	-0.0921281	-0.99732	R01	25	Low	1.5	24	CentralIncisor	T25	Buccal	Mandible	Right	IV	454	Run.2.P1-4.25B.D08.R01.Foam
P1.3.19L.D08.R00	AGCGCTGATGTG	GCACTCCTACGGGAGGCAGCA	CGTATCGCCTCCCTCGCGCCATCAG	338F_BC080	CGTATCGCCTCCCTCGCGCCATCAGAGCGCTGATGTGGCACTCCTACGGGAGGCAGCA	1	G08	2	P1-3	D08	Foam	19L	0.423907	-0.491511	R00	19	High	6.5	19	Molar	T19	Lingual	Mandible	Left	III	454	Run.2.P1-3.19L.D08.R00.Foam
P1.4.30B.D07.R00	GATGCATGACGC	GCACTCCTACGGGAGGCAGCA	CGTATCGCCTCCCTCGCGCCATCAG	338F_BC345	CGTATCGCCTCCCTCGCGCCATCAGGATGCATGACGCGCACTCCTACGGGAGGCAGCA	4	E09	2	P1-4	D07	Foam	30B	-0.660641	-0.536329	R00	30	Low	1	19	Molar	T30	Buccal	Mandible	Right	IV	454	Run.2.P1-4.30B.D07.R00.Foam
P1.5.25B.D08.R00	TCTGAGTCTGAG	GCACTCCTACGGGAGGCAGCA	CGTATCGCCTCCCTCGCGCCATCAG	338F_BC539	CGTATCGCCTCCCTCGCGCCATCAGTCTGAGTCTGAGGCACTCCTACGGGAGGCAGCA	6	E11	2	P1-5	D08	Foam	25B	-0.0921281	-0.99732	R00	25	Low	1.5	24	CentralIncisor	T25	Buccal	Mandible	Right	IV	454	Run.2.P1-5.25B.D08.R00.Foam
P1.4.03L.D02.R00	ATGGCGTGCACA	GCACTCCTACGGGAGGCAGCA	CGTATCGCCTCCCTCGCGCCATCAG	338F_BC139	CGTATCGCCTCCCTCGCGCCATCAGATGGCGTGCACAGCACTCCTACGGGAGGCAGCA	2	D07	2	P1-4	D02	Foam	03L	-0.485714	0.436875	R00	3	High	3	3	Molar	T03	Lingual	Maxilla	Right	I	454	Run.2.P1-4.03L.D02.R00.Foam
P1.4.03L.D08.R01	TCAGATCCGATG	GCACTCCTACGGGAGGCAGCA	CGTATCGCCTCCCTCGCGCCATCAG	338F_BC498	CGTATCGCCTCCCTCGCGCCATCAGTCAGATCCGATGGCACTCCTACGGGAGGCAGCA	6	B06	2	P1-4	D08	Foam	03L	-0.485714	0.436875	R01	3	High	3	3	Molar	T03	Lingual	Maxilla	Right	I	454	Run.2.P1-4.03L.D08.R01.Foam
P1.4.14L.D06.R00	CATGAGTGCTAC	GCACTCCTACGGGAGGCAGCA	CGTATCGCCTCCCTCGCGCCATCAG	338F_BC191	CGTATCGCCTCCCTCGCGCCATCAGCATGAGTGCTACGCACTCCTACGGGAGGCAGCA	2	H11	2	P1-4	D06	Foam	14L	0.432653	0.436875	R00	14	High	3	3	Molar	T14	Lingual	Maxilla	Left	II	454	Run.2.P1-4.14L.D06.R00.Foam
P1.3.24L.D07.R00	AGTCTACTCTGA	GCACTCCTACGGGAGGCAGCA	CGTATCGCCTCCCTCGCGCCATCAG	338F_BC095	CGTATCGCCTCCCTCGCGCCATCAGAGTCTACTCTGAGCACTCCTACGGGAGGCAGCA	1	H11	2	P1-3	D07	Foam	24L	0.0740527	-0.907683	R00	24	High	7.8	24	CentralIncisor	T24	Lingual	Mandible	Left	III	454	Run.2.P1-3.24L.D07.R00.Foam
P1.1.24B.D08.R01	TCTTAGACGACG	GCACTCCTACGGGAGGCAGCA	CGTATCGCCTCCCTCGCGCCATCAG	338F_BC543	CGTATCGCCTCCCTCGCGCCATCAGTCTTAGACGACGGCACTCCTACGGGAGGCAGCA	6	F03	2	P1-1	D08	Bristle	24B	0.0478136	-0.990918	R01	24	Low	1.5	24	CentralIncisor	T24	Buccal	Mandible	Left	III	454	Run.2.P1-1.24B.D08.R01.Bristle
P1.4.SAL.D01.R00	GCTCAGTGCAGA	GCACTCCTACGGGAGGCAGCA	CGTATCGCCTCCCTCGCGCCATCAG	338F_BC380	CGTATCGCCTCCCTCGCGCCATCAGGCTCAGTGCAGAGCACTCCTACGGGAGGCAGCA	4	H08	2	P1-4	D01	Conical	SAL	NA	NA	R00	SAL	SAL	NA	SAL	SAL	SAL	SAL	SAL	SAL	SAL	454	Run.2.P1-4.SAL.D01.R00.Conical
P1.3.08L.D06.R00	ACGACGTCTTAG	GCACTCCTACGGGAGGCAGCA	CGTATCGCCTCCCTCGCGCCATCAG	338F_BC030	CGTATCGCCTCCCTCGCGCCATCAGACGACGTCTTAGGCACTCCTACGGGAGGCAGCA	1	C06	2	P1-3	D06	Foam	08L	-0.118367	0.872255	R00	8	High	2.5	8	CentralIncisor	T08	Lingual	Maxilla	Right	I	454	Run.2.P1-3.08L.D06.R00.Foam
P1.3.03B.D02.R00	AACTCGTCGATG	GCACTCCTACGGGAGGCAGCA	CGTATCGCCTCCCTCGCGCCATCAG	338F_BC002	CGTATCGCCTCCCTCGCGCCATCAGAACTCGTCGATGGCACTCCTACGGGAGGCAGCA	1	A02	2	P1-3	D02	Foam	03B	-0.713119	0.488096	R00	3	High	4.6	3	Molar	T03	Buccal	Maxilla	Right	I	454	Run.2.P1-3.03B.D02.R00.Foam
P2.1.14L.D02.R00	GTAGACTGCGTG	GCACTCCTACGGGAGGCAGCA	CGTATCGCCTCCCTCGCGCCATCAG	338F_BC403	CGTATCGCCTCCCTCGCGCCATCAGGTAGACTGCGTGGCACTCCTACGGGAGGCAGCA	5	B07	2	P2-1	D02	Bristle	14L	0.432653	0.436875	R00	14	High	3	3	Molar	T14	Lingual	Maxilla	Left	II	454	Run.2.P2-1.14L.D02.R00.Bristle
P1.3.30B.D05.R01	TACACACATGGC	GCACTCCTACGGGAGGCAGCA	CGTATCGCCTCCCTCGCGCCATCAG	338F_BC450	CGTATCGCCTCCCTCGCGCCATCAGTACACACATGGCGCACTCCTACGGGAGGCAGCA	5	F06	2	P1-3	D05	Foam	30B	-0.660641	-0.536329	R01	30	Low	1	19	Molar	T30	Buccal	Mandible	Right	IV	454	Run.2.P1-3.30B.D05.R01.Foam
P2.1.14L.D04.R00	GTCAACGCGATG	GCACTCCTACGGGAGGCAGCA	CGTATCGCCTCCCTCGCGCCATCAG	338F_BC415	CGTATCGCCTCCCTCGCGCCATCAGGTCAACGCGATGGCACTCCTACGGGAGGCAGCA	5	C07	2	P2-1	D04	Bristle	14L	0.432653	0.436875	R00	14	High	3	3	Molar	T14	Lingual	Maxilla	Left	II	454	Run.2.P2-1.14L.D04.R00.Bristle
P1.3.24L.D03.R00	AGTACTGCAGGC	GCACTCCTACGGGAGGCAGCA	CGTATCGCCTCCCTCGCGCCATCAG	338F_BC091	CGTATCGCCTCCCTCGCGCCATCAGAGTACTGCAGGCGCACTCCTACGGGAGGCAGCA	1	H07	2	P1-3	D03	Foam	24L	0.0740527	-0.907683	R00	24	High	7.8	24	CentralIncisor	T24	Lingual	Mandible	Left	III	454	Run.2.P1-3.24L.D03.R00.Foam
P1.2.03L.D06.R00	TAACTCTGATGC	GCACTCCTACGGGAGGCAGCA	CGTATCGCCTCCCTCGCGCCATCAG	338F_BC448	CGTATCGCCTCCCTCGCGCCATCAGTAACTCTGATGCGCACTCCTACGGGAGGCAGCA	5	F04	2	P1-2	D06	Foam	03L	-0.485714	0.436875	R00	3	High	3	3	Molar	T03	Lingual	Maxilla	Right	I	454	Run.2.P1-2.03L.D06.R00.Foam
P1.5.14B.D01.R00	TGCAGAGCTCAG	GCACTCCTACGGGAGGCAGCA	CGTATCGCCTCCCTCGCGCCATCAG	338F_BC560	CGTATCGCCTCCCTCGCGCCATCAGTGCAGAGCTCAGGCACTCCTACGGGAGGCAGCA	6	G08	2	P1-5	D01	Foam	14B	0.660058	0.468888	R00	14	High	4.6	3	Molar	T14	Buccal	Maxilla	Left	II	454	Run.2.P1-5.14B.D01.R00.Foam
P1.3.03B.D08.R00	ACACACTATGGC	GCACTCCTACGGGAGGCAGCA	CGTATCGCCTCCCTCGCGCCATCAG	338F_BC008	CGTATCGCCTCCCTCGCGCCATCAGACACACTATGGCGCACTCCTACGGGAGGCAGCA	1	A08	2	P1-3	D08	Foam	03B	-0.713119	0.488096	R00	3	High	4.6	3	Molar	T03	Buccal	Maxilla	Right	I	454	Run.2.P1-3.03B.D08.R00.Foam
P1.2.14L.D05.R00	GTGGCGATACAC	GCACTCCTACGGGAGGCAGCA	CGTATCGCCTCCCTCGCGCCATCAG	338F_BC437	CGTATCGCCTCCCTCGCGCCATCAGGTGGCGATACACGCACTCCTACGGGAGGCAGCA	5	E05	2	P1-2	D05	Bristle	14L	0.432653	0.436875	R00	14	High	3	3	Molar	T14	Lingual	Maxilla	Left	II	454	Run.2.P1-2.14L.D05.R00.Bristle
P1.4.30L.D01.R01	GTTAGAGCACTC	GCACTCCTACGGGAGGCAGCA	CGTATCGCCTCCCTCGCGCCATCAG	338F_BC443	CGTATCGCCTCCCTCGCGCCATCAGGTTAGAGCACTCGCACTCCTACGGGAGGCAGCA	5	E11	3	P1-4	D01	Foam	30L	-0.441982	-0.485108	R01	30	High	6.5	19	Molar	T30	Lingual	Mandible	Right	IV	454	Run.3.P1-4.30L.D01.R01.Foam
P2.1.09L.D04.R02	GTTCGCGTATAG	GCACTCCTACGGGAGGCAGCA	CGTATCGCCTCCCTCGCGCCATCAG	338F_BC444	CGTATCGCCTCCCTCGCGCCATCAGGTTCGCGTATAGGCACTCCTACGGGAGGCAGCA	5	E12	3	P2-1	D04	Bristle	09L	0.082799	0.88506	R02	9	High	2.5	8	CentralIncisor	T09	Lingual	Maxilla	Left	II	454	Run.3.P2-1.09L.D04.R02.Bristle
P1.4.30L.D04.R01	GTTGTATACTCG	GCACTCCTACGGGAGGCAGCA	CGTATCGCCTCCCTCGCGCCATCAG	338F_BC446	CGTATCGCCTCCCTCGCGCCATCAGGTTGTATACTCGGCACTCCTACGGGAGGCAGCA	5	F02	3	P1-4	D04	Foam	30L	-0.441982	-0.485108	R01	30	High	6.5	19	Molar	T30	Lingual	Mandible	Right	IV	454	Run.3.P1-4.30L.D04.R01.Foam
P2.2.24L.D06.R01	GTTGACGACAGC	GCACTCCTACGGGAGGCAGCA	CGTATCGCCTCCCTCGCGCCATCAG	338F_BC445	CGTATCGCCTCCCTCGCGCCATCAGGTTGACGACAGCGCACTCCTACGGGAGGCAGCA	5	F01	3	P2-2	D06	Bristle	24L	0.0740527	-0.907683	R01	24	High	7.8	24	CentralIncisor	T24	Lingual	Mandible	Left	III	454	Run.3.P2-2.24L.D06.R01.Bristle
P1.4.19B.D04.R01	GGACGTCACAGT	GCACTCCTACGGGAGGCAGCA	CGTATCGCCTCCCTCGCGCCATCAG	338F_BC390	CGTATCGCCTCCCTCGCGCCATCAGGGACGTCACAGTGCACTCCTACGGGAGGCAGCA	5	A06	3	P1-4	D04	Foam	19B	0.625073	-0.523524	R01	19	Low	1	19	Molar	T19	Buccal	Mandible	Left	III	454	Run.3.P1-4.19B.D04.R01.Foam
P1.5.24B.D05.R00	GATAGTGCCACT	GCACTCCTACGGGAGGCAGCA	CGTATCGCCTCCCTCGCGCCATCAG	338F_BC335	CGTATCGCCTCCCTCGCGCCATCAGGATAGTGCCACTGCACTCCTACGGGAGGCAGCA	4	D11	3	P1-5	D05	Foam	24B	0.0478136	-0.990918	R00	24	Low	1.5	24	CentralIncisor	T24	Buccal	Mandible	Left	III	454	Run.3.P1-5.24B.D05.R00.Foam
P1.1.03L.D04.R01	CGTATCTGCGAA	GCACTCCTACGGGAGGCAGCA	CGTATCGCCTCCCTCGCGCCATCAG	338F_BC235	CGTATCGCCTCCCTCGCGCCATCAGCGTATCTGCGAAGCACTCCTACGGGAGGCAGCA	3	D07	3	P1-1	D04	Foam	03L	-0.485714	0.436875	R01	3	High	3	3	Molar	T03	Lingual	Maxilla	Right	I	454	Run.3.P1-1.03L.D04.R01.Foam
P2.1.14L.D08.R01	CTACACAAGCAC	GCACTCCTACGGGAGGCAGCA	CGTATCGCCTCCCTCGCGCCATCAG	338F_BC250	CGTATCGCCTCCCTCGCGCCATCAGCTACACAAGCACGCACTCCTACGGGAGGCAGCA	3	E10	3	P2-1	D08	Bristle	14L	0.432653	0.436875	R01	14	High	3	3	Molar	T14	Lingual	Maxilla	Left	II	454	Run.3.P2-1.14L.D08.R01.Bristle
P1.4.08L.D06.R01	CTAGCGAACATC	GCACTCCTACGGGAGGCAGCA	CGTATCGCCTCCCTCGCGCCATCAG	338F_BC257	CGTATCGCCTCCCTCGCGCCATCAGCTAGCGAACATCGCACTCCTACGGGAGGCAGCA	3	F05	3	P1-4	D06	Foam	08L	-0.118367	0.872255	R01	8	High	2.5	8	CentralIncisor	T08	Lingual	Maxilla	Right	I	454	Run.3.P1-4.08L.D06.R01.Foam
P1.4.30L.D05.R01	GTGCAATCGACG	GCACTCCTACGGGAGGCAGCA	CGTATCGCCTCCCTCGCGCCATCAG	338F_BC435	CGTATCGCCTCCCTCGCGCCATCAGGTGCAATCGACGGCACTCCTACGGGAGGCAGCA	5	E03	3	P1-4	D05	Foam	30L	-0.441982	-0.485108	R01	30	High	6.5	19	Molar	T30	Lingual	Mandible	Right	IV	454	Run.3.P1-4.30L.D05.R01.Foam
P2.2.SAL.D08.R03	ACTGATCCTAGT	GCACTCCTACGGGAGGCAGCA	CGTATCGCCTCCCTCGCGCCATCAG	338F_BC055	CGTATCGCCTCCCTCGCGCCATCAGACTGATCCTAGTGCACTCCTACGGGAGGCAGCA	1	E07	3	P2-2	D08	Conical	SAL	NA	NA	R03	SAL	SAL	NA	SAL	SAL	SAL	SAL	SAL	SAL	SAL	454	Run.3.P2-2.SAL.D08.R03.Conical
P1.2.14L.D04.R01	CGTATGCTGTAT	GCACTCCTACGGGAGGCAGCA	CGTATCGCCTCCCTCGCGCCATCAG	338F_BC236	CGTATCGCCTCCCTCGCGCCATCAGCGTATGCTGTATGCACTCCTACGGGAGGCAGCA	3	D08	3	P1-2	D04	Bristle	14L	0.432653	0.436875	R01	14	High	3	3	Molar	T14	Lingual	Maxilla	Left	II	454	Run.3.P1-2.14L.D04.R01.Bristle
P1.4.24B.D06.R01	GTAGCTGACGCA	GCACTCCTACGGGAGGCAGCA	CGTATCGCCTCCCTCGCGCCATCAG	338F_BC408	CGTATCGCCTCCCTCGCGCCATCAGGTAGCTGACGCAGCACTCCTACGGGAGGCAGCA	5	B12	3	P1-4	D06	Foam	24B	0.0478136	-0.990918	R01	24	Low	1.5	24	CentralIncisor	T24	Buccal	Mandible	Left	III	454	Run.3.P1-4.24B.D06.R01.Foam
P1.4.30L.D02.R01	CTCCACATGAGA	GCACTCCTACGGGAGGCAGCA	CGTATCGCCTCCCTCGCGCCATCAG	338F_BC267	CGTATCGCCTCCCTCGCGCCATCAGCTCCACATGAGAGCACTCCTACGGGAGGCAGCA	3	G03	3	P1-4	D02	Foam	30L	-0.441982	-0.485108	R01	30	High	6.5	19	Molar	T30	Lingual	Mandible	Right	IV	454	Run.3.P1-4.30L.D02.R01.Foam
P1.2.03L.D07.R01	CTCTCTACCTGT	GCACTCCTACGGGAGGCAGCA	CGTATCGCCTCCCTCGCGCCATCAG	338F_BC273	CGTATCGCCTCCCTCGCGCCATCAGCTCTCTACCTGTGCACTCCTACGGGAGGCAGCA	3	G09	3	P1-2	D07	Foam	03L	-0.485714	0.436875	R01	3	High	3	3	Molar	T03	Lingual	Maxilla	Right	I	454	Run.3.P1-2.03L.D07.R01.Foam
P1.5.25B.D04.R00	GCATGTGCATGT	GCACTCCTACGGGAGGCAGCA	CGTATCGCCTCCCTCGCGCCATCAG	338F_BC363	CGTATCGCCTCCCTCGCGCCATCAGGCATGTGCATGTGCACTCCTACGGGAGGCAGCA	4	G03	3	P1-5	D04	Foam	25B	-0.0921281	-0.99732	R00	25	Low	1.5	24	CentralIncisor	T25	Buccal	Mandible	Right	IV	454	Run.3.P1-5.25B.D04.R00.Foam
P1.5.19B.D02.R00	GAAGTCTCGCAT	GCACTCCTACGGGAGGCAGCA	CGTATCGCCTCCCTCGCGCCATCAG	338F_BC297	CGTATCGCCTCCCTCGCGCCATCAGGAAGTCTCGCATGCACTCCTACGGGAGGCAGCA	4	A09	3	P1-5	D02	Foam	19B	0.625073	-0.523524	R00	19	Low	1	19	Molar	T19	Buccal	Mandible	Left	III	454	Run.3.P1-5.19B.D02.R00.Foam
P1.4.03B.D04.R01	ATAGCTCCATAC	GCACTCCTACGGGAGGCAGCA	CGTATCGCCTCCCTCGCGCCATCAG	338F_BC111	CGTATCGCCTCCCTCGCGCCATCAGATAGCTCCATACGCACTCCTACGGGAGGCAGCA	2	B03	3	P1-4	D04	Foam	03B	-0.485714	0.436875	R01	3	High	4.6	3	Molar	T03	Buccal	Maxilla	Right	I	454	Run.3.P1-4.03B.D04.R01.Foam
P1.5.03B.D04.R00	GACTCACTCAAT	GCACTCCTACGGGAGGCAGCA	CGTATCGCCTCCCTCGCGCCATCAG	338F_BC313	CGTATCGCCTCCCTCGCGCCATCAGGACTCACTCAATGCACTCCTACGGGAGGCAGCA	4	C01	3	P1-5	D04	Foam	03B	-0.485714	0.436875	R00	3	High	4.6	3	Molar	T03	Buccal	Maxilla	Right	I	454	Run.3.P1-5.03B.D04.R00.Foam
P1.4.25B.D08.R03	CGACAGCTGACA	GCACTCCTACGGGAGGCAGCA	CGTATCGCCTCCCTCGCGCCATCAG	338F_BC207	CGTATCGCCTCCCTCGCGCCATCAGCGACAGCTGACAGCACTCCTACGGGAGGCAGCA	3	B03	3	P1-4	D08	Foam	25B	-0.0921281	-0.99732	R03	25	Low	1.5	24	CentralIncisor	T25	Buccal	Mandible	Right	IV	454	Run.3.P1-4.25B.D08.R03.Foam
P1.4.19B.D06.R01	GGCAGTGTATCG	GCACTCCTACGGGAGGCAGCA	CGTATCGCCTCCCTCGCGCCATCAG	338F_BC392	CGTATCGCCTCCCTCGCGCCATCAGGGCAGTGTATCGGCACTCCTACGGGAGGCAGCA	5	A08	3	P1-4	D06	Foam	19B	0.625073	-0.523524	R01	19	Low	1	19	Molar	T19	Buccal	Mandible	Left	III	454	Run.3.P1-4.19B.D06.R01.Foam
P1.5.19B.D05.R00	GATACGTCCTGA	GCACTCCTACGGGAGGCAGCA	CGTATCGCCTCCCTCGCGCCATCAG	338F_BC333	CGTATCGCCTCCCTCGCGCCATCAGGATACGTCCTGAGCACTCCTACGGGAGGCAGCA	4	D09	3	P1-5	D05	Foam	19B	0.625073	-0.523524	R00	19	Low	1	19	Molar	T19	Buccal	Mandible	Left	III	454	Run.3.P1-5.19B.D05.R00.Foam
P1.5.25L.D05.R00	GCTAGATGCCAG	GCACTCCTACGGGAGGCAGCA	CGTATCGCCTCCCTCGCGCCATCAG	338F_BC376	CGTATCGCCTCCCTCGCGCCATCAGGCTAGATGCCAGGCACTCCTACGGGAGGCAGCA	4	H04	3	P1-5	D05	Foam	25L	-0.0833817	-0.882073	R00	25	High	7.8	24	CentralIncisor	T25	Lingual	Mandible	Right	IV	454	Run.3.P1-5.25L.D05.R00.Foam
P2.1.14L.D01.R01	CCGATGTCAGAT	GCACTCCTACGGGAGGCAGCA	CGTATCGCCTCCCTCGCGCCATCAG	338F_BC202	CGTATCGCCTCCCTCGCGCCATCAGCCGATGTCAGATGCACTCCTACGGGAGGCAGCA	3	A10	3	P2-1	D01	Bristle	14L	0.432653	0.436875	R01	14	High	3	3	Molar	T14	Lingual	Maxilla	Left	II	454	Run.3.P2-1.14L.D01.R01.Bristle
P1.4.30B.D08.R02	GTCTTCGTCGCT	GCACTCCTACGGGAGGCAGCA	CGTATCGCCTCCCTCGCGCCATCAG	338F_BC430	CGTATCGCCTCCCTCGCGCCATCAGGTCTTCGTCGCTGCACTCCTACGGGAGGCAGCA	5	D10	3	P1-4	D08	Foam	30B	-0.660641	-0.536329	R02	30	Low	1	19	Molar	T30	Buccal	Mandible	Right	IV	454	Run.3.P1-4.30B.D08.R02.Foam
P1.1.03L.D06.R01	CTAGTCAGCTGA	GCACTCCTACGGGAGGCAGCA	CGTATCGCCTCCCTCGCGCCATCAG	338F_BC259	CGTATCGCCTCCCTCGCGCCATCAGCTAGTCAGCTGAGCACTCCTACGGGAGGCAGCA	3	F07	3	P1-1	D06	Foam	03L	-0.485714	0.436875	R01	3	High	3	3	Molar	T03	Lingual	Maxilla	Right	I	454	Run.3.P1-1.03L.D06.R01.Foam
P1.5.09L.D02.R00	GAACTGTATCTC	GCACTCCTACGGGAGGCAGCA	CGTATCGCCTCCCTCGCGCCATCAG	338F_BC294	CGTATCGCCTCCCTCGCGCCATCAGGAACTGTATCTCGCACTCCTACGGGAGGCAGCA	4	A06	3	P1-5	D02	Foam	09L	0.082799	0.88506	R00	9	High	2.5	8	CentralIncisor	T09	Lingual	Maxilla	Left	II	454	Run.3.P1-5.09L.D02.R00.Foam
P1.5.25B.D07.R00	GCCAGAGTCGTA	GCACTCCTACGGGAGGCAGCA	CGTATCGCCTCCCTCGCGCCATCAG	338F_BC366	CGTATCGCCTCCCTCGCGCCATCAGGCCAGAGTCGTAGCACTCCTACGGGAGGCAGCA	4	G06	3	P1-5	D07	Foam	25B	-0.0921281	-0.99732	R00	25	Low	1.5	24	CentralIncisor	T25	Buccal	Mandible	Right	IV	454	Run.3.P1-5.25B.D07.R00.Foam
P1.2.14L.D05.R01	CGTTCGCATAGA	GCACTCCTACGGGAGGCAGCA	CGTATCGCCTCCCTCGCGCCATCAG	338F_BC248	CGTATCGCCTCCCTCGCGCCATCAGCGTTCGCATAGAGCACTCCTACGGGAGGCAGCA	3	E08	3	P1-2	D05	Bristle	14L	0.432653	0.436875	R01	14	High	3	3	Molar	T14	Lingual	Maxilla	Left	II	454	Run.3.P1-2.14L.D05.R01.Bristle
P1.4.19L.D05.R01	GGTGCGTGTATG	GCACTCCTACGGGAGGCAGCA	CGTATCGCCTCCCTCGCGCCATCAG	338F_BC399	CGTATCGCCTCCCTCGCGCCATCAGGGTGCGTGTATGGCACTCCTACGGGAGGCAGCA	5	B03	3	P1-4	D05	Foam	19L	0.423907	-0.491511	R01	19	High	6.5	19	Molar	T19	Lingual	Mandible	Left	III	454	Run.3.P1-4.19L.D05.R01.Foam
P1.4.24B.D03.R01	GTAGATGCTTCG	GCACTCCTACGGGAGGCAGCA	CGTATCGCCTCCCTCGCGCCATCAG	338F_BC405	CGTATCGCCTCCCTCGCGCCATCAGGTAGATGCTTCGGCACTCCTACGGGAGGCAGCA	5	B09	3	P1-4	D03	Foam	24B	0.0478136	-0.990918	R01	24	Low	1.5	24	CentralIncisor	T24	Buccal	Mandible	Left	III	454	Run.3.P1-4.24B.D03.R01.Foam
P1.5.SAL.D08.R00	AGCTGACTAGTC	GCACTCCTACGGGAGGCAGCA	CGTATCGCCTCCCTCGCGCCATCAG	338F_BC085	CGTATCGCCTCCCTCGCGCCATCAGAGCTGACTAGTCGCACTCCTACGGGAGGCAGCA	1	H01	3	P1-5	D08	Conical	SAL	NA	NA	R00	SAL	SAL	NA	SAL	SAL	SAL	SAL	SAL	SAL	SAL	454	Run.3.P1-5.SAL.D08.R00.Conical
P1.5.03B.D05.R00	GAGCATTCTCTA	GCACTCCTACGGGAGGCAGCA	CGTATCGCCTCCCTCGCGCCATCAG	338F_BC325	CGTATCGCCTCCCTCGCGCCATCAGGAGCATTCTCTAGCACTCCTACGGGAGGCAGCA	4	D01	3	P1-5	D05	Foam	03B	-0.485714	0.436875	R00	3	High	4.6	3	Molar	T03	Buccal	Maxilla	Right	I	454	Run.3.P1-5.03B.D05.R00.Foam
P1.4.30B.D07.R01	CGTGCATTATCA	GCACTCCTACGGGAGGCAGCA	CGTATCGCCTCCCTCGCGCCATCAG	338F_BC243	CGTATCGCCTCCCTCGCGCCATCAGCGTGCATTATCAGCACTCCTACGGGAGGCAGCA	3	E03	3	P1-4	D07	Foam	30B	-0.660641	-0.536329	R01	30	Low	1	19	Molar	T30	Buccal	Mandible	Right	IV	454	Run.3.P1-4.30B.D07.R01.Foam
P2.2.14L.D06.R01	CGTCGATCTCTC	GCACTCCTACGGGAGGCAGCA	CGTATCGCCTCCCTCGCGCCATCAG	338F_BC240	CGTATCGCCTCCCTCGCGCCATCAGCGTCGATCTCTCGCACTCCTACGGGAGGCAGCA	3	D12	3	P2-2	D06	Bristle	14L	0.432653	0.436875	R01	14	High	3	3	Molar	T14	Lingual	Maxilla	Left	II	454	Run.3.P2-2.14L.D06.R01.Bristle
P1.5.24L.D08.R02	CTGCAGTACTTA	GCACTCCTACGGGAGGCAGCA	CGTATCGCCTCCCTCGCGCCATCAG	338F_BC280	CGTATCGCCTCCCTCGCGCCATCAGCTGCAGTACTTAGCACTCCTACGGGAGGCAGCA	3	H04	3	P1-5	D08	Foam	24L	0.0740527	-0.907683	R02	24	High	7.8	24	CentralIncisor	T24	Lingual	Mandible	Left	III	454	Run.3.P1-5.24L.D08.R02.Foam
P1.4.SAL.D03.R01	ACCTGTCTCTCT	GCACTCCTACGGGAGGCAGCA	CGTATCGCCTCCCTCGCGCCATCAG	338F_BC029	CGTATCGCCTCCCTCGCGCCATCAGACCTGTCTCTCTGCACTCCTACGGGAGGCAGCA	1	C05	3	P1-4	D03	Conical	SAL	NA	NA	R01	SAL	SAL	NA	SAL	SAL	SAL	SAL	SAL	SAL	SAL	454	Run.3.P1-4.SAL.D03.R01.Conical
P1.4.03L.D03.R01	ATGCCTGAGCAG	GCACTCCTACGGGAGGCAGCA	CGTATCGCCTCCCTCGCGCCATCAG	338F_BC135	CGTATCGCCTCCCTCGCGCCATCAGATGCCTGAGCAGGCACTCCTACGGGAGGCAGCA	2	D03	3	P1-4	D03	Foam	03L	-0.485714	0.436875	R01	3	High	3	3	Molar	T03	Lingual	Maxilla	Right	I	454	Run.3.P1-4.03L.D03.R01.Foam
P1.1.14L.D07.R01	CTCGATTAGATC	GCACTCCTACGGGAGGCAGCA	CGTATCGCCTCCCTCGCGCCATCAG	338F_BC270	CGTATCGCCTCCCTCGCGCCATCAGCTCGATTAGATCGCACTCCTACGGGAGGCAGCA	3	G06	3	P1-1	D07	Bristle	14L	0.432653	0.436875	R01	14	High	3	3	Molar	T14	Lingual	Maxilla	Left	II	454	Run.3.P1-1.14L.D07.R01.Bristle
P1.5.30B.D07.R00	GCGTACAACTGT	GCACTCCTACGGGAGGCAGCA	CGTATCGCCTCCCTCGCGCCATCAG	338F_BC372	CGTATCGCCTCCCTCGCGCCATCAGGCGTACAACTGTGCACTCCTACGGGAGGCAGCA	4	G12	3	P1-5	D07	Foam	30B	-0.660641	-0.536329	R00	30	Low	1	19	Molar	T30	Buccal	Mandible	Right	IV	454	Run.3.P1-5.30B.D07.R00.Foam
P1.5.19L.D07.R00	GCAGTATCACTG	GCACTCCTACGGGAGGCAGCA	CGTATCGCCTCCCTCGCGCCATCAG	338F_BC358	CGTATCGCCTCCCTCGCGCCATCAGGCAGTATCACTGGCACTCCTACGGGAGGCAGCA	4	F10	3	P1-5	D07	Foam	19L	0.423907	-0.491511	R00	19	High	6.5	19	Molar	T19	Lingual	Mandible	Left	III	454	Run.3.P1-5.19L.D07.R00.Foam
P2.2.SAL.D01.R01	AATCGTGACTCG	GCACTCCTACGGGAGGCAGCA	CGTATCGCCTCCCTCGCGCCATCAG	338F_BC007	CGTATCGCCTCCCTCGCGCCATCAGAATCGTGACTCGGCACTCCTACGGGAGGCAGCA	1	A07	3	P2-2	D01	Conical	SAL	NA	NA	R01	SAL	SAL	NA	SAL	SAL	SAL	SAL	SAL	SAL	SAL	454	Run.3.P2-2.SAL.D01.R01.Conical
P1.5.30L.D04.R00	GCTCGCTACTTC	GCACTCCTACGGGAGGCAGCA	CGTATCGCCTCCCTCGCGCCATCAG	338F_BC381	CGTATCGCCTCCCTCGCGCCATCAGGCTCGCTACTTCGCACTCCTACGGGAGGCAGCA	4	H09	3	P1-5	D04	Foam	30L	-0.441982	-0.485108	R00	30	High	6.5	19	Molar	T30	Lingual	Mandible	Right	IV	454	Run.3.P1-5.30L.D04.R00.Foam
P1.5.03L.D05.R00	GAGCTGGCTGAT	GCACTCCTACGGGAGGCAGCA	CGTATCGCCTCCCTCGCGCCATCAG	338F_BC326	CGTATCGCCTCCCTCGCGCCATCAGGAGCTGGCTGATGCACTCCTACGGGAGGCAGCA	4	D02	3	P1-5	D05	Foam	03L	-0.485714	0.436875	R00	3	High	3	3	Molar	T03	Lingual	Maxilla	Right	I	454	Run.3.P1-5.03L.D05.R00.Foam
P2.2.30L.D02.R01	ATATGCCAGTGC	GCACTCCTACGGGAGGCAGCA	CGTATCGCCTCCCTCGCGCCATCAG	338F_BC114	CGTATCGCCTCCCTCGCGCCATCAGATATGCCAGTGCGCACTCCTACGGGAGGCAGCA	2	B06	3	P2-2	D02	Foam	30L	-0.441982	-0.485108	R01	30	High	6.5	19	Molar	T30	Lingual	Mandible	Right	IV	454	Run.3.P2-2.30L.D02.R01.Foam
P2.2.03L.D01.R01	CGCTAGAACGCA	GCACTCCTACGGGAGGCAGCA	CGTATCGCCTCCCTCGCGCCATCAG	338F_BC227	CGTATCGCCTCCCTCGCGCCATCAGCGCTAGAACGCAGCACTCCTACGGGAGGCAGCA	3	C11	3	P2-2	D01	Foam	03L	-0.485714	0.436875	R01	3	High	3	3	Molar	T03	Lingual	Maxilla	Right	I	454	Run.3.P2-2.03L.D01.R01.Foam
P1.5.08L.D06.R00	GATCGTCCAGAT	GCACTCCTACGGGAGGCAGCA	CGTATCGCCTCCCTCGCGCCATCAG	338F_BC340	CGTATCGCCTCCCTCGCGCCATCAGGATCGTCCAGATGCACTCCTACGGGAGGCAGCA	4	E04	3	P1-5	D06	Foam	08L	-0.118367	0.872255	R00	8	High	2.5	8	CentralIncisor	T08	Lingual	Maxilla	Right	I	454	Run.3.P1-5.08L.D06.R00.Foam
P1.4.25L.D08.R01	GTGATAGTGCCG	GCACTCCTACGGGAGGCAGCA	CGTATCGCCTCCCTCGCGCCATCAG	338F_BC434	CGTATCGCCTCCCTCGCGCCATCAGGTGATAGTGCCGGCACTCCTACGGGAGGCAGCA	5	E02	3	P1-4	D08	Foam	25L	-0.0833817	-0.882073	R01	25	High	7.8	24	CentralIncisor	T25	Lingual	Mandible	Right	IV	454	Run.3.P1-4.25L.D08.R01.Foam
P1.5.25L.D03.R00	GCGTTACACACA	GCACTCCTACGGGAGGCAGCA	CGTATCGCCTCCCTCGCGCCATCAG	338F_BC374	CGTATCGCCTCCCTCGCGCCATCAGGCGTTACACACAGCACTCCTACGGGAGGCAGCA	4	H02	3	P1-5	D03	Foam	25L	-0.0833817	-0.882073	R00	25	High	7.8	24	CentralIncisor	T25	Lingual	Mandible	Right	IV	454	Run.3.P1-5.25L.D03.R00.Foam
P1.5.24L.D07.R00	GCATAGTAGCCG	GCACTCCTACGGGAGGCAGCA	CGTATCGCCTCCCTCGCGCCATCAG	338F_BC360	CGTATCGCCTCCCTCGCGCCATCAGGCATAGTAGCCGGCACTCCTACGGGAGGCAGCA	4	F12	3	P1-5	D07	Foam	24L	0.0740527	-0.907683	R00	24	High	7.8	24	CentralIncisor	T24	Lingual	Mandible	Left	III	454	Run.3.P1-5.24L.D07.R00.Foam
P1.2.14L.D08.R01	CTGGCTGTATGA	GCACTCCTACGGGAGGCAGCA	CGTATCGCCTCCCTCGCGCCATCAG	338F_BC284	CGTATCGCCTCCCTCGCGCCATCAGCTGGCTGTATGAGCACTCCTACGGGAGGCAGCA	3	H08	3	P1-2	D08	Bristle	14L	0.432653	0.436875	R01	14	High	3	3	Molar	T14	Lingual	Maxilla	Left	II	454	Run.3.P1-2.14L.D08.R01.Bristle
P1.2.03L.D04.R01	CGTCAACGATGT	GCACTCCTACGGGAGGCAGCA	CGTATCGCCTCCCTCGCGCCATCAG	338F_BC237	CGTATCGCCTCCCTCGCGCCATCAGCGTCAACGATGTGCACTCCTACGGGAGGCAGCA	3	D09	3	P1-2	D04	Foam	03L	-0.485714	0.436875	R01	3	High	3	3	Molar	T03	Lingual	Maxilla	Right	I	454	Run.3.P1-2.03L.D04.R01.Foam
P1.5.08L.D03.R00	GACCACTACGAT	GCACTCCTACGGGAGGCAGCA	CGTATCGCCTCCCTCGCGCCATCAG	338F_BC304	CGTATCGCCTCCCTCGCGCCATCAGGACCACTACGATGCACTCCTACGGGAGGCAGCA	4	B04	3	P1-5	D03	Foam	08L	-0.118367	0.872255	R00	8	High	2.5	8	CentralIncisor	T08	Lingual	Maxilla	Right	I	454	Run.3.P1-5.08L.D03.R00.Foam
P1.3.SAL.D05.R02	ACTCGCACAGGA	GCACTCCTACGGGAGGCAGCA	CGTATCGCCTCCCTCGCGCCATCAG	338F_BC052	CGTATCGCCTCCCTCGCGCCATCAGACTCGCACAGGAGCACTCCTACGGGAGGCAGCA	1	E04	3	P1-3	D05	Conical	SAL	NA	NA	R02	SAL	SAL	NA	SAL	SAL	SAL	SAL	SAL	SAL	SAL	454	Run.3.P1-3.SAL.D05.R02.Conical
P1.5.24L.D03.R00	GACTAGACCAGC	GCACTCCTACGGGAGGCAGCA	CGTATCGCCTCCCTCGCGCCATCAG	338F_BC312	CGTATCGCCTCCCTCGCGCCATCAGGACTAGACCAGCGCACTCCTACGGGAGGCAGCA	4	B12	3	P1-5	D03	Foam	24L	0.0740527	-0.907683	R00	24	High	7.8	24	CentralIncisor	T24	Lingual	Mandible	Left	III	454	Run.3.P1-5.24L.D03.R00.Foam
P2.2.14L.D02.R01	CGATATTCATCG	GCACTCCTACGGGAGGCAGCA	CGTATCGCCTCCCTCGCGCCATCAG	338F_BC216	CGTATCGCCTCCCTCGCGCCATCAGCGATATTCATCGGCACTCCTACGGGAGGCAGCA	3	B12	3	P2-2	D02	Bristle	14L	0.432653	0.436875	R01	14	High	3	3	Molar	T14	Lingual	Maxilla	Left	II	454	Run.3.P2-2.14L.D02.R01.Bristle
P1.2.SAL.D04.R01	ACGGTGAGTGTC	GCACTCCTACGGGAGGCAGCA	CGTATCGCCTCCCTCGCGCCATCAG	338F_BC039	CGTATCGCCTCCCTCGCGCCATCAGACGGTGAGTGTCGCACTCCTACGGGAGGCAGCA	1	D03	3	P1-2	D04	Conical	SAL	NA	NA	R01	SAL	SAL	NA	SAL	SAL	SAL	SAL	SAL	SAL	SAL	454	Run.3.P1-2.SAL.D04.R01.Conical
P1.5.25B.D05.R00	GCATTGCGTGAG	GCACTCCTACGGGAGGCAGCA	CGTATCGCCTCCCTCGCGCCATCAG	338F_BC364	CGTATCGCCTCCCTCGCGCCATCAGGCATTGCGTGAGGCACTCCTACGGGAGGCAGCA	4	G04	3	P1-5	D05	Foam	25B	-0.0921281	-0.99732	R00	25	Low	1.5	24	CentralIncisor	T25	Buccal	Mandible	Right	IV	454	Run.3.P1-5.25B.D05.R00.Foam
P1.4.03L.D08.R02	CACGTCGATGGA	GCACTCCTACGGGAGGCAGCA	CGTATCGCCTCCCTCGCGCCATCAG	338F_BC159	CGTATCGCCTCCCTCGCGCCATCAGCACGTCGATGGAGCACTCCTACGGGAGGCAGCA	2	F03	3	P1-4	D08	Foam	03L	-0.485714	0.436875	R02	3	High	3	3	Molar	T03	Lingual	Maxilla	Right	I	454	Run.3.P1-4.03L.D08.R02.Foam
P1.5.09L.D06.R00	GATCTCATAGGC	GCACTCCTACGGGAGGCAGCA	CGTATCGCCTCCCTCGCGCCATCAG	338F_BC342	CGTATCGCCTCCCTCGCGCCATCAGGATCTCATAGGCGCACTCCTACGGGAGGCAGCA	4	E06	3	P1-5	D06	Foam	09L	0.082799	0.88506	R00	9	High	2.5	8	CentralIncisor	T09	Lingual	Maxilla	Left	II	454	Run.3.P1-5.09L.D06.R00.Foam
P1.1.14L.D04.R02	CGTAGAACGTGC	GCACTCCTACGGGAGGCAGCA	CGTATCGCCTCCCTCGCGCCATCAG	338F_BC234	CGTATCGCCTCCCTCGCGCCATCAGCGTAGAACGTGCGCACTCCTACGGGAGGCAGCA	3	D06	3	P1-1	D04	Bristle	14L	0.432653	0.436875	R02	14	High	3	3	Molar	T14	Lingual	Maxilla	Left	II	454	Run.3.P1-1.14L.D04.R02.Bristle
P1.5.30B.D06.R00	GCGGATGTGACT	GCACTCCTACGGGAGGCAGCA	CGTATCGCCTCCCTCGCGCCATCAG	338F_BC371	CGTATCGCCTCCCTCGCGCCATCAGGCGGATGTGACTGCACTCCTACGGGAGGCAGCA	4	G11	3	P1-5	D06	Foam	30B	-0.660641	-0.536329	R00	30	Low	1	19	Molar	T30	Buccal	Mandible	Right	IV	454	Run.3.P1-5.30B.D06.R00.Foam
P1.5.03L.D03.R00	GACAGTTACTGC	GCACTCCTACGGGAGGCAGCA	CGTATCGCCTCCCTCGCGCCATCAG	338F_BC302	CGTATCGCCTCCCTCGCGCCATCAGGACAGTTACTGCGCACTCCTACGGGAGGCAGCA	4	B02	3	P1-5	D03	Foam	03L	-0.485714	0.436875	R00	3	High	3	3	Molar	T03	Lingual	Maxilla	Right	I	454	Run.3.P1-5.03L.D03.R00.Foam
P1.4.30B.D02.R03	CTAGAACGCACT	GCACTCCTACGGGAGGCAGCA	CGTATCGCCTCCCTCGCGCCATCAG	338F_BC255	CGTATCGCCTCCCTCGCGCCATCAGCTAGAACGCACTGCACTCCTACGGGAGGCAGCA	3	F03	3	P1-4	D02	Foam	30B	-0.660641	-0.536329	R03	30	Low	1	19	Molar	T30	Buccal	Mandible	Right	IV	454	Run.3.P1-4.30B.D02.R03.Foam
P1.5.19B.D03.R00	GACGCTAGTTCA	GCACTCCTACGGGAGGCAGCA	CGTATCGCCTCCCTCGCGCCATCAG	338F_BC309	CGTATCGCCTCCCTCGCGCCATCAGGACGCTAGTTCAGCACTCCTACGGGAGGCAGCA	4	B09	3	P1-5	D03	Foam	19B	0.625073	-0.523524	R00	19	Low	1	19	Molar	T19	Buccal	Mandible	Left	III	454	Run.3.P1-5.19B.D03.R00.Foam
P1.5.24L.D04.R00	GAGCAGATGCCT	GCACTCCTACGGGAGGCAGCA	CGTATCGCCTCCCTCGCGCCATCAG	338F_BC324	CGTATCGCCTCCCTCGCGCCATCAGGAGCAGATGCCTGCACTCCTACGGGAGGCAGCA	4	C12	3	P1-5	D04	Foam	24L	0.0740527	-0.907683	R00	24	High	7.8	24	CentralIncisor	T24	Lingual	Mandible	Left	III	454	Run.3.P1-5.24L.D04.R00.Foam
P2.1.08B.D08.R01	TACCGCTAGTAG	GCACTCCTACGGGAGGCAGCA	CGTATCGCCTCCCTCGCGCCATCAG	338F_BC455	CGTATCGCCTCCCTCGCGCCATCAGTACCGCTAGTAGGCACTCCTACGGGAGGCAGCA	5	F11	3	P2-1	D08	Bristle	08B	-0.127114	1.01952	R01	8	Low	0.8	8	CentralIncisor	T08	Buccal	Maxilla	Right	I	454	Run.3.P2-1.08B.D08.R01.Bristle
P1.4.09L.D07.R01	CAACTATCAGCT	GCACTCCTACGGGAGGCAGCA	CGTATCGCCTCCCTCGCGCCATCAG	338F_BC148	CGTATCGCCTCCCTCGCGCCATCAGCAACTATCAGCTGCACTCCTACGGGAGGCAGCA	2	E04	3	P1-4	D07	Foam	09L	0.082799	0.88506	R01	9	High	2.5	8	CentralIncisor	T09	Lingual	Maxilla	Left	II	454	Run.3.P1-4.09L.D07.R01.Foam
P1.4.30B.D06.R01	GTGTGCTATCAG	GCACTCCTACGGGAGGCAGCA	CGTATCGCCTCCCTCGCGCCATCAG	338F_BC440	CGTATCGCCTCCCTCGCGCCATCAGGTGTGCTATCAGGCACTCCTACGGGAGGCAGCA	5	E08	3	P1-4	D06	Foam	30B	-0.660641	-0.536329	R01	30	Low	1	19	Molar	T30	Buccal	Mandible	Right	IV	454	Run.3.P1-4.30B.D06.R01.Foam
P1.3.SAL.D08.R03	AGGCTACACGAC	GCACTCCTACGGGAGGCAGCA	CGTATCGCCTCCCTCGCGCCATCAG	338F_BC088	CGTATCGCCTCCCTCGCGCCATCAGAGGCTACACGACGCACTCCTACGGGAGGCAGCA	1	H04	3	P1-3	D08	Conical	SAL	NA	NA	R03	SAL	SAL	NA	SAL	SAL	SAL	SAL	SAL	SAL	SAL	454	Run.3.P1-3.SAL.D08.R03.Conical
P1.5.03L.D07.R00	GCACATCGAGCA	GCACTCCTACGGGAGGCAGCA	CGTATCGCCTCCCTCGCGCCATCAG	338F_BC350	CGTATCGCCTCCCTCGCGCCATCAGGCACATCGAGCAGCACTCCTACGGGAGGCAGCA	4	F02	3	P1-5	D07	Foam	03L	-0.485714	0.436875	R00	3	High	3	3	Molar	T03	Lingual	Maxilla	Right	I	454	Run.3.P1-5.03L.D07.R00.Foam
P1.1.14L.D05.R01	CGTTACTAGAGC	GCACTCCTACGGGAGGCAGCA	CGTATCGCCTCCCTCGCGCCATCAG	338F_BC246	CGTATCGCCTCCCTCGCGCCATCAGCGTTACTAGAGCGCACTCCTACGGGAGGCAGCA	3	E06	3	P1-1	D05	Bristle	14L	0.432653	0.436875	R01	14	High	3	3	Molar	T14	Lingual	Maxilla	Left	II	454	Run.3.P1-1.14L.D05.R01.Bristle
P2.1.SAL.D01.R01	AATCAGTCTCGT	GCACTCCTACGGGAGGCAGCA	CGTATCGCCTCCCTCGCGCCATCAG	338F_BC006	CGTATCGCCTCCCTCGCGCCATCAGAATCAGTCTCGTGCACTCCTACGGGAGGCAGCA	1	A06	3	P2-1	D01	Conical	SAL	NA	NA	R01	SAL	SAL	NA	SAL	SAL	SAL	SAL	SAL	SAL	SAL	454	Run.3.P2-1.SAL.D01.R01.Conical
P1.5.14L.D05.R00	GAGTGGTAGAGA	GCACTCCTACGGGAGGCAGCA	CGTATCGCCTCCCTCGCGCCATCAG	338F_BC332	CGTATCGCCTCCCTCGCGCCATCAGGAGTGGTAGAGAGCACTCCTACGGGAGGCAGCA	4	D08	3	P1-5	D05	Foam	14L	0.432653	0.436875	R00	14	High	3	3	Molar	T14	Lingual	Maxilla	Left	II	454	Run.3.P1-5.14L.D05.R00.Foam
P1.5.14B.D07.R00	GCAGCCGAGTAT	GCACTCCTACGGGAGGCAGCA	CGTATCGCCTCCCTCGCGCCATCAG	338F_BC355	CGTATCGCCTCCCTCGCGCCATCAGGCAGCCGAGTATGCACTCCTACGGGAGGCAGCA	4	F07	3	P1-5	D07	Foam	14B	0.660058	0.468888	R00	14	High	4.6	3	Molar	T14	Buccal	Maxilla	Left	II	454	Run.3.P1-5.14B.D07.R00.Foam
P1.5.09L.D05.R00	GAGTCTGAGTCT	GCACTCCTACGGGAGGCAGCA	CGTATCGCCTCCCTCGCGCCATCAG	338F_BC330	CGTATCGCCTCCCTCGCGCCATCAGGAGTCTGAGTCTGCACTCCTACGGGAGGCAGCA	4	D06	3	P1-5	D05	Foam	09L	0.082799	0.88506	R00	9	High	2.5	8	CentralIncisor	T09	Lingual	Maxilla	Left	II	454	Run.3.P1-5.09L.D05.R00.Foam
P1.5.25B.D03.R00	GCATCGTCAACA	GCACTCCTACGGGAGGCAGCA	CGTATCGCCTCCCTCGCGCCATCAG	338F_BC362	CGTATCGCCTCCCTCGCGCCATCAGGCATCGTCAACAGCACTCCTACGGGAGGCAGCA	4	G02	3	P1-5	D03	Foam	25B	-0.0921281	-0.99732	R00	25	Low	1.5	24	CentralIncisor	T25	Buccal	Mandible	Right	IV	454	Run.3.P1-5.25B.D03.R00.Foam
P2.1.03L.D06.R01	CCTAGTACTGAT	GCACTCCTACGGGAGGCAGCA	CGTATCGCCTCCCTCGCGCCATCAG	338F_BC203	CGTATCGCCTCCCTCGCGCCATCAGCCTAGTACTGATGCACTCCTACGGGAGGCAGCA	3	A11	3	P2-1	D06	Foam	03L	-0.485714	0.436875	R01	3	High	3	3	Molar	T03	Lingual	Maxilla	Right	I	454	Run.3.P2-1.03L.D06.R01.Foam
P2.1.03L.D08.R01	CGATAGATCTTC	GCACTCCTACGGGAGGCAGCA	CGTATCGCCTCCCTCGCGCCATCAG	338F_BC215	CGTATCGCCTCCCTCGCGCCATCAGCGATAGATCTTCGCACTCCTACGGGAGGCAGCA	3	B11	3	P2-1	D08	Foam	03L	-0.485714	0.436875	R01	3	High	3	3	Molar	T03	Lingual	Maxilla	Right	I	454	Run.3.P2-1.03L.D08.R01.Foam
P1.5.14B.D02.R00	GAAGAGTGATCA	GCACTCCTACGGGAGGCAGCA	CGTATCGCCTCCCTCGCGCCATCAG	338F_BC295	CGTATCGCCTCCCTCGCGCCATCAGGAAGAGTGATCAGCACTCCTACGGGAGGCAGCA	4	A07	3	P1-5	D02	Foam	14B	0.660058	0.468888	R00	14	High	4.6	3	Molar	T14	Buccal	Maxilla	Left	II	454	Run.3.P1-5.14B.D02.R00.Foam
P1.4.19B.D07.R01	GGCGACATGTAC	GCACTCCTACGGGAGGCAGCA	CGTATCGCCTCCCTCGCGCCATCAG	338F_BC393	CGTATCGCCTCCCTCGCGCCATCAGGGCGACATGTACGCACTCCTACGGGAGGCAGCA	5	A09	3	P1-4	D07	Foam	19B	0.625073	-0.523524	R01	19	Low	1	19	Molar	T19	Buccal	Mandible	Left	III	454	Run.3.P1-4.19B.D07.R01.Foam
P1.5.14B.D05.R00	GAGTGAGTACAA	GCACTCCTACGGGAGGCAGCA	CGTATCGCCTCCCTCGCGCCATCAG	338F_BC331	CGTATCGCCTCCCTCGCGCCATCAGGAGTGAGTACAAGCACTCCTACGGGAGGCAGCA	4	D07	3	P1-5	D05	Foam	14B	0.660058	0.468888	R00	14	High	4.6	3	Molar	T14	Buccal	Maxilla	Left	II	454	Run.3.P1-5.14B.D05.R00.Foam
P1.5.19L.D06.R00	GATGTCGTGTCA	GCACTCCTACGGGAGGCAGCA	CGTATCGCCTCCCTCGCGCCATCAG	338F_BC346	CGTATCGCCTCCCTCGCGCCATCAGGATGTCGTGTCAGCACTCCTACGGGAGGCAGCA	4	E10	3	P1-5	D06	Foam	19L	0.423907	-0.491511	R00	19	High	6.5	19	Molar	T19	Lingual	Mandible	Left	III	454	Run.3.P1-5.19L.D06.R00.Foam
P1.5.14B.D04.R00	GAGAATACGTGA	GCACTCCTACGGGAGGCAGCA	CGTATCGCCTCCCTCGCGCCATCAG	338F_BC319	CGTATCGCCTCCCTCGCGCCATCAGGAGAATACGTGAGCACTCCTACGGGAGGCAGCA	4	C07	3	P1-5	D04	Foam	14B	0.660058	0.468888	R00	14	High	4.6	3	Molar	T14	Buccal	Maxilla	Left	II	454	Run.3.P1-5.14B.D04.R00.Foam
P1.1.SAL.D03.R01	ACCAGCGACTAG	GCACTCCTACGGGAGGCAGCA	CGTATCGCCTCCCTCGCGCCATCAG	338F_BC026	CGTATCGCCTCCCTCGCGCCATCAGACCAGCGACTAGGCACTCCTACGGGAGGCAGCA	1	C02	3	P1-1	D03	Conical	SAL	NA	NA	R01	SAL	SAL	NA	SAL	SAL	SAL	SAL	SAL	SAL	SAL	454	Run.3.P1-1.SAL.D03.R01.Conical
P2.1.14L.D06.R01	CGTCACGACTAA	GCACTCCTACGGGAGGCAGCA	CGTATCGCCTCCCTCGCGCCATCAG	338F_BC238	CGTATCGCCTCCCTCGCGCCATCAGCGTCACGACTAAGCACTCCTACGGGAGGCAGCA	3	D10	3	P2-1	D06	Bristle	14L	0.432653	0.436875	R01	14	High	3	3	Molar	T14	Lingual	Maxilla	Left	II	454	Run.3.P2-1.14L.D06.R01.Bristle
P1.4.08L.D01.R01	CATTGTCTGTGA	GCACTCCTACGGGAGGCAGCA	CGTATCGCCTCCCTCGCGCCATCAG	338F_BC197	CGTATCGCCTCCCTCGCGCCATCAGCATTGTCTGTGAGCACTCCTACGGGAGGCAGCA	3	A05	3	P1-4	D01	Foam	08L	-0.118367	0.872255	R01	8	High	2.5	8	CentralIncisor	T08	Lingual	Maxilla	Right	I	454	Run.3.P1-4.08L.D01.R01.Foam
P1.4.24B.D08.R02	GTATATCCGCAG	GCACTCCTACGGGAGGCAGCA	CGTATCGCCTCCCTCGCGCCATCAG	338F_BC410	CGTATCGCCTCCCTCGCGCCATCAGGTATATCCGCAGGCACTCCTACGGGAGGCAGCA	5	C02	3	P1-4	D08	Foam	24B	0.0478136	-0.990918	R02	24	Low	1.5	24	CentralIncisor	T24	Buccal	Mandible	Left	III	454	Run.3.P1-4.24B.D08.R02.Foam
P1.4.19L.D08.R01	GTACTCTAGACT	GCACTCCTACGGGAGGCAGCA	CGTATCGCCTCCCTCGCGCCATCAG	338F_BC402	CGTATCGCCTCCCTCGCGCCATCAGGTACTCTAGACTGCACTCCTACGGGAGGCAGCA	5	B06	3	P1-4	D08	Foam	19L	0.423907	-0.491511	R01	19	High	6.5	19	Molar	T19	Lingual	Mandible	Left	III	454	Run.3.P1-4.19L.D08.R01.Foam
P1.5.08B.D06.R00	GATCGCAGGTGT	GCACTCCTACGGGAGGCAGCA	CGTATCGCCTCCCTCGCGCCATCAG	338F_BC339	CGTATCGCCTCCCTCGCGCCATCAGGATCGCAGGTGTGCACTCCTACGGGAGGCAGCA	4	E03	3	P1-5	D06	Foam	08B	-0.127114	1.01952	R00	8	Low	0.8	8	CentralIncisor	T08	Buccal	Maxilla	Right	I	454	Run.3.P1-5.08B.D06.R00.Foam
P1.4.03B.D06.R01	CGACATGCTATT	GCACTCCTACGGGAGGCAGCA	CGTATCGCCTCCCTCGCGCCATCAG	338F_BC208	CGTATCGCCTCCCTCGCGCCATCAGCGACATGCTATTGCACTCCTACGGGAGGCAGCA	3	B04	3	P1-4	D06	Foam	03B	-0.485714	0.436875	R01	3	High	4.6	3	Molar	T03	Buccal	Maxilla	Right	I	454	Run.3.P1-4.03B.D06.R01.Foam
P2.1.19B.D01.R01	TACACGATCTAC	GCACTCCTACGGGAGGCAGCA	CGTATCGCCTCCCTCGCGCCATCAG	338F_BC451	CGTATCGCCTCCCTCGCGCCATCAGTACACGATCTACGCACTCCTACGGGAGGCAGCA	5	F07	3	P2-1	D01	Bristle	19B	0.625073	-0.523524	R01	19	Low	1	19	Molar	T19	Buccal	Mandible	Left	III	454	Run.3.P2-1.19B.D01.R01.Bristle
P1.5.09L.D03.R00	GACGAGTCAGTC	GCACTCCTACGGGAGGCAGCA	CGTATCGCCTCCCTCGCGCCATCAG	338F_BC306	CGTATCGCCTCCCTCGCGCCATCAGGACGAGTCAGTCGCACTCCTACGGGAGGCAGCA	4	B06	3	P1-5	D03	Foam	09L	0.082799	0.88506	R00	9	High	2.5	8	CentralIncisor	T09	Lingual	Maxilla	Left	II	454	Run.3.P1-5.09L.D03.R00.Foam
P1.3.SAL.D02.R02	ACAGCAGTGGTC	GCACTCCTACGGGAGGCAGCA	CGTATCGCCTCCCTCGCGCCATCAG	338F_BC016	CGTATCGCCTCCCTCGCGCCATCAGACAGCAGTGGTCGCACTCCTACGGGAGGCAGCA	1	B04	3	P1-3	D02	Conical	SAL	NA	NA	R02	SAL	SAL	NA	SAL	SAL	SAL	SAL	SAL	SAL	SAL	454	Run.3.P1-3.SAL.D02.R02.Conical
P1.4.25L.D03.R01	GTCTGGATAGCG	GCACTCCTACGGGAGGCAGCA	CGTATCGCCTCCCTCGCGCCATCAG	338F_BC429	CGTATCGCCTCCCTCGCGCCATCAGGTCTGGATAGCGGCACTCCTACGGGAGGCAGCA	5	D09	3	P1-4	D03	Foam	25L	-0.0833817	-0.882073	R01	25	High	7.8	24	CentralIncisor	T25	Lingual	Mandible	Right	IV	454	Run.3.P1-4.25L.D03.R01.Foam
P2.2.14L.D01.R01	CCTCTCGTGATC	GCACTCCTACGGGAGGCAGCA	CGTATCGCCTCCCTCGCGCCATCAG	338F_BC204	CGTATCGCCTCCCTCGCGCCATCAGCCTCTCGTGATCGCACTCCTACGGGAGGCAGCA	3	A12	3	P2-2	D01	Bristle	14L	0.432653	0.436875	R01	14	High	3	3	Molar	T14	Lingual	Maxilla	Left	II	454	Run.3.P2-2.14L.D01.R01.Bristle
P1.4.25L.D01.R01	GTCTCTCTACGC	GCACTCCTACGGGAGGCAGCA	CGTATCGCCTCCCTCGCGCCATCAG	338F_BC427	CGTATCGCCTCCCTCGCGCCATCAGGTCTCTCTACGCGCACTCCTACGGGAGGCAGCA	5	D07	3	P1-4	D01	Foam	25L	-0.0833817	-0.882073	R01	25	High	7.8	24	CentralIncisor	T25	Lingual	Mandible	Right	IV	454	Run.3.P1-4.25L.D01.R01.Foam
P1.4.SAL.D07.R01	AGCCATACTGAC	GCACTCCTACGGGAGGCAGCA	CGTATCGCCTCCCTCGCGCCATCAG	338F_BC077	CGTATCGCCTCCCTCGCGCCATCAGAGCCATACTGACGCACTCCTACGGGAGGCAGCA	1	G05	3	P1-4	D07	Conical	SAL	NA	NA	R01	SAL	SAL	NA	SAL	SAL	SAL	SAL	SAL	SAL	SAL	454	Run.3.P1-4.SAL.D07.R01.Conical
P1.5.25B.D08.R02	TACGGTATGTCT	GCACTCCTACGGGAGGCAGCA	CGTATCGCCTCCCTCGCGCCATCAG	338F_BC458	CGTATCGCCTCCCTCGCGCCATCAGTACGGTATGTCTGCACTCCTACGGGAGGCAGCA	5	G02	3	P1-5	D08	Foam	25B	-0.0921281	-0.99732	R02	25	Low	1.5	24	CentralIncisor	T25	Buccal	Mandible	Right	IV	454	Run.3.P1-5.25B.D08.R02.Foam
P1.5.03B.D02.R00	CTGTTCGTAGAG	GCACTCCTACGGGAGGCAGCA	CGTATCGCCTCCCTCGCGCCATCAG	338F_BC289	CGTATCGCCTCCCTCGCGCCATCAGCTGTTCGTAGAGGCACTCCTACGGGAGGCAGCA	4	A01	3	P1-5	D02	Foam	03B	-0.485714	0.436875	R00	3	High	4.6	3	Molar	T03	Buccal	Maxilla	Right	I	454	Run.3.P1-5.03B.D02.R00.Foam
P1.4.09L.D01.R01	CATAGACGTTCG	GCACTCCTACGGGAGGCAGCA	CGTATCGCCTCCCTCGCGCCATCAG	338F_BC183	CGTATCGCCTCCCTCGCGCCATCAGCATAGACGTTCGGCACTCCTACGGGAGGCAGCA	2	H03	3	P1-4	D01	Foam	09L	0.082799	0.88506	R01	9	High	2.5	8	CentralIncisor	T09	Lingual	Maxilla	Left	II	454	Run.3.P1-4.09L.D01.R01.Foam
P1.2.03L.D01.R01	CCGACTGAGATG	GCACTCCTACGGGAGGCAGCA	CGTATCGCCTCCCTCGCGCCATCAG	338F_BC201	CGTATCGCCTCCCTCGCGCCATCAGCCGACTGAGATGGCACTCCTACGGGAGGCAGCA	3	A09	3	P1-2	D01	Foam	03L	-0.485714	0.436875	R01	3	High	3	3	Molar	T03	Lingual	Maxilla	Right	I	454	Run.3.P1-2.03L.D01.R01.Foam
P2.2.03B.D06.R01	ATCTGAGCTGGT	GCACTCCTACGGGAGGCAGCA	CGTATCGCCTCCCTCGCGCCATCAG	338F_BC126	CGTATCGCCTCCCTCGCGCCATCAGATCTGAGCTGGTGCACTCCTACGGGAGGCAGCA	2	C06	3	P2-2	D06	Foam	03B	-0.485714	0.436875	R01	3	High	4.6	3	Molar	T03	Buccal	Maxilla	Right	I	454	Run.3.P2-2.03B.D06.R01.Foam
P1.1.03L.D03.R01	CGCAGCGGTATA	GCACTCCTACGGGAGGCAGCA	CGTATCGCCTCCCTCGCGCCATCAG	338F_BC223	CGTATCGCCTCCCTCGCGCCATCAGCGCAGCGGTATAGCACTCCTACGGGAGGCAGCA	3	C07	3	P1-1	D03	Foam	03L	-0.485714	0.436875	R01	3	High	3	3	Molar	T03	Lingual	Maxilla	Right	I	454	Run.3.P1-1.03L.D03.R01.Foam
P2.1.SAL.D06.R01	ACGTGAGAGAAT	GCACTCCTACGGGAGGCAGCA	CGTATCGCCTCCCTCGCGCCATCAG	338F_BC042	CGTATCGCCTCCCTCGCGCCATCAGACGTGAGAGAATGCACTCCTACGGGAGGCAGCA	1	D06	3	P2-1	D06	Conical	SAL	NA	NA	R01	SAL	SAL	NA	SAL	SAL	SAL	SAL	SAL	SAL	SAL	454	Run.3.P2-1.SAL.D06.R01.Conical
P1.1.08L.D03.R01	CGTGACAATGTC	GCACTCCTACGGGAGGCAGCA	CGTATCGCCTCCCTCGCGCCATCAG	338F_BC241	CGTATCGCCTCCCTCGCGCCATCAGCGTGACAATGTCGCACTCCTACGGGAGGCAGCA	3	E01	3	P1-1	D03	Foam	08L	-0.118367	0.872255	R01	8	High	2.5	8	CentralIncisor	T08	Lingual	Maxilla	Right	I	454	Run.3.P1-1.08L.D03.R01.Foam
P1.5.SAL.D06.R00	AGACCGTCAGAC	GCACTCCTACGGGAGGCAGCA	CGTATCGCCTCCCTCGCGCCATCAG	338F_BC061	CGTATCGCCTCCCTCGCGCCATCAGAGACCGTCAGACGCACTCCTACGGGAGGCAGCA	1	F01	3	P1-5	D06	Conical	SAL	NA	NA	R00	SAL	SAL	NA	SAL	SAL	SAL	SAL	SAL	SAL	SAL	454	Run.3.P1-5.SAL.D06.R00.Conical
P1.5.19B.D04.R00	GAGAGAATGATC	GCACTCCTACGGGAGGCAGCA	CGTATCGCCTCCCTCGCGCCATCAG	338F_BC321	CGTATCGCCTCCCTCGCGCCATCAGGAGAGAATGATCGCACTCCTACGGGAGGCAGCA	4	C09	3	P1-5	D04	Foam	19B	0.625073	-0.523524	R00	19	Low	1	19	Molar	T19	Buccal	Mandible	Left	III	454	Run.3.P1-5.19B.D04.R00.Foam
P1.5.14L.D02.R00	GAAGCTACTGTC	GCACTCCTACGGGAGGCAGCA	CGTATCGCCTCCCTCGCGCCATCAG	338F_BC296	CGTATCGCCTCCCTCGCGCCATCAGGAAGCTACTGTCGCACTCCTACGGGAGGCAGCA	4	A08	3	P1-5	D02	Foam	14L	0.432653	0.436875	R00	14	High	3	3	Molar	T14	Lingual	Maxilla	Left	II	454	Run.3.P1-5.14L.D02.R00.Foam
P1.5.24L.D02.R00	GACAGCGTTGAC	GCACTCCTACGGGAGGCAGCA	CGTATCGCCTCCCTCGCGCCATCAG	338F_BC300	CGTATCGCCTCCCTCGCGCCATCAGGACAGCGTTGACGCACTCCTACGGGAGGCAGCA	4	A12	3	P1-5	D02	Foam	24L	0.0740527	-0.907683	R00	24	High	7.8	24	CentralIncisor	T24	Lingual	Mandible	Left	III	454	Run.3.P1-5.24L.D02.R00.Foam
P1.5.24B.D02.R00	GACACTCGAATC	GCACTCCTACGGGAGGCAGCA	CGTATCGCCTCCCTCGCGCCATCAG	338F_BC299	CGTATCGCCTCCCTCGCGCCATCAGGACACTCGAATCGCACTCCTACGGGAGGCAGCA	4	A11	3	P1-5	D02	Foam	24B	0.0478136	-0.990918	R00	24	Low	1.5	24	CentralIncisor	T24	Buccal	Mandible	Left	III	454	Run.3.P1-5.24B.D02.R00.Foam
P1.5.09B.D06.R00	GATCTATCCGAG	GCACTCCTACGGGAGGCAGCA	CGTATCGCCTCCCTCGCGCCATCAG	338F_BC341	CGTATCGCCTCCCTCGCGCCATCAGGATCTATCCGAGGCACTCCTACGGGAGGCAGCA	4	E05	3	P1-5	D06	Foam	09B	0.082799	1.00671	R00	9	Low	0.8	8	CentralIncisor	T09	Buccal	Maxilla	Left	II	454	Run.3.P1-5.09B.D06.R00.Foam
P1.5.30B.D03.R00	GCGACTTGTGTA	GCACTCCTACGGGAGGCAGCA	CGTATCGCCTCCCTCGCGCCATCAG	338F_BC368	CGTATCGCCTCCCTCGCGCCATCAGGCGACTTGTGTAGCACTCCTACGGGAGGCAGCA	4	G08	3	P1-5	D03	Foam	30B	-0.660641	-0.536329	R00	30	Low	1	19	Molar	T30	Buccal	Mandible	Right	IV	454	Run.3.P1-5.30B.D03.R00.Foam
P1.5.09L.D01.R01	ATCTCTGGCATA	GCACTCCTACGGGAGGCAGCA	CGTATCGCCTCCCTCGCGCCATCAG	338F_BC125	CGTATCGCCTCCCTCGCGCCATCAGATCTCTGGCATAGCACTCCTACGGGAGGCAGCA	2	C05	3	P1-5	D01	Foam	09L	0.082799	0.88506	R01	9	High	2.5	8	CentralIncisor	T09	Lingual	Maxilla	Left	II	454	Run.3.P1-5.09L.D01.R01.Foam
P1.5.08B.D04.R00	GACTGATCATCT	GCACTCCTACGGGAGGCAGCA	CGTATCGCCTCCCTCGCGCCATCAG	338F_BC315	CGTATCGCCTCCCTCGCGCCATCAGGACTGATCATCTGCACTCCTACGGGAGGCAGCA	4	C03	3	P1-5	D04	Foam	08B	-0.127114	1.01952	R00	8	Low	0.8	8	CentralIncisor	T08	Buccal	Maxilla	Right	I	454	Run.3.P1-5.08B.D04.R00.Foam
P1.3.03B.D02.R01	CGGCGATGTACA	GCACTCCTACGGGAGGCAGCA	CGTATCGCCTCCCTCGCGCCATCAG	338F_BC230	CGTATCGCCTCCCTCGCGCCATCAGCGGCGATGTACAGCACTCCTACGGGAGGCAGCA	3	D02	3	P1-3	D02	Foam	03B	-0.485714	0.436875	R01	3	High	4.6	3	Molar	T03	Buccal	Maxilla	Right	I	454	Run.3.P1-3.03B.D02.R01.Foam
P2.2.03L.D02.R01	CGTCAGACGGAT	GCACTCCTACGGGAGGCAGCA	CGTATCGCCTCCCTCGCGCCATCAG	338F_BC239	CGTATCGCCTCCCTCGCGCCATCAGCGTCAGACGGATGCACTCCTACGGGAGGCAGCA	3	D11	3	P2-2	D02	Foam	03L	-0.485714	0.436875	R01	3	High	3	3	Molar	T03	Lingual	Maxilla	Right	I	454	Run.3.P2-2.03L.D02.R01.Foam
P1.2.SAL.D03.R01	ACCGCAGAGTCA	GCACTCCTACGGGAGGCAGCA	CGTATCGCCTCCCTCGCGCCATCAG	338F_BC027	CGTATCGCCTCCCTCGCGCCATCAGACCGCAGAGTCAGCACTCCTACGGGAGGCAGCA	1	C03	3	P1-2	D03	Conical	SAL	NA	NA	R01	SAL	SAL	NA	SAL	SAL	SAL	SAL	SAL	SAL	SAL	454	Run.3.P1-2.SAL.D03.R01.Conical
P1.4.SAL.D04.R01	ACGTCTGTAGCA	GCACTCCTACGGGAGGCAGCA	CGTATCGCCTCCCTCGCGCCATCAG	338F_BC041	CGTATCGCCTCCCTCGCGCCATCAGACGTCTGTAGCAGCACTCCTACGGGAGGCAGCA	1	D05	3	P1-4	D04	Conical	SAL	NA	NA	R01	SAL	SAL	NA	SAL	SAL	SAL	SAL	SAL	SAL	SAL	454	Run.3.P1-4.SAL.D04.R01.Conical
P1.5.19B.D07.R00	GCAGGCAGTACT	GCACTCCTACGGGAGGCAGCA	CGTATCGCCTCCCTCGCGCCATCAG	338F_BC357	CGTATCGCCTCCCTCGCGCCATCAGGCAGGCAGTACTGCACTCCTACGGGAGGCAGCA	4	F09	3	P1-5	D07	Foam	19B	0.625073	-0.523524	R00	19	Low	1	19	Molar	T19	Buccal	Mandible	Left	III	454	Run.3.P1-5.19B.D07.R00.Foam
P1.5.14B.D06.R00	GATCTTCAGTAC	GCACTCCTACGGGAGGCAGCA	CGTATCGCCTCCCTCGCGCCATCAG	338F_BC343	CGTATCGCCTCCCTCGCGCCATCAGGATCTTCAGTACGCACTCCTACGGGAGGCAGCA	4	E07	3	P1-5	D06	Foam	14B	0.660058	0.468888	R00	14	High	4.6	3	Molar	T14	Buccal	Maxilla	Left	II	454	Run.3.P1-5.14B.D06.R00.Foam
P1.5.08B.D07.R00	GCACGACAACAC	GCACTCCTACGGGAGGCAGCA	CGTATCGCCTCCCTCGCGCCATCAG	338F_BC351	CGTATCGCCTCCCTCGCGCCATCAGGCACGACAACACGCACTCCTACGGGAGGCAGCA	4	F03	3	P1-5	D07	Foam	08B	-0.127114	1.01952	R00	8	Low	0.8	8	CentralIncisor	T08	Buccal	Maxilla	Right	I	454	Run.3.P1-5.08B.D07.R00.Foam
P1.4.SAL.D01.R02	AAGCTGCAGTCG	GCACTCCTACGGGAGGCAGCA	CGTATCGCCTCCCTCGCGCCATCAG	338F_BC005	CGTATCGCCTCCCTCGCGCCATCAGAAGCTGCAGTCGGCACTCCTACGGGAGGCAGCA	1	A05	3	P1-4	D01	Conical	SAL	NA	NA	R02	SAL	SAL	NA	SAL	SAL	SAL	SAL	SAL	SAL	SAL	454	Run.3.P1-4.SAL.D01.R02.Conical
P1.5.24B.D04.R00	GAGATGCCGACT	GCACTCCTACGGGAGGCAGCA	CGTATCGCCTCCCTCGCGCCATCAG	338F_BC323	CGTATCGCCTCCCTCGCGCCATCAGGAGATGCCGACTGCACTCCTACGGGAGGCAGCA	4	C11	3	P1-5	D04	Foam	24B	0.0478136	-0.990918	R00	24	Low	1.5	24	CentralIncisor	T24	Buccal	Mandible	Left	III	454	Run.3.P1-5.24B.D04.R00.Foam
P1.1.03L.D05.R01	CGTTATGTACAC	GCACTCCTACGGGAGGCAGCA	CGTATCGCCTCCCTCGCGCCATCAG	338F_BC247	CGTATCGCCTCCCTCGCGCCATCAGCGTTATGTACACGCACTCCTACGGGAGGCAGCA	3	E07	3	P1-1	D05	Foam	03L	-0.485714	0.436875	R01	3	High	3	3	Molar	T03	Lingual	Maxilla	Right	I	454	Run.3.P1-1.03L.D05.R01.Foam
P1.4.09B.D02.R01	CGTGTACATCAG	GCACTCCTACGGGAGGCAGCA	CGTATCGCCTCCCTCGCGCCATCAG	338F_BC244	CGTATCGCCTCCCTCGCGCCATCAGCGTGTACATCAGGCACTCCTACGGGAGGCAGCA	3	E04	3	P1-4	D02	Foam	09B	0.082799	1.00671	R01	9	Low	0.8	8	CentralIncisor	T09	Buccal	Maxilla	Left	II	454	Run.3.P1-4.09B.D02.R01.Foam
P1.5.24L.D05.R00	GATATGCGGCTG	GCACTCCTACGGGAGGCAGCA	CGTATCGCCTCCCTCGCGCCATCAG	338F_BC336	CGTATCGCCTCCCTCGCGCCATCAGGATATGCGGCTGGCACTCCTACGGGAGGCAGCA	4	D12	3	P1-5	D05	Foam	24L	0.0740527	-0.907683	R00	24	High	7.8	24	CentralIncisor	T24	Lingual	Mandible	Left	III	454	Run.3.P1-5.24L.D05.R00.Foam
P1.4.09L.D06.R01	ATGCGTAGTGCG	GCACTCCTACGGGAGGCAGCA	CGTATCGCCTCCCTCGCGCCATCAG	338F_BC136	CGTATCGCCTCCCTCGCGCCATCAGATGCGTAGTGCGGCACTCCTACGGGAGGCAGCA	2	D04	3	P1-4	D06	Foam	09L	0.082799	0.88506	R01	9	High	2.5	8	CentralIncisor	T09	Lingual	Maxilla	Left	II	454	Run.3.P1-4.09L.D06.R01.Foam
P1.1.14L.D02.R01	ATACTCACTCAG	GCACTCCTACGGGAGGCAGCA	CGTATCGCCTCCCTCGCGCCATCAG	338F_BC110	CGTATCGCCTCCCTCGCGCCATCAGATACTCACTCAGGCACTCCTACGGGAGGCAGCA	2	B02	3	P1-1	D02	Bristle	14L	0.432653	0.436875	R01	14	High	3	3	Molar	T14	Lingual	Maxilla	Left	II	454	Run.3.P1-1.14L.D02.R01.Bristle
P1.3.08L.D06.R01	CTCATGTACAGT	GCACTCCTACGGGAGGCAGCA	CGTATCGCCTCCCTCGCGCCATCAG	338F_BC266	CGTATCGCCTCCCTCGCGCCATCAGCTCATGTACAGTGCACTCCTACGGGAGGCAGCA	3	G02	3	P1-3	D06	Foam	08L	-0.118367	0.872255	R01	8	High	2.5	8	CentralIncisor	T08	Lingual	Maxilla	Right	I	454	Run.3.P1-3.08L.D06.R01.Foam
P1.5.30B.D05.R00	GCGATATATCGC	GCACTCCTACGGGAGGCAGCA	CGTATCGCCTCCCTCGCGCCATCAG	338F_BC370	CGTATCGCCTCCCTCGCGCCATCAGGCGATATATCGCGCACTCCTACGGGAGGCAGCA	4	G10	3	P1-5	D05	Foam	30B	-0.660641	-0.536329	R00	30	Low	1	19	Molar	T30	Buccal	Mandible	Right	IV	454	Run.3.P1-5.30B.D05.R00.Foam
P1.5.19B.D06.R00	GATGCATGACGC	GCACTCCTACGGGAGGCAGCA	CGTATCGCCTCCCTCGCGCCATCAG	338F_BC345	CGTATCGCCTCCCTCGCGCCATCAGGATGCATGACGCGCACTCCTACGGGAGGCAGCA	4	E09	3	P1-5	D06	Foam	19B	0.625073	-0.523524	R00	19	Low	1	19	Molar	T19	Buccal	Mandible	Left	III	454	Run.3.P1-5.19B.D06.R00.Foam
P1.5.09L.D01.R02	TACGTGTACGTG	GCACTCCTACGGGAGGCAGCA	CGTATCGCCTCCCTCGCGCCATCAG	338F_BC459	CGTATCGCCTCCCTCGCGCCATCAGTACGTGTACGTGGCACTCCTACGGGAGGCAGCA	5	G03	3	P1-5	D01	Foam	09L	0.082799	0.88506	R02	9	High	2.5	8	CentralIncisor	T09	Lingual	Maxilla	Left	II	454	Run.3.P1-5.09L.D01.R02.Foam
P1.4.19L.D01.R01	GGCTATGACATC	GCACTCCTACGGGAGGCAGCA	CGTATCGCCTCCCTCGCGCCATCAG	338F_BC395	CGTATCGCCTCCCTCGCGCCATCAGGGCTATGACATCGCACTCCTACGGGAGGCAGCA	5	A11	3	P1-4	D01	Foam	19L	0.423907	-0.491511	R01	19	High	6.5	19	Molar	T19	Lingual	Mandible	Left	III	454	Run.3.P1-4.19L.D01.R01.Foam
P2.2.SAL.D02.R01	ACAGTTGCGCGA	GCACTCCTACGGGAGGCAGCA	CGTATCGCCTCCCTCGCGCCATCAG	338F_BC019	CGTATCGCCTCCCTCGCGCCATCAGACAGTTGCGCGAGCACTCCTACGGGAGGCAGCA	1	B07	3	P2-2	D02	Conical	SAL	NA	NA	R01	SAL	SAL	NA	SAL	SAL	SAL	SAL	SAL	SAL	SAL	454	Run.3.P2-2.SAL.D02.R01.Conical
P1.4.08L.D07.R01	CTCGAGAGTACG	GCACTCCTACGGGAGGCAGCA	CGTATCGCCTCCCTCGCGCCATCAG	338F_BC269	CGTATCGCCTCCCTCGCGCCATCAGCTCGAGAGTACGGCACTCCTACGGGAGGCAGCA	3	G05	3	P1-4	D07	Foam	08L	-0.118367	0.872255	R01	8	High	2.5	8	CentralIncisor	T08	Lingual	Maxilla	Right	I	454	Run.3.P1-4.08L.D07.R01.Foam
P1.4.25L.D07.R01	CGATGTCGTCAA	GCACTCCTACGGGAGGCAGCA	CGTATCGCCTCCCTCGCGCCATCAG	338F_BC219	CGTATCGCCTCCCTCGCGCCATCAGCGATGTCGTCAAGCACTCCTACGGGAGGCAGCA	3	C03	3	P1-4	D07	Foam	25L	-0.0833817	-0.882073	R01	25	High	7.8	24	CentralIncisor	T25	Lingual	Mandible	Right	IV	454	Run.3.P1-4.25L.D07.R01.Foam
P1.4.03L.D02.R01	ATCGTACAACTC	GCACTCCTACGGGAGGCAGCA	CGTATCGCCTCCCTCGCGCCATCAG	338F_BC123	CGTATCGCCTCCCTCGCGCCATCAGATCGTACAACTCGCACTCCTACGGGAGGCAGCA	2	C03	3	P1-4	D02	Foam	03L	-0.485714	0.436875	R01	3	High	3	3	Molar	T03	Lingual	Maxilla	Right	I	454	Run.3.P1-4.03L.D02.R01.Foam
P2.2.03L.D04.R01	CTACATCTAAGC	GCACTCCTACGGGAGGCAGCA	CGTATCGCCTCCCTCGCGCCATCAG	338F_BC251	CGTATCGCCTCCCTCGCGCCATCAGCTACATCTAAGCGCACTCCTACGGGAGGCAGCA	3	E11	3	P2-2	D04	Foam	03L	-0.485714	0.436875	R01	3	High	3	3	Molar	T03	Lingual	Maxilla	Right	I	454	Run.3.P2-2.03L.D04.R01.Foam
P1.3.SAL.D04.R02	ACGTACTCAGTG	GCACTCCTACGGGAGGCAGCA	CGTATCGCCTCCCTCGCGCCATCAG	338F_BC040	CGTATCGCCTCCCTCGCGCCATCAGACGTACTCAGTGGCACTCCTACGGGAGGCAGCA	1	D04	3	P1-3	D04	Conical	SAL	NA	NA	R02	SAL	SAL	NA	SAL	SAL	SAL	SAL	SAL	SAL	SAL	454	Run.3.P1-3.SAL.D04.R02.Conical
P1.5.08L.D04.R00	GACTGCATCTTA	GCACTCCTACGGGAGGCAGCA	CGTATCGCCTCCCTCGCGCCATCAG	338F_BC316	CGTATCGCCTCCCTCGCGCCATCAGGACTGCATCTTAGCACTCCTACGGGAGGCAGCA	4	C04	3	P1-5	D04	Foam	08L	-0.118367	0.872255	R00	8	High	2.5	8	CentralIncisor	T08	Lingual	Maxilla	Right	I	454	Run.3.P1-5.08L.D04.R00.Foam
P1.4.30B.D04.R01	CGTAAGTCTACT	GCACTCCTACGGGAGGCAGCA	CGTATCGCCTCCCTCGCGCCATCAG	338F_BC231	CGTATCGCCTCCCTCGCGCCATCAGCGTAAGTCTACTGCACTCCTACGGGAGGCAGCA	3	D03	3	P1-4	D04	Foam	30B	-0.660641	-0.536329	R01	30	Low	1	19	Molar	T30	Buccal	Mandible	Right	IV	454	Run.3.P1-4.30B.D04.R01.Foam
P1.1.14L.D03.R01	CGCAGACAGACT	GCACTCCTACGGGAGGCAGCA	CGTATCGCCTCCCTCGCGCCATCAG	338F_BC222	CGTATCGCCTCCCTCGCGCCATCAGCGCAGACAGACTGCACTCCTACGGGAGGCAGCA	3	C06	3	P1-1	D03	Bristle	14L	0.432653	0.436875	R01	14	High	3	3	Molar	T14	Lingual	Maxilla	Left	II	454	Run.3.P1-1.14L.D03.R01.Bristle
P1.1.14L.D08.R01	CTGGACTCATAG	GCACTCCTACGGGAGGCAGCA	CGTATCGCCTCCCTCGCGCCATCAG	338F_BC282	CGTATCGCCTCCCTCGCGCCATCAGCTGGACTCATAGGCACTCCTACGGGAGGCAGCA	3	H06	3	P1-1	D08	Bristle	14L	0.432653	0.436875	R01	14	High	3	3	Molar	T14	Lingual	Maxilla	Left	II	454	Run.3.P1-1.14L.D08.R01.Bristle
P1.5.30B.D04.R00	GCGAGATCCAGT	GCACTCCTACGGGAGGCAGCA	CGTATCGCCTCCCTCGCGCCATCAG	338F_BC369	CGTATCGCCTCCCTCGCGCCATCAGGCGAGATCCAGTGCACTCCTACGGGAGGCAGCA	4	G09	3	P1-5	D04	Foam	30B	-0.660641	-0.536329	R00	30	Low	1	19	Molar	T30	Buccal	Mandible	Right	IV	454	Run.3.P1-5.30B.D04.R00.Foam
P1.4.30L.D07.R01	TAAGCGCAGCAC	GCACTCCTACGGGAGGCAGCA	CGTATCGCCTCCCTCGCGCCATCAG	338F_BC449	CGTATCGCCTCCCTCGCGCCATCAGTAAGCGCAGCACGCACTCCTACGGGAGGCAGCA	5	F05	3	P1-4	D07	Foam	30L	-0.441982	-0.485108	R01	30	High	6.5	19	Molar	T30	Lingual	Mandible	Right	IV	454	Run.3.P1-4.30L.D07.R01.Foam
P1.2.03L.D08.R02	CTGTATCGTATG	GCACTCCTACGGGAGGCAGCA	CGTATCGCCTCCCTCGCGCCATCAG	338F_BC285	CGTATCGCCTCCCTCGCGCCATCAGCTGTATCGTATGGCACTCCTACGGGAGGCAGCA	3	H09	3	P1-2	D08	Foam	03L	-0.485714	0.436875	R02	3	High	3	3	Molar	T03	Lingual	Maxilla	Right	I	454	Run.3.P1-2.03L.D08.R02.Foam
P1.5.03L.D02.R00	CTTAGCACATCA	GCACTCCTACGGGAGGCAGCA	CGTATCGCCTCCCTCGCGCCATCAG	338F_BC290	CGTATCGCCTCCCTCGCGCCATCAGCTTAGCACATCAGCACTCCTACGGGAGGCAGCA	4	A02	3	P1-5	D02	Foam	03L	-0.485714	0.436875	R00	3	High	3	3	Molar	T03	Lingual	Maxilla	Right	I	454	Run.3.P1-5.03L.D02.R00.Foam
P1.5.30L.D03.R00	GCTCAGTGCAGA	GCACTCCTACGGGAGGCAGCA	CGTATCGCCTCCCTCGCGCCATCAG	338F_BC380	CGTATCGCCTCCCTCGCGCCATCAGGCTCAGTGCAGAGCACTCCTACGGGAGGCAGCA	4	H08	3	P1-5	D03	Foam	30L	-0.441982	-0.485108	R00	30	High	6.5	19	Molar	T30	Lingual	Mandible	Right	IV	454	Run.3.P1-5.30L.D03.R00.Foam
P1.5.14L.D07.R00	GCAGGATAGATA	GCACTCCTACGGGAGGCAGCA	CGTATCGCCTCCCTCGCGCCATCAG	338F_BC356	CGTATCGCCTCCCTCGCGCCATCAGGCAGGATAGATAGCACTCCTACGGGAGGCAGCA	4	F08	3	P1-5	D07	Foam	14L	0.432653	0.436875	R00	14	High	3	3	Molar	T14	Lingual	Maxilla	Left	II	454	Run.3.P1-5.14L.D07.R00.Foam
P1.4.30B.D01.R01	GTCGTGTGTCAA	GCACTCCTACGGGAGGCAGCA	CGTATCGCCTCCCTCGCGCCATCAG	338F_BC423	CGTATCGCCTCCCTCGCGCCATCAGGTCGTGTGTCAAGCACTCCTACGGGAGGCAGCA	5	D03	3	P1-4	D01	Foam	30B	-0.660641	-0.536329	R01	30	Low	1	19	Molar	T30	Buccal	Mandible	Right	IV	454	Run.3.P1-4.30B.D01.R01.Foam
P1.2.14L.D02.R01	CGAGGCTCAGTA	GCACTCCTACGGGAGGCAGCA	CGTATCGCCTCCCTCGCGCCATCAG	338F_BC212	CGTATCGCCTCCCTCGCGCCATCAGCGAGGCTCAGTAGCACTCCTACGGGAGGCAGCA	3	B08	3	P1-2	D02	Bristle	14L	0.432653	0.436875	R01	14	High	3	3	Molar	T14	Lingual	Maxilla	Left	II	454	Run.3.P1-2.14L.D02.R01.Bristle
P1.4.24B.D01.R01	GTAGACTGCGTG	GCACTCCTACGGGAGGCAGCA	CGTATCGCCTCCCTCGCGCCATCAG	338F_BC403	CGTATCGCCTCCCTCGCGCCATCAGGTAGACTGCGTGGCACTCCTACGGGAGGCAGCA	5	B07	3	P1-4	D01	Foam	24B	0.0478136	-0.990918	R01	24	Low	1.5	24	CentralIncisor	T24	Buccal	Mandible	Left	III	454	Run.3.P1-4.24B.D01.R01.Foam
P1.4.24L.D07.R01	GTCATATCGTAC	GCACTCCTACGGGAGGCAGCA	CGTATCGCCTCCCTCGCGCCATCAG	338F_BC417	CGTATCGCCTCCCTCGCGCCATCAGGTCATATCGTACGCACTCCTACGGGAGGCAGCA	5	C09	3	P1-4	D07	Foam	24L	0.0740527	-0.907683	R01	24	High	7.8	24	CentralIncisor	T24	Lingual	Mandible	Left	III	454	Run.3.P1-4.24L.D07.R01.Foam
P1.5.25B.D08.R01	AGTGTTCGATCG	GCACTCCTACGGGAGGCAGCA	CGTATCGCCTCCCTCGCGCCATCAG	338F_BC101	CGTATCGCCTCCCTCGCGCCATCAGAGTGTTCGATCGGCACTCCTACGGGAGGCAGCA	2	A05	3	P1-5	D08	Foam	25B	-0.0921281	-0.99732	R01	25	Low	1.5	24	CentralIncisor	T25	Buccal	Mandible	Right	IV	454	Run.3.P1-5.25B.D08.R01.Foam
P1.4.25L.D02.R01	GTCTGACAGTTG	GCACTCCTACGGGAGGCAGCA	CGTATCGCCTCCCTCGCGCCATCAG	338F_BC428	CGTATCGCCTCCCTCGCGCCATCAGGTCTGACAGTTGGCACTCCTACGGGAGGCAGCA	5	D08	3	P1-4	D02	Foam	25L	-0.0833817	-0.882073	R01	25	High	7.8	24	CentralIncisor	T25	Lingual	Mandible	Right	IV	454	Run.3.P1-4.25L.D02.R01.Foam
P1.3.08B.D03.R01	CTACTGATATCG	GCACTCCTACGGGAGGCAGCA	CGTATCGCCTCCCTCGCGCCATCAG	338F_BC254	CGTATCGCCTCCCTCGCGCCATCAGCTACTGATATCGGCACTCCTACGGGAGGCAGCA	3	F02	3	P1-3	D03	Foam	08B	-0.127114	1.01952	R01	8	Low	0.8	8	CentralIncisor	T08	Buccal	Maxilla	Right	I	454	Run.3.P1-3.08B.D03.R01.Foam
P1.5.03L.D04.R00	GACTCGAATCGT	GCACTCCTACGGGAGGCAGCA	CGTATCGCCTCCCTCGCGCCATCAG	338F_BC314	CGTATCGCCTCCCTCGCGCCATCAGGACTCGAATCGTGCACTCCTACGGGAGGCAGCA	4	C02	3	P1-5	D04	Foam	03L	-0.485714	0.436875	R00	3	High	3	3	Molar	T03	Lingual	Maxilla	Right	I	454	Run.3.P1-5.03L.D04.R00.Foam
P1.5.14L.D03.R00	GACGCAGTAGCT	GCACTCCTACGGGAGGCAGCA	CGTATCGCCTCCCTCGCGCCATCAG	338F_BC308	CGTATCGCCTCCCTCGCGCCATCAGGACGCAGTAGCTGCACTCCTACGGGAGGCAGCA	4	B08	3	P1-5	D03	Foam	14L	0.432653	0.436875	R00	14	High	3	3	Molar	T14	Lingual	Maxilla	Left	II	454	Run.3.P1-5.14L.D03.R00.Foam
P1.1.14L.D01.R01	CCAGATGATCGT	GCACTCCTACGGGAGGCAGCA	CGTATCGCCTCCCTCGCGCCATCAG	338F_BC198	CGTATCGCCTCCCTCGCGCCATCAGCCAGATGATCGTGCACTCCTACGGGAGGCAGCA	3	A06	3	P1-1	D01	Bristle	14L	0.432653	0.436875	R01	14	High	3	3	Molar	T14	Lingual	Maxilla	Left	II	454	Run.3.P1-1.14L.D01.R01.Bristle
P1.5.24L.D08.R01	CATAGCGAGTTC	GCACTCCTACGGGAGGCAGCA	CGTATCGCCTCCCTCGCGCCATCAG	338F_BC184	CGTATCGCCTCCCTCGCGCCATCAGCATAGCGAGTTCGCACTCCTACGGGAGGCAGCA	2	H04	3	P1-5	D08	Foam	24L	0.0740527	-0.907683	R01	24	High	7.8	24	CentralIncisor	T24	Lingual	Mandible	Left	III	454	Run.3.P1-5.24L.D08.R01.Foam
P1.5.09L.D04.R00	GACTTCAGTGTG	GCACTCCTACGGGAGGCAGCA	CGTATCGCCTCCCTCGCGCCATCAG	338F_BC318	CGTATCGCCTCCCTCGCGCCATCAGGACTTCAGTGTGGCACTCCTACGGGAGGCAGCA	4	C06	3	P1-5	D04	Foam	09L	0.082799	0.88506	R00	9	High	2.5	8	CentralIncisor	T09	Lingual	Maxilla	Left	II	454	Run.3.P1-5.09L.D04.R00.Foam
P1.5.09B.D03.R00	GACCGAGCTATG	GCACTCCTACGGGAGGCAGCA	CGTATCGCCTCCCTCGCGCCATCAG	338F_BC305	CGTATCGCCTCCCTCGCGCCATCAGGACCGAGCTATGGCACTCCTACGGGAGGCAGCA	4	B05	3	P1-5	D03	Foam	09B	0.082799	1.00671	R00	9	Low	0.8	8	CentralIncisor	T09	Buccal	Maxilla	Left	II	454	Run.3.P1-5.09B.D03.R00.Foam
P1.2.SAL.D06.R01	AGACTGCGTACT	GCACTCCTACGGGAGGCAGCA	CGTATCGCCTCCCTCGCGCCATCAG	338F_BC063	CGTATCGCCTCCCTCGCGCCATCAGAGACTGCGTACTGCACTCCTACGGGAGGCAGCA	1	F03	3	P1-2	D06	Conical	SAL	NA	NA	R01	SAL	SAL	NA	SAL	SAL	SAL	SAL	SAL	SAL	SAL	454	Run.3.P1-2.SAL.D06.R01.Conical
P1.4.08L.D02.R01	CGACTTATGTGT	GCACTCCTACGGGAGGCAGCA	CGTATCGCCTCCCTCGCGCCATCAG	338F_BC209	CGTATCGCCTCCCTCGCGCCATCAGCGACTTATGTGTGCACTCCTACGGGAGGCAGCA	3	B05	3	P1-4	D02	Foam	08L	-0.118367	0.872255	R01	8	High	2.5	8	CentralIncisor	T08	Lingual	Maxilla	Right	I	454	Run.3.P1-4.08L.D02.R01.Foam
P2.2.14L.D08.R01	CTACGCGTCTCT	GCACTCCTACGGGAGGCAGCA	CGTATCGCCTCCCTCGCGCCATCAG	338F_BC252	CGTATCGCCTCCCTCGCGCCATCAGCTACGCGTCTCTGCACTCCTACGGGAGGCAGCA	3	E12	3	P2-2	D08	Bristle	14L	0.432653	0.436875	R01	14	High	3	3	Molar	T14	Lingual	Maxilla	Left	II	454	Run.3.P2-2.14L.D08.R01.Bristle
P1.5.14L.D06.R00	GATGATCGCCGA	GCACTCCTACGGGAGGCAGCA	CGTATCGCCTCCCTCGCGCCATCAG	338F_BC344	CGTATCGCCTCCCTCGCGCCATCAGGATGATCGCCGAGCACTCCTACGGGAGGCAGCA	4	E08	3	P1-5	D06	Foam	14L	0.432653	0.436875	R00	14	High	3	3	Molar	T14	Lingual	Maxilla	Left	II	454	Run.3.P1-5.14L.D06.R00.Foam
P1.5.25L.D07.R00	GCTATCACGAGT	GCACTCCTACGGGAGGCAGCA	CGTATCGCCTCCCTCGCGCCATCAG	338F_BC378	CGTATCGCCTCCCTCGCGCCATCAGGCTATCACGAGTGCACTCCTACGGGAGGCAGCA	4	H06	3	P1-5	D07	Foam	25L	-0.0833817	-0.882073	R00	25	High	7.8	24	CentralIncisor	T25	Lingual	Mandible	Right	IV	454	Run.3.P1-5.25L.D07.R00.Foam
P1.5.SAL.D05.R00	ACTCACGGTATG	GCACTCCTACGGGAGGCAGCA	CGTATCGCCTCCCTCGCGCCATCAG	338F_BC049	CGTATCGCCTCCCTCGCGCCATCAGACTCACGGTATGGCACTCCTACGGGAGGCAGCA	1	E01	3	P1-5	D05	Conical	SAL	NA	NA	R00	SAL	SAL	NA	SAL	SAL	SAL	SAL	SAL	SAL	SAL	454	Run.3.P1-5.SAL.D05.R00.Conical
P1.1.SAL.D07.R01	AGCAGCACTTGT	GCACTCCTACGGGAGGCAGCA	CGTATCGCCTCCCTCGCGCCATCAG	338F_BC074	CGTATCGCCTCCCTCGCGCCATCAGAGCAGCACTTGTGCACTCCTACGGGAGGCAGCA	1	G02	3	P1-1	D07	Conical	SAL	NA	NA	R01	SAL	SAL	NA	SAL	SAL	SAL	SAL	SAL	SAL	SAL	454	Run.3.P1-1.SAL.D07.R01.Conical
P2.2.08B.D01.R01	ATGGCAGCTCTA	GCACTCCTACGGGAGGCAGCA	CGTATCGCCTCCCTCGCGCCATCAG	338F_BC138	CGTATCGCCTCCCTCGCGCCATCAGATGGCAGCTCTAGCACTCCTACGGGAGGCAGCA	2	D06	3	P2-2	D01	Foam	08B	-0.127114	1.01952	R01	8	Low	0.8	8	CentralIncisor	T08	Buccal	Maxilla	Right	I	454	Run.3.P2-2.08B.D01.R01.Foam
P1.4.14L.D05.R01	ATTCTGTGAGCG	GCACTCCTACGGGAGGCAGCA	CGTATCGCCTCCCTCGCGCCATCAG	338F_BC146	CGTATCGCCTCCCTCGCGCCATCAGATTCTGTGAGCGGCACTCCTACGGGAGGCAGCA	2	E02	3	P1-4	D05	Foam	14L	0.432653	0.436875	R01	14	High	3	3	Molar	T14	Lingual	Maxilla	Left	II	454	Run.3.P1-4.14L.D05.R01.Foam
P1.3.SAL.D07.R02	AGCATATGAGAG	GCACTCCTACGGGAGGCAGCA	CGTATCGCCTCCCTCGCGCCATCAG	338F_BC076	CGTATCGCCTCCCTCGCGCCATCAGAGCATATGAGAGGCACTCCTACGGGAGGCAGCA	1	G04	3	P1-3	D07	Conical	SAL	NA	NA	R02	SAL	SAL	NA	SAL	SAL	SAL	SAL	SAL	SAL	SAL	454	Run.3.P1-3.SAL.D07.R02.Conical
P1.4.30B.D05.R02	GTGTCTACATTG	GCACTCCTACGGGAGGCAGCA	CGTATCGCCTCCCTCGCGCCATCAG	338F_BC439	CGTATCGCCTCCCTCGCGCCATCAGGTGTCTACATTGGCACTCCTACGGGAGGCAGCA	5	E07	3	P1-4	D05	Foam	30B	-0.660641	-0.536329	R02	30	Low	1	19	Molar	T30	Buccal	Mandible	Right	IV	454	Run.3.P1-4.30B.D05.R02.Foam
P1.1.14L.D02.R02	CGAGAGTTACGC	GCACTCCTACGGGAGGCAGCA	CGTATCGCCTCCCTCGCGCCATCAG	338F_BC210	CGTATCGCCTCCCTCGCGCCATCAGCGAGAGTTACGCGCACTCCTACGGGAGGCAGCA	3	B06	3	P1-1	D02	Bristle	14L	0.432653	0.436875	R02	14	High	3	3	Molar	T14	Lingual	Maxilla	Left	II	454	Run.3.P1-1.14L.D02.R02.Bristle
P1.4.09L.D05.R01	ATCTACTACACG	GCACTCCTACGGGAGGCAGCA	CGTATCGCCTCCCTCGCGCCATCAG	338F_BC124	CGTATCGCCTCCCTCGCGCCATCAGATCTACTACACGGCACTCCTACGGGAGGCAGCA	2	C04	3	P1-4	D05	Foam	09L	0.082799	0.88506	R01	9	High	2.5	8	CentralIncisor	T09	Lingual	Maxilla	Left	II	454	Run.3.P1-4.09L.D05.R01.Foam
P1.1.03B.D08.R01	ATGCACTGGCGA	GCACTCCTACGGGAGGCAGCA	CGTATCGCCTCCCTCGCGCCATCAG	338F_BC133	CGTATCGCCTCCCTCGCGCCATCAGATGCACTGGCGAGCACTCCTACGGGAGGCAGCA	2	D01	3	P1-1	D08	Foam	03B	-0.485714	0.436875	R01	3	High	4.6	3	Molar	T03	Buccal	Maxilla	Right	I	454	Run.3.P1-1.03B.D08.R01.Foam
P1.2.14L.D03.R01	CGCATGAGGATC	GCACTCCTACGGGAGGCAGCA	CGTATCGCCTCCCTCGCGCCATCAG	338F_BC224	CGTATCGCCTCCCTCGCGCCATCAGCGCATGAGGATCGCACTCCTACGGGAGGCAGCA	3	C08	3	P1-2	D03	Bristle	14L	0.432653	0.436875	R01	14	High	3	3	Molar	T14	Lingual	Maxilla	Left	II	454	Run.3.P1-2.14L.D03.R01.Bristle
P1.1.03L.D07.R01	CTCGCACATATA	GCACTCCTACGGGAGGCAGCA	CGTATCGCCTCCCTCGCGCCATCAG	338F_BC271	CGTATCGCCTCCCTCGCGCCATCAGCTCGCACATATAGCACTCCTACGGGAGGCAGCA	3	G07	3	P1-1	D07	Foam	03L	-0.485714	0.436875	R01	3	High	3	3	Molar	T03	Lingual	Maxilla	Right	I	454	Run.3.P1-1.03L.D07.R01.Foam
P1.5.30L.D05.R00	GCTGATGAGCTG	GCACTCCTACGGGAGGCAGCA	CGTATCGCCTCCCTCGCGCCATCAG	338F_BC382	CGTATCGCCTCCCTCGCGCCATCAGGCTGATGAGCTGGCACTCCTACGGGAGGCAGCA	4	H10	3	P1-5	D05	Foam	30L	-0.441982	-0.485108	R00	30	High	6.5	19	Molar	T30	Lingual	Mandible	Right	IV	454	Run.3.P1-5.30L.D05.R00.Foam
P1.4.19L.D07.R01	GTACGGCATACG	GCACTCCTACGGGAGGCAGCA	CGTATCGCCTCCCTCGCGCCATCAG	338F_BC401	CGTATCGCCTCCCTCGCGCCATCAGGTACGGCATACGGCACTCCTACGGGAGGCAGCA	5	B05	3	P1-4	D07	Foam	19L	0.423907	-0.491511	R01	19	High	6.5	19	Molar	T19	Lingual	Mandible	Left	III	454	Run.3.P1-4.19L.D07.R01.Foam
P1.2.14L.D06.R01	CTATAGTCGTGT	GCACTCCTACGGGAGGCAGCA	CGTATCGCCTCCCTCGCGCCATCAG	338F_BC260	CGTATCGCCTCCCTCGCGCCATCAGCTATAGTCGTGTGCACTCCTACGGGAGGCAGCA	3	F08	3	P1-2	D06	Bristle	14L	0.432653	0.436875	R01	14	High	3	3	Molar	T14	Lingual	Maxilla	Left	II	454	Run.3.P1-2.14L.D06.R01.Bristle
P1.5.14B.D01.R02	CTCCTACTGTCT	GCACTCCTACGGGAGGCAGCA	CGTATCGCCTCCCTCGCGCCATCAG	338F_BC268	CGTATCGCCTCCCTCGCGCCATCAGCTCCTACTGTCTGCACTCCTACGGGAGGCAGCA	3	G04	3	P1-5	D01	Foam	14B	0.660058	0.468888	R02	14	High	4.6	3	Molar	T14	Buccal	Maxilla	Left	II	454	Run.3.P1-5.14B.D01.R02.Foam
P1.4.24B.D07.R01	GTAGTGTCTAGC	GCACTCCTACGGGAGGCAGCA	CGTATCGCCTCCCTCGCGCCATCAG	338F_BC409	CGTATCGCCTCCCTCGCGCCATCAGGTAGTGTCTAGCGCACTCCTACGGGAGGCAGCA	5	C01	3	P1-4	D07	Foam	24B	0.0478136	-0.990918	R01	24	Low	1.5	24	CentralIncisor	T24	Buccal	Mandible	Left	III	454	Run.3.P1-4.24B.D07.R01.Foam
P1.5.14L.D04.R00	GAGACAGCTTGC	GCACTCCTACGGGAGGCAGCA	CGTATCGCCTCCCTCGCGCCATCAG	338F_BC320	CGTATCGCCTCCCTCGCGCCATCAGGAGACAGCTTGCGCACTCCTACGGGAGGCAGCA	4	C08	3	P1-5	D04	Foam	14L	0.432653	0.436875	R00	14	High	3	3	Molar	T14	Lingual	Maxilla	Left	II	454	Run.3.P1-5.14L.D04.R00.Foam
P1.1.SAL.D05.R01	ACTCAGATACTC	GCACTCCTACGGGAGGCAGCA	CGTATCGCCTCCCTCGCGCCATCAG	338F_BC050	CGTATCGCCTCCCTCGCGCCATCAGACTCAGATACTCGCACTCCTACGGGAGGCAGCA	1	E02	3	P1-1	D05	Conical	SAL	NA	NA	R01	SAL	SAL	NA	SAL	SAL	SAL	SAL	SAL	SAL	SAL	454	Run.3.P1-1.SAL.D05.R01.Conical
P1.1.24B.D08.R02	CATGGCTACACA	GCACTCCTACGGGAGGCAGCA	CGTATCGCCTCCCTCGCGCCATCAG	338F_BC193	CGTATCGCCTCCCTCGCGCCATCAGCATGGCTACACAGCACTCCTACGGGAGGCAGCA	3	A01	3	P1-1	D08	Bristle	24B	0.0478136	-0.990918	R02	24	Low	1.5	24	CentralIncisor	T24	Buccal	Mandible	Left	III	454	Run.3.P1-1.24B.D08.R02.Bristle
P1.5.14B.D03.R00	GACGATATCGCG	GCACTCCTACGGGAGGCAGCA	CGTATCGCCTCCCTCGCGCCATCAG	338F_BC307	CGTATCGCCTCCCTCGCGCCATCAGGACGATATCGCGGCACTCCTACGGGAGGCAGCA	4	B07	3	P1-5	D03	Foam	14B	0.660058	0.468888	R00	14	High	4.6	3	Molar	T14	Buccal	Maxilla	Left	II	454	Run.3.P1-5.14B.D03.R00.Foam
P1.4.08L.D05.R01	CGTGTGATCAGG	GCACTCCTACGGGAGGCAGCA	CGTATCGCCTCCCTCGCGCCATCAG	338F_BC245	CGTATCGCCTCCCTCGCGCCATCAGCGTGTGATCAGGGCACTCCTACGGGAGGCAGCA	3	E05	3	P1-4	D05	Foam	08L	-0.118367	0.872255	R01	8	High	2.5	8	CentralIncisor	T08	Lingual	Maxilla	Right	I	454	Run.3.P1-4.08L.D05.R01.Foam
P1.5.25B.D02.R00	GCATATAGTCTC	GCACTCCTACGGGAGGCAGCA	CGTATCGCCTCCCTCGCGCCATCAG	338F_BC361	CGTATCGCCTCCCTCGCGCCATCAGGCATATAGTCTCGCACTCCTACGGGAGGCAGCA	4	G01	3	P1-5	D02	Foam	25B	-0.0921281	-0.99732	R00	25	Low	1.5	24	CentralIncisor	T25	Buccal	Mandible	Right	IV	454	Run.3.P1-5.25B.D02.R00.Foam
P1.5.08B.D02.R00	CTTGATGCGTAT	GCACTCCTACGGGAGGCAGCA	CGTATCGCCTCCCTCGCGCCATCAG	338F_BC291	CGTATCGCCTCCCTCGCGCCATCAGCTTGATGCGTATGCACTCCTACGGGAGGCAGCA	4	A03	3	P1-5	D02	Foam	08B	-0.127114	1.01952	R00	8	Low	0.8	8	CentralIncisor	T08	Buccal	Maxilla	Right	I	454	Run.3.P1-5.08B.D02.R00.Foam
P1.5.SAL.D03.R00	ACCAGACGATGC	GCACTCCTACGGGAGGCAGCA	CGTATCGCCTCCCTCGCGCCATCAG	338F_BC025	CGTATCGCCTCCCTCGCGCCATCAGACCAGACGATGCGCACTCCTACGGGAGGCAGCA	1	C01	3	P1-5	D03	Conical	SAL	NA	NA	R00	SAL	SAL	NA	SAL	SAL	SAL	SAL	SAL	SAL	SAL	454	Run.3.P1-5.SAL.D03.R00.Conical
P1.4.03B.D07.R01	CATTCGATGACT	GCACTCCTACGGGAGGCAGCA	CGTATCGCCTCCCTCGCGCCATCAG	338F_BC196	CGTATCGCCTCCCTCGCGCCATCAGCATTCGATGACTGCACTCCTACGGGAGGCAGCA	3	A04	3	P1-4	D07	Foam	03B	-0.485714	0.436875	R01	3	High	4.6	3	Molar	T03	Buccal	Maxilla	Right	I	454	Run.3.P1-4.03B.D07.R01.Foam
P1.5.25B.D06.R00	GCCACTGATAGT	GCACTCCTACGGGAGGCAGCA	CGTATCGCCTCCCTCGCGCCATCAG	338F_BC365	CGTATCGCCTCCCTCGCGCCATCAGGCCACTGATAGTGCACTCCTACGGGAGGCAGCA	4	G05	3	P1-5	D06	Foam	25B	-0.0921281	-0.99732	R00	25	Low	1.5	24	CentralIncisor	T25	Buccal	Mandible	Right	IV	454	Run.3.P1-5.25B.D06.R00.Foam
P1.4.03B.D05.R01	CTGAGCAGAGTC	GCACTCCTACGGGAGGCAGCA	CGTATCGCCTCCCTCGCGCCATCAG	338F_BC279	CGTATCGCCTCCCTCGCGCCATCAGCTGAGCAGAGTCGCACTCCTACGGGAGGCAGCA	3	H03	3	P1-4	D05	Foam	03B	-0.485714	0.436875	R01	3	High	4.6	3	Molar	T03	Buccal	Maxilla	Right	I	454	Run.3.P1-4.03B.D05.R01.Foam
P1.5.14B.D01.R01	CAGCATGTGTTG	GCACTCCTACGGGAGGCAGCA	CGTATCGCCTCCCTCGCGCCATCAG	338F_BC172	CGTATCGCCTCCCTCGCGCCATCAGCAGCATGTGTTGGCACTCCTACGGGAGGCAGCA	2	G04	3	P1-5	D01	Foam	14B	0.660058	0.468888	R01	14	High	4.6	3	Molar	T14	Buccal	Maxilla	Left	II	454	Run.3.P1-5.14B.D01.R01.Foam
P1.1.SAL.D04.R01	ACGGATCGTCAG	GCACTCCTACGGGAGGCAGCA	CGTATCGCCTCCCTCGCGCCATCAG	338F_BC038	CGTATCGCCTCCCTCGCGCCATCAGACGGATCGTCAGGCACTCCTACGGGAGGCAGCA	1	D02	3	P1-1	D04	Conical	SAL	NA	NA	R01	SAL	SAL	NA	SAL	SAL	SAL	SAL	SAL	SAL	SAL	454	Run.3.P1-1.SAL.D04.R01.Conical
P1.5.03L.D06.R00	GATCCGACACTA	GCACTCCTACGGGAGGCAGCA	CGTATCGCCTCCCTCGCGCCATCAG	338F_BC338	CGTATCGCCTCCCTCGCGCCATCAGGATCCGACACTAGCACTCCTACGGGAGGCAGCA	4	E02	3	P1-5	D06	Foam	03L	-0.485714	0.436875	R00	3	High	3	3	Molar	T03	Lingual	Maxilla	Right	I	454	Run.3.P1-5.03L.D06.R00.Foam
P1.4.24B.D04.R01	GTAGCAACGTCT	GCACTCCTACGGGAGGCAGCA	CGTATCGCCTCCCTCGCGCCATCAG	338F_BC406	CGTATCGCCTCCCTCGCGCCATCAGGTAGCAACGTCTGCACTCCTACGGGAGGCAGCA	5	B10	3	P1-4	D04	Foam	24B	0.0478136	-0.990918	R01	24	Low	1.5	24	CentralIncisor	T24	Buccal	Mandible	Left	III	454	Run.3.P1-4.24B.D04.R01.Foam
P2.1.03L.D04.R01	CTGTCTCTCCTA	GCACTCCTACGGGAGGCAGCA	CGTATCGCCTCCCTCGCGCCATCAG	338F_BC286	CGTATCGCCTCCCTCGCGCCATCAGCTGTCTCTCCTAGCACTCCTACGGGAGGCAGCA	3	H10	3	P2-1	D04	Foam	03L	-0.485714	0.436875	R01	3	High	3	3	Molar	T03	Lingual	Maxilla	Right	I	454	Run.3.P2-1.03L.D04.R01.Foam
P2.1.09L.D08.R01	CAGCGGTGACAT	GCACTCCTACGGGAGGCAGCA	CGTATCGCCTCCCTCGCGCCATCAG	338F_BC173	CGTATCGCCTCCCTCGCGCCATCAGCAGCGGTGACATGCACTCCTACGGGAGGCAGCA	2	G05	3	P2-1	D08	Bristle	09L	0.082799	0.88506	R01	9	High	2.5	8	CentralIncisor	T09	Lingual	Maxilla	Left	II	454	Run.3.P2-1.09L.D08.R01.Bristle
P1.4.09B.D08.R02	CAGCACTAAGCG	GCACTCCTACGGGAGGCAGCA	CGTATCGCCTCCCTCGCGCCATCAG	338F_BC171	CGTATCGCCTCCCTCGCGCCATCAGCAGCACTAAGCGGCACTCCTACGGGAGGCAGCA	2	G03	3	P1-4	D08	Foam	09B	0.082799	1.00671	R02	9	Low	0.8	8	CentralIncisor	T09	Buccal	Maxilla	Left	II	454	Run.3.P1-4.09B.D08.R02.Foam
P2.1.SAL.D08.R01	ACTGACAGCCAT	GCACTCCTACGGGAGGCAGCA	CGTATCGCCTCCCTCGCGCCATCAG	338F_BC054	CGTATCGCCTCCCTCGCGCCATCAGACTGACAGCCATGCACTCCTACGGGAGGCAGCA	1	E06	3	P2-1	D08	Conical	SAL	NA	NA	R01	SAL	SAL	NA	SAL	SAL	SAL	SAL	SAL	SAL	SAL	454	Run.3.P2-1.SAL.D08.R01.Conical
P2.2.03L.D08.R01	CTCTGCTAGCCT	GCACTCCTACGGGAGGCAGCA	CGTATCGCCTCCCTCGCGCCATCAG	338F_BC275	CGTATCGCCTCCCTCGCGCCATCAGCTCTGCTAGCCTGCACTCCTACGGGAGGCAGCA	3	G11	3	P2-2	D08	Foam	03L	-0.485714	0.436875	R01	3	High	3	3	Molar	T03	Lingual	Maxilla	Right	I	454	Run.3.P2-2.03L.D08.R01.Foam
P1.2.14L.D07.R01	CTCGTGGAGTAG	GCACTCCTACGGGAGGCAGCA	CGTATCGCCTCCCTCGCGCCATCAG	338F_BC272	CGTATCGCCTCCCTCGCGCCATCAGCTCGTGGAGTAGGCACTCCTACGGGAGGCAGCA	3	G08	3	P1-2	D07	Bristle	14L	0.432653	0.436875	R01	14	High	3	3	Molar	T14	Lingual	Maxilla	Left	II	454	Run.3.P1-2.14L.D07.R01.Bristle
P1.1.03L.D08.R00	CTGGAGCATGAC	GCACTCCTACGGGAGGCAGCA	CGTATCGCCTCCCTCGCGCCATCAG	338F_BC283	CGTATCGCCTCCCTCGCGCCATCAGCTGGAGCATGACGCACTCCTACGGGAGGCAGCA	3	H07	3	P1-1	D08	Foam	03L	-0.485714	0.436875	R00	3	High	3	3	Molar	T03	Lingual	Maxilla	Right	I	454	Run.3.P1-1.03L.D08.R00.Foam
P1.5.24B.D06.R00	GATGTGAGCGCT	GCACTCCTACGGGAGGCAGCA	CGTATCGCCTCCCTCGCGCCATCAG	338F_BC347	CGTATCGCCTCCCTCGCGCCATCAGGATGTGAGCGCTGCACTCCTACGGGAGGCAGCA	4	E11	3	P1-5	D06	Foam	24B	0.0478136	-0.990918	R00	24	Low	1.5	24	CentralIncisor	T24	Buccal	Mandible	Left	III	454	Run.3.P1-5.24B.D06.R00.Foam
P2.1.14B.D02.R02	TACGCGCTGAGA	GCACTCCTACGGGAGGCAGCA	CGTATCGCCTCCCTCGCGCCATCAG	338F_BC457	CGTATCGCCTCCCTCGCGCCATCAGTACGCGCTGAGAGCACTCCTACGGGAGGCAGCA	5	G01	3	P2-1	D02	Bristle	14B	0.660058	0.468888	R02	14	High	4.6	3	Molar	T14	Buccal	Maxilla	Left	II	454	Run.3.P2-1.14B.D02.R02.Bristle
P1.5.24B.D03.R00	GACTAACGTCAC	GCACTCCTACGGGAGGCAGCA	CGTATCGCCTCCCTCGCGCCATCAG	338F_BC311	CGTATCGCCTCCCTCGCGCCATCAGGACTAACGTCACGCACTCCTACGGGAGGCAGCA	4	B11	3	P1-5	D03	Foam	24B	0.0478136	-0.990918	R00	24	Low	1.5	24	CentralIncisor	T24	Buccal	Mandible	Left	III	454	Run.3.P1-5.24B.D03.R00.Foam
P1.4.SAL.D02.R01	ACAGCTAGCTTG	GCACTCCTACGGGAGGCAGCA	CGTATCGCCTCCCTCGCGCCATCAG	338F_BC017	CGTATCGCCTCCCTCGCGCCATCAGACAGCTAGCTTGGCACTCCTACGGGAGGCAGCA	1	B05	3	P1-4	D02	Conical	SAL	NA	NA	R01	SAL	SAL	NA	SAL	SAL	SAL	SAL	SAL	SAL	SAL	454	Run.3.P1-4.SAL.D02.R01.Conical
P1.4.19L.D03.R01	GGTCACTGACAG	GCACTCCTACGGGAGGCAGCA	CGTATCGCCTCCCTCGCGCCATCAG	338F_BC397	CGTATCGCCTCCCTCGCGCCATCAGGGTCACTGACAGGCACTCCTACGGGAGGCAGCA	5	B01	3	P1-4	D03	Foam	19L	0.423907	-0.491511	R01	19	High	6.5	19	Molar	T19	Lingual	Mandible	Left	III	454	Run.3.P1-4.19L.D03.R01.Foam
P1.4.25B.D06.R01	GTCTACACACAT	GCACTCCTACGGGAGGCAGCA	CGTATCGCCTCCCTCGCGCCATCAG	338F_BC424	CGTATCGCCTCCCTCGCGCCATCAGGTCTACACACATGCACTCCTACGGGAGGCAGCA	5	D04	3	P1-4	D06	Foam	25B	-0.0921281	-0.99732	R01	25	Low	1.5	24	CentralIncisor	T25	Buccal	Mandible	Right	IV	454	Run.3.P1-4.25B.D06.R01.Foam
P1.3.30B.D05.R02	CGATGCACCAGA	GCACTCCTACGGGAGGCAGCA	CGTATCGCCTCCCTCGCGCCATCAG	338F_BC218	CGTATCGCCTCCCTCGCGCCATCAGCGATGCACCAGAGCACTCCTACGGGAGGCAGCA	3	C02	3	P1-3	D05	Foam	30B	-0.660641	-0.536329	R02	30	Low	1	19	Molar	T30	Buccal	Mandible	Right	IV	454	Run.3.P1-3.30B.D05.R02.Foam
P1.5.25L.D06.R00	GCTAGTCTGAAC	GCACTCCTACGGGAGGCAGCA	CGTATCGCCTCCCTCGCGCCATCAG	338F_BC377	CGTATCGCCTCCCTCGCGCCATCAGGCTAGTCTGAACGCACTCCTACGGGAGGCAGCA	4	H05	3	P1-5	D06	Foam	25L	-0.0833817	-0.882073	R00	25	High	7.8	24	CentralIncisor	T25	Lingual	Mandible	Right	IV	454	Run.3.P1-5.25L.D06.R00.Foam
P1.5.25L.D02.R00	GCGTATCTTGAT	GCACTCCTACGGGAGGCAGCA	CGTATCGCCTCCCTCGCGCCATCAG	338F_BC373	CGTATCGCCTCCCTCGCGCCATCAGGCGTATCTTGATGCACTCCTACGGGAGGCAGCA	4	H01	3	P1-5	D02	Foam	25L	-0.0833817	-0.882073	R00	25	High	7.8	24	CentralIncisor	T25	Lingual	Mandible	Right	IV	454	Run.3.P1-5.25L.D02.R00.Foam
P1.4.19L.D04.R01	GGTCGTAGCGTA	GCACTCCTACGGGAGGCAGCA	CGTATCGCCTCCCTCGCGCCATCAG	338F_BC398	CGTATCGCCTCCCTCGCGCCATCAGGGTCGTAGCGTAGCACTCCTACGGGAGGCAGCA	5	B02	3	P1-4	D04	Foam	19L	0.423907	-0.491511	R01	19	High	6.5	19	Molar	T19	Lingual	Mandible	Left	III	454	Run.3.P1-4.19L.D04.R01.Foam
P1.5.30B.D02.R00	GCCTATACTACA	GCACTCCTACGGGAGGCAGCA	CGTATCGCCTCCCTCGCGCCATCAG	338F_BC367	CGTATCGCCTCCCTCGCGCCATCAGGCCTATACTACAGCACTCCTACGGGAGGCAGCA	4	G07	3	P1-5	D02	Foam	30B	-0.660641	-0.536329	R00	30	Low	1	19	Molar	T30	Buccal	Mandible	Right	IV	454	Run.3.P1-5.30B.D02.R00.Foam
P1.2.03L.D05.R01	CTAACGCAGTCA	GCACTCCTACGGGAGGCAGCA	CGTATCGCCTCCCTCGCGCCATCAG	338F_BC249	CGTATCGCCTCCCTCGCGCCATCAGCTAACGCAGTCAGCACTCCTACGGGAGGCAGCA	3	E09	3	P1-2	D05	Foam	03L	-0.485714	0.436875	R01	3	High	3	3	Molar	T03	Lingual	Maxilla	Right	I	454	Run.3.P1-2.03L.D05.R01.Foam
P1.2.SAL.D02.R01	ACAGAGTCGGCT	GCACTCCTACGGGAGGCAGCA	CGTATCGCCTCCCTCGCGCCATCAG	338F_BC015	CGTATCGCCTCCCTCGCGCCATCAGACAGAGTCGGCTGCACTCCTACGGGAGGCAGCA	1	B03	3	P1-2	D02	Conical	SAL	NA	NA	R01	SAL	SAL	NA	SAL	SAL	SAL	SAL	SAL	SAL	SAL	454	Run.3.P1-2.SAL.D02.R01.Conical
P1.5.19L.D04.R00	GAGAGCTCTACG	GCACTCCTACGGGAGGCAGCA	CGTATCGCCTCCCTCGCGCCATCAG	338F_BC322	CGTATCGCCTCCCTCGCGCCATCAGGAGAGCTCTACGGCACTCCTACGGGAGGCAGCA	4	C10	3	P1-5	D04	Foam	19L	0.423907	-0.491511	R00	19	High	6.5	19	Molar	T19	Lingual	Mandible	Left	III	454	Run.3.P1-5.19L.D04.R00.Foam
P1.4.19B.D03.R01	GCTTGCGAGACA	GCACTCCTACGGGAGGCAGCA	CGTATCGCCTCCCTCGCGCCATCAG	338F_BC389	CGTATCGCCTCCCTCGCGCCATCAGGCTTGCGAGACAGCACTCCTACGGGAGGCAGCA	5	A05	3	P1-4	D03	Foam	19B	0.625073	-0.523524	R01	19	Low	1	19	Molar	T19	Buccal	Mandible	Left	III	454	Run.3.P1-4.19B.D03.R01.Foam
P1.5.09B.D02.R00	GAACATGATGAG	GCACTCCTACGGGAGGCAGCA	CGTATCGCCTCCCTCGCGCCATCAG	338F_BC293	CGTATCGCCTCCCTCGCGCCATCAGGAACATGATGAGGCACTCCTACGGGAGGCAGCA	4	A05	3	P1-5	D02	Foam	09B	0.082799	1.00671	R00	9	Low	0.8	8	CentralIncisor	T09	Buccal	Maxilla	Left	II	454	Run.3.P1-5.09B.D02.R00.Foam
P1.5.09B.D04.R00	GACTGTCATGCA	GCACTCCTACGGGAGGCAGCA	CGTATCGCCTCCCTCGCGCCATCAG	338F_BC317	CGTATCGCCTCCCTCGCGCCATCAGGACTGTCATGCAGCACTCCTACGGGAGGCAGCA	4	C05	3	P1-5	D04	Foam	09B	0.082799	1.00671	R00	9	Low	0.8	8	CentralIncisor	T09	Buccal	Maxilla	Left	II	454	Run.3.P1-5.09B.D04.R00.Foam
P1.5.03B.D03.R00	GACAGGAGATAG	GCACTCCTACGGGAGGCAGCA	CGTATCGCCTCCCTCGCGCCATCAG	338F_BC301	CGTATCGCCTCCCTCGCGCCATCAGGACAGGAGATAGGCACTCCTACGGGAGGCAGCA	4	B01	3	P1-5	D03	Foam	03B	-0.485714	0.436875	R00	3	High	4.6	3	Molar	T03	Buccal	Maxilla	Right	I	454	Run.3.P1-5.03B.D03.R00.Foam
P1.4.14L.D08.R01	GCTGTGTAGGAC	GCACTCCTACGGGAGGCAGCA	CGTATCGCCTCCCTCGCGCCATCAG	338F_BC386	CGTATCGCCTCCCTCGCGCCATCAGGCTGTGTAGGACGCACTCCTACGGGAGGCAGCA	5	A02	3	P1-4	D08	Foam	14L	0.432653	0.436875	R01	14	High	3	3	Molar	T14	Lingual	Maxilla	Left	II	454	Run.3.P1-4.14L.D08.R01.Foam
P1.4.25B.D01.R01	GTCCATAGCTAG	GCACTCCTACGGGAGGCAGCA	CGTATCGCCTCCCTCGCGCCATCAG	338F_BC419	CGTATCGCCTCCCTCGCGCCATCAGGTCCATAGCTAGGCACTCCTACGGGAGGCAGCA	5	C11	3	P1-4	D01	Foam	25B	-0.0921281	-0.99732	R01	25	Low	1.5	24	CentralIncisor	T25	Buccal	Mandible	Right	IV	454	Run.3.P1-4.25B.D01.R01.Foam
P1.4.30B.D02.R02	CTCAATGACTCA	GCACTCCTACGGGAGGCAGCA	CGTATCGCCTCCCTCGCGCCATCAG	338F_BC264	CGTATCGCCTCCCTCGCGCCATCAGCTCAATGACTCAGCACTCCTACGGGAGGCAGCA	3	F12	3	P1-4	D02	Foam	30B	-0.660641	-0.536329	R02	30	Low	1	19	Molar	T30	Buccal	Mandible	Right	IV	454	Run.3.P1-4.30B.D02.R02.Foam
P1.2.19B.D01.R01	CTACTACAGGTG	GCACTCCTACGGGAGGCAGCA	CGTATCGCCTCCCTCGCGCCATCAG	338F_BC253	CGTATCGCCTCCCTCGCGCCATCAGCTACTACAGGTGGCACTCCTACGGGAGGCAGCA	3	F01	3	P1-2	D01	Bristle	19B	0.625073	-0.523524	R01	19	Low	1	19	Molar	T19	Buccal	Mandible	Left	III	454	Run.3.P1-2.19B.D01.R01.Bristle
P1.4.08B.D06.R01	CGTACAGTTATC	GCACTCCTACGGGAGGCAGCA	CGTATCGCCTCCCTCGCGCCATCAG	338F_BC232	CGTATCGCCTCCCTCGCGCCATCAGCGTACAGTTATCGCACTCCTACGGGAGGCAGCA	3	D04	3	P1-4	D06	Foam	08B	-0.127114	1.01952	R01	8	Low	0.8	8	CentralIncisor	T08	Buccal	Maxilla	Right	I	454	Run.3.P1-4.08B.D06.R01.Foam
P1.4.09L.D04.R01	ATAGGCGATCTC	GCACTCCTACGGGAGGCAGCA	CGTATCGCCTCCCTCGCGCCATCAG	338F_BC112	CGTATCGCCTCCCTCGCGCCATCAGATAGGCGATCTCGCACTCCTACGGGAGGCAGCA	2	B04	3	P1-4	D04	Foam	09L	0.082799	0.88506	R01	9	High	2.5	8	CentralIncisor	T09	Lingual	Maxilla	Left	II	454	Run.3.P1-4.09L.D04.R01.Foam
P1.4.24L.D06.R01	GTCACGACTATT	GCACTCCTACGGGAGGCAGCA	CGTATCGCCTCCCTCGCGCCATCAG	338F_BC416	CGTATCGCCTCCCTCGCGCCATCAGGTCACGACTATTGCACTCCTACGGGAGGCAGCA	5	C08	3	P1-4	D06	Foam	24L	0.0740527	-0.907683	R01	24	High	7.8	24	CentralIncisor	T24	Lingual	Mandible	Left	III	454	Run.3.P1-4.24L.D06.R01.Foam
P1.1.14L.D04.R01	ATGCAGCTCAGT	GCACTCCTACGGGAGGCAGCA	CGTATCGCCTCCCTCGCGCCATCAG	338F_BC134	CGTATCGCCTCCCTCGCGCCATCAGATGCAGCTCAGTGCACTCCTACGGGAGGCAGCA	2	D02	3	P1-1	D04	Bristle	14L	0.432653	0.436875	R01	14	High	3	3	Molar	T14	Lingual	Maxilla	Left	II	454	Run.3.P1-1.14L.D04.R01.Bristle
P1.5.25L.D04.R00	GCTAAGAGAGTA	GCACTCCTACGGGAGGCAGCA	CGTATCGCCTCCCTCGCGCCATCAG	338F_BC375	CGTATCGCCTCCCTCGCGCCATCAGGCTAAGAGAGTAGCACTCCTACGGGAGGCAGCA	4	H03	3	P1-5	D04	Foam	25L	-0.0833817	-0.882073	R00	25	High	7.8	24	CentralIncisor	T25	Lingual	Mandible	Right	IV	454	Run.3.P1-5.25L.D04.R00.Foam
P1.5.19L.D03.R00	GACGTTGCACAG	GCACTCCTACGGGAGGCAGCA	CGTATCGCCTCCCTCGCGCCATCAG	338F_BC310	CGTATCGCCTCCCTCGCGCCATCAGGACGTTGCACAGGCACTCCTACGGGAGGCAGCA	4	B10	3	P1-5	D03	Foam	19L	0.423907	-0.491511	R00	19	High	6.5	19	Molar	T19	Lingual	Mandible	Left	III	454	Run.3.P1-5.19L.D03.R00.Foam
P1.1.SAL.D06.R01	AGACGTGCACTG	GCACTCCTACGGGAGGCAGCA	CGTATCGCCTCCCTCGCGCCATCAG	338F_BC062	CGTATCGCCTCCCTCGCGCCATCAGAGACGTGCACTGGCACTCCTACGGGAGGCAGCA	1	F02	3	P1-1	D06	Conical	SAL	NA	NA	R01	SAL	SAL	NA	SAL	SAL	SAL	SAL	SAL	SAL	SAL	454	Run.3.P1-1.SAL.D06.R01.Conical
P1.1.03L.D02.R01	CGAGCAGCACAT	GCACTCCTACGGGAGGCAGCA	CGTATCGCCTCCCTCGCGCCATCAG	338F_BC211	CGTATCGCCTCCCTCGCGCCATCAGCGAGCAGCACATGCACTCCTACGGGAGGCAGCA	3	B07	3	P1-1	D02	Foam	03L	-0.485714	0.436875	R01	3	High	3	3	Molar	T03	Lingual	Maxilla	Right	I	454	Run.3.P1-1.03L.D02.R01.Foam
P1.5.03B.D06.R00	GATCAGAAGATG	GCACTCCTACGGGAGGCAGCA	CGTATCGCCTCCCTCGCGCCATCAG	338F_BC337	CGTATCGCCTCCCTCGCGCCATCAGGATCAGAAGATGGCACTCCTACGGGAGGCAGCA	4	E01	3	P1-5	D06	Foam	03B	-0.485714	0.436875	R00	3	High	4.6	3	Molar	T03	Buccal	Maxilla	Right	I	454	Run.3.P1-5.03B.D06.R00.Foam
P1.5.19L.D05.R00	GATAGCTGTCTT	GCACTCCTACGGGAGGCAGCA	CGTATCGCCTCCCTCGCGCCATCAG	338F_BC334	CGTATCGCCTCCCTCGCGCCATCAGGATAGCTGTCTTGCACTCCTACGGGAGGCAGCA	4	D10	3	P1-5	D05	Foam	19L	0.423907	-0.491511	R00	19	High	6.5	19	Molar	T19	Lingual	Mandible	Left	III	454	Run.3.P1-5.19L.D05.R00.Foam
P1.4.SAL.D05.R01	ACTCTTCTAGAG	GCACTCCTACGGGAGGCAGCA	CGTATCGCCTCCCTCGCGCCATCAG	338F_BC053	CGTATCGCCTCCCTCGCGCCATCAGACTCTTCTAGAGGCACTCCTACGGGAGGCAGCA	1	E05	3	P1-4	D05	Conical	SAL	NA	NA	R01	SAL	SAL	NA	SAL	SAL	SAL	SAL	SAL	SAL	SAL	454	Run.3.P1-4.SAL.D05.R01.Conical
P1.5.09L.D07.R00	GCAGCACGTTGA	GCACTCCTACGGGAGGCAGCA	CGTATCGCCTCCCTCGCGCCATCAG	338F_BC354	CGTATCGCCTCCCTCGCGCCATCAGGCAGCACGTTGAGCACTCCTACGGGAGGCAGCA	4	F06	3	P1-5	D07	Foam	09L	0.082799	0.88506	R00	9	High	2.5	8	CentralIncisor	T09	Lingual	Maxilla	Left	II	454	Run.3.P1-5.09L.D07.R00.Foam
P1.5.08L.D07.R00	GCACTCGTTAGA	GCACTCCTACGGGAGGCAGCA	CGTATCGCCTCCCTCGCGCCATCAG	338F_BC352	CGTATCGCCTCCCTCGCGCCATCAGGCACTCGTTAGAGCACTCCTACGGGAGGCAGCA	4	F04	3	P1-5	D07	Foam	08L	-0.118367	0.872255	R00	8	High	2.5	8	CentralIncisor	T08	Lingual	Maxilla	Right	I	454	Run.3.P1-5.08L.D07.R00.Foam
P2.1.03L.D01.R01	CTATCTAGCGAG	GCACTCCTACGGGAGGCAGCA	CGTATCGCCTCCCTCGCGCCATCAG	338F_BC262	CGTATCGCCTCCCTCGCGCCATCAGCTATCTAGCGAGGCACTCCTACGGGAGGCAGCA	3	F10	3	P2-1	D01	Foam	03L	-0.485714	0.436875	R01	3	High	3	3	Molar	T03	Lingual	Maxilla	Right	I	454	Run.3.P2-1.03L.D01.R01.Foam
P2.2.14B.D06.R01	CATATACTCGCA	GCACTCCTACGGGAGGCAGCA	CGTATCGCCTCCCTCGCGCCATCAG	338F_BC185	CGTATCGCCTCCCTCGCGCCATCAGCATATACTCGCAGCACTCCTACGGGAGGCAGCA	2	H05	3	P2-2	D06	Bristle	14B	0.660058	0.468888	R01	14	High	4.6	3	Molar	T14	Buccal	Maxilla	Left	II	454	Run.3.P2-2.14B.D06.R01.Bristle
P1.5.08L.D05.R00	GAGTAGCTCGTG	GCACTCCTACGGGAGGCAGCA	CGTATCGCCTCCCTCGCGCCATCAG	338F_BC328	CGTATCGCCTCCCTCGCGCCATCAGGAGTAGCTCGTGGCACTCCTACGGGAGGCAGCA	4	D04	3	P1-5	D05	Foam	08L	-0.118367	0.872255	R00	8	High	2.5	8	CentralIncisor	T08	Lingual	Maxilla	Right	I	454	Run.3.P1-5.08L.D05.R00.Foam
P1.5.08B.D03.R00	GACATCGGCTAT	GCACTCCTACGGGAGGCAGCA	CGTATCGCCTCCCTCGCGCCATCAG	338F_BC303	CGTATCGCCTCCCTCGCGCCATCAGGACATCGGCTATGCACTCCTACGGGAGGCAGCA	4	B03	3	P1-5	D03	Foam	08B	-0.127114	1.01952	R00	8	Low	0.8	8	CentralIncisor	T08	Buccal	Maxilla	Right	I	454	Run.3.P1-5.08B.D03.R00.Foam
P1.2.SAL.D05.R01	ACTCGATTCGAT	GCACTCCTACGGGAGGCAGCA	CGTATCGCCTCCCTCGCGCCATCAG	338F_BC051	CGTATCGCCTCCCTCGCGCCATCAGACTCGATTCGATGCACTCCTACGGGAGGCAGCA	1	E03	3	P1-2	D05	Conical	SAL	NA	NA	R01	SAL	SAL	NA	SAL	SAL	SAL	SAL	SAL	SAL	SAL	454	Run.3.P1-2.SAL.D05.R01.Conical
P1.5.SAL.D04.R00	ACGCTCATGGAT	GCACTCCTACGGGAGGCAGCA	CGTATCGCCTCCCTCGCGCCATCAG	338F_BC037	CGTATCGCCTCCCTCGCGCCATCAGACGCTCATGGATGCACTCCTACGGGAGGCAGCA	1	D01	3	P1-5	D04	Conical	SAL	NA	NA	R00	SAL	SAL	NA	SAL	SAL	SAL	SAL	SAL	SAL	SAL	454	Run.3.P1-5.SAL.D04.R00.Conical
P1.4.24B.D02.R01	GTAGAGCTGTTC	GCACTCCTACGGGAGGCAGCA	CGTATCGCCTCCCTCGCGCCATCAG	338F_BC404	CGTATCGCCTCCCTCGCGCCATCAGGTAGAGCTGTTCGCACTCCTACGGGAGGCAGCA	5	B08	3	P1-4	D02	Foam	24B	0.0478136	-0.990918	R01	24	Low	1.5	24	CentralIncisor	T24	Buccal	Mandible	Left	III	454	Run.3.P1-4.24B.D02.R01.Foam
P1.4.03B.D03.R01	AGTGGATGCTCT	GCACTCCTACGGGAGGCAGCA	CGTATCGCCTCCCTCGCGCCATCAG	338F_BC099	CGTATCGCCTCCCTCGCGCCATCAGAGTGGATGCTCTGCACTCCTACGGGAGGCAGCA	2	A03	3	P1-4	D03	Foam	03B	-0.485714	0.436875	R01	3	High	4.6	3	Molar	T03	Buccal	Maxilla	Right	I	454	Run.3.P1-4.03B.D03.R01.Foam
P1.3.SAL.D03.R02	ACCTCGATCAGA	GCACTCCTACGGGAGGCAGCA	CGTATCGCCTCCCTCGCGCCATCAG	338F_BC028	CGTATCGCCTCCCTCGCGCCATCAGACCTCGATCAGAGCACTCCTACGGGAGGCAGCA	1	C04	3	P1-3	D03	Conical	SAL	NA	NA	R02	SAL	SAL	NA	SAL	SAL	SAL	SAL	SAL	SAL	SAL	454	Run.3.P1-3.SAL.D03.R02.Conical
P1.4.19L.D06.R01	GTACAAGAGTGA	GCACTCCTACGGGAGGCAGCA	CGTATCGCCTCCCTCGCGCCATCAG	338F_BC400	CGTATCGCCTCCCTCGCGCCATCAGGTACAAGAGTGAGCACTCCTACGGGAGGCAGCA	5	B04	3	P1-4	D06	Foam	19L	0.423907	-0.491511	R01	19	High	6.5	19	Molar	T19	Lingual	Mandible	Left	III	454	Run.3.P1-4.19L.D06.R01.Foam
P1.5.19L.D02.R00	GAATGATGAGTG	GCACTCCTACGGGAGGCAGCA	CGTATCGCCTCCCTCGCGCCATCAG	338F_BC298	CGTATCGCCTCCCTCGCGCCATCAGGAATGATGAGTGGCACTCCTACGGGAGGCAGCA	4	A10	3	P1-5	D02	Foam	19L	0.423907	-0.491511	R00	19	High	6.5	19	Molar	T19	Lingual	Mandible	Left	III	454	Run.3.P1-5.19L.D02.R00.Foam
P1.4.14B.D06.R01	CAGTGTCAGGAC	GCACTCCTACGGGAGGCAGCA	CGTATCGCCTCCCTCGCGCCATCAG	338F_BC181	CGTATCGCCTCCCTCGCGCCATCAGCAGTGTCAGGACGCACTCCTACGGGAGGCAGCA	2	H01	3	P1-4	D06	Foam	14B	0.660058	0.468888	R01	14	High	4.6	3	Molar	T14	Buccal	Maxilla	Left	II	454	Run.3.P1-4.14B.D06.R01.Foam
P1.4.08L.D04.R02	CGTACTAGACTG	GCACTCCTACGGGAGGCAGCA	CGTATCGCCTCCCTCGCGCCATCAG	338F_BC233	CGTATCGCCTCCCTCGCGCCATCAGCGTACTAGACTGGCACTCCTACGGGAGGCAGCA	3	D05	3	P1-4	D04	Foam	08L	-0.118367	0.872255	R02	8	High	2.5	8	CentralIncisor	T08	Lingual	Maxilla	Right	I	454	Run.3.P1-4.08L.D04.R02.Foam
P1.4.08L.D03.R01	CGCACTCTAGAA	GCACTCCTACGGGAGGCAGCA	CGTATCGCCTCCCTCGCGCCATCAG	338F_BC221	CGTATCGCCTCCCTCGCGCCATCAGCGCACTCTAGAAGCACTCCTACGGGAGGCAGCA	3	C05	3	P1-4	D03	Foam	08L	-0.118367	0.872255	R01	8	High	2.5	8	CentralIncisor	T08	Lingual	Maxilla	Right	I	454	Run.3.P1-4.08L.D03.R01.Foam
P1.4.24L.D03.R01	GTATGCGCTGTA	GCACTCCTACGGGAGGCAGCA	CGTATCGCCTCCCTCGCGCCATCAG	338F_BC413	CGTATCGCCTCCCTCGCGCCATCAGGTATGCGCTGTAGCACTCCTACGGGAGGCAGCA	5	C05	3	P1-4	D03	Foam	24L	0.0740527	-0.907683	R01	24	High	7.8	24	CentralIncisor	T24	Lingual	Mandible	Left	III	454	Run.3.P1-4.24L.D03.R01.Foam
P1.1.03B.D03.R01	ATCGCGGACGAT	GCACTCCTACGGGAGGCAGCA	CGTATCGCCTCCCTCGCGCCATCAG	338F_BC121	CGTATCGCCTCCCTCGCGCCATCAGATCGCGGACGATGCACTCCTACGGGAGGCAGCA	2	C01	3	P1-1	D03	Foam	03B	-0.485714	0.436875	R01	3	High	4.6	3	Molar	T03	Buccal	Maxilla	Right	I	454	Run.3.P1-1.03B.D03.R01.Foam
P1.4.14B.D05.R01	CAGATACACTTC	GCACTCCTACGGGAGGCAGCA	CGTATCGCCTCCCTCGCGCCATCAG	338F_BC169	CGTATCGCCTCCCTCGCGCCATCAGCAGATACACTTCGCACTCCTACGGGAGGCAGCA	2	G01	3	P1-4	D05	Foam	14B	0.660058	0.468888	R01	14	High	4.6	3	Molar	T14	Buccal	Maxilla	Left	II	454	Run.3.P1-4.14B.D05.R01.Foam
P1.5.03L.D08.R01	ATATCGCTACTG	GCACTCCTACGGGAGGCAGCA	CGTATCGCCTCCCTCGCGCCATCAG	338F_BC113	CGTATCGCCTCCCTCGCGCCATCAGATATCGCTACTGGCACTCCTACGGGAGGCAGCA	2	B05	3	P1-5	D08	Foam	03L	-0.485714	0.436875	R01	3	High	3	3	Molar	T03	Lingual	Maxilla	Right	I	454	Run.3.P1-5.03L.D08.R01.Foam
P1.4.19L.D02.R01	GGTATACGCAGC	GCACTCCTACGGGAGGCAGCA	CGTATCGCCTCCCTCGCGCCATCAG	338F_BC396	CGTATCGCCTCCCTCGCGCCATCAGGGTATACGCAGCGCACTCCTACGGGAGGCAGCA	5	A12	3	P1-4	D02	Foam	19L	0.423907	-0.491511	R01	19	High	6.5	19	Molar	T19	Lingual	Mandible	Left	III	454	Run.3.P1-4.19L.D02.R01.Foam
P1.4.09L.D08.R02	CACGTGACATGT	GCACTCCTACGGGAGGCAGCA	CGTATCGCCTCCCTCGCGCCATCAG	338F_BC160	CGTATCGCCTCCCTCGCGCCATCAGCACGTGACATGTGCACTCCTACGGGAGGCAGCA	2	F04	3	P1-4	D08	Foam	09L	0.082799	0.88506	R02	9	High	2.5	8	CentralIncisor	T09	Lingual	Maxilla	Left	II	454	Run.3.P1-4.09L.D08.R02.Foam
P1.4.19B.D02.R02	GCTTCATAGTGT	GCACTCCTACGGGAGGCAGCA	CGTATCGCCTCCCTCGCGCCATCAG	338F_BC388	CGTATCGCCTCCCTCGCGCCATCAGGCTTCATAGTGTGCACTCCTACGGGAGGCAGCA	5	A04	3	P1-4	D02	Foam	19B	0.625073	-0.523524	R02	19	Low	1	19	Molar	T19	Buccal	Mandible	Left	III	454	Run.3.P1-4.19B.D02.R02.Foam
P1.2.SAL.D07.R01	AGCAGTCGCGAT	GCACTCCTACGGGAGGCAGCA	CGTATCGCCTCCCTCGCGCCATCAG	338F_BC075	CGTATCGCCTCCCTCGCGCCATCAGAGCAGTCGCGATGCACTCCTACGGGAGGCAGCA	1	G03	3	P1-2	D07	Conical	SAL	NA	NA	R01	SAL	SAL	NA	SAL	SAL	SAL	SAL	SAL	SAL	SAL	454	Run.3.P1-2.SAL.D07.R01.Conical
P1.4.SAL.D06.R01	AGAGCAAGAGCA	GCACTCCTACGGGAGGCAGCA	CGTATCGCCTCCCTCGCGCCATCAG	338F_BC065	CGTATCGCCTCCCTCGCGCCATCAGAGAGCAAGAGCAGCACTCCTACGGGAGGCAGCA	1	F05	3	P1-4	D06	Conical	SAL	NA	NA	R01	SAL	SAL	NA	SAL	SAL	SAL	SAL	SAL	SAL	SAL	454	Run.3.P1-4.SAL.D06.R01.Conical
P2.2.SAL.D06.R01	ACGTGCCGTAGA	GCACTCCTACGGGAGGCAGCA	CGTATCGCCTCCCTCGCGCCATCAG	338F_BC043	CGTATCGCCTCCCTCGCGCCATCAGACGTGCCGTAGAGCACTCCTACGGGAGGCAGCA	1	D07	3	P2-2	D06	Conical	SAL	NA	NA	R01	SAL	SAL	NA	SAL	SAL	SAL	SAL	SAL	SAL	SAL	454	Run.3.P2-2.SAL.D06.R01.Conical
P1.4.08L.D08.R01	CTGCTGCGAAGA	GCACTCCTACGGGAGGCAGCA	CGTATCGCCTCCCTCGCGCCATCAG	338F_BC281	CGTATCGCCTCCCTCGCGCCATCAGCTGCTGCGAAGAGCACTCCTACGGGAGGCAGCA	3	H05	3	P1-4	D08	Foam	08L	-0.118367	0.872255	R01	8	High	2.5	8	CentralIncisor	T08	Lingual	Maxilla	Right	I	454	Run.3.P1-4.08L.D08.R01.Foam
P1.4.03L.D04.R01	CAACACGCACGA	GCACTCCTACGGGAGGCAGCA	CGTATCGCCTCCCTCGCGCCATCAG	338F_BC147	CGTATCGCCTCCCTCGCGCCATCAGCAACACGCACGAGCACTCCTACGGGAGGCAGCA	2	E03	3	P1-4	D04	Foam	03L	-0.485714	0.436875	R01	3	High	3	3	Molar	T03	Lingual	Maxilla	Right	I	454	Run.3.P1-4.03L.D04.R01.Foam
P1.5.08B.D05.R00	GAGGCTCATCAT	GCACTCCTACGGGAGGCAGCA	CGTATCGCCTCCCTCGCGCCATCAG	338F_BC327	CGTATCGCCTCCCTCGCGCCATCAGGAGGCTCATCATGCACTCCTACGGGAGGCAGCA	4	D03	3	P1-5	D05	Foam	08B	-0.127114	1.01952	R00	8	Low	0.8	8	CentralIncisor	T08	Buccal	Maxilla	Right	I	454	Run.3.P1-5.08B.D05.R00.Foam
P2.2.14L.D04.R01	CGCTTATCGAGA	GCACTCCTACGGGAGGCAGCA	CGTATCGCCTCCCTCGCGCCATCAG	338F_BC228	CGTATCGCCTCCCTCGCGCCATCAGCGCTTATCGAGAGCACTCCTACGGGAGGCAGCA	3	C12	3	P2-2	D04	Bristle	14L	0.432653	0.436875	R01	14	High	3	3	Molar	T14	Lingual	Maxilla	Left	II	454	Run.3.P2-2.14L.D04.R01.Bristle
P1.4.09L.D02.R01	CTAGAGACTCTT	GCACTCCTACGGGAGGCAGCA	CGTATCGCCTCCCTCGCGCCATCAG	338F_BC256	CGTATCGCCTCCCTCGCGCCATCAGCTAGAGACTCTTGCACTCCTACGGGAGGCAGCA	3	F04	3	P1-4	D02	Foam	09L	0.082799	0.88506	R01	9	High	2.5	8	CentralIncisor	T09	Lingual	Maxilla	Left	II	454	Run.3.P1-4.09L.D02.R01.Foam
P1.4.25B.D05.R01	CATGTCTCTCCG	GCACTCCTACGGGAGGCAGCA	CGTATCGCCTCCCTCGCGCCATCAG	338F_BC195	CGTATCGCCTCCCTCGCGCCATCAGCATGTCTCTCCGGCACTCCTACGGGAGGCAGCA	3	A03	3	P1-4	D05	Foam	25B	-0.0921281	-0.99732	R01	25	Low	1.5	24	CentralIncisor	T25	Buccal	Mandible	Right	IV	454	Run.3.P1-4.25B.D05.R01.Foam
P1.2.SAL.D01.R01	AACTGTGCGTAC	GCACTCCTACGGGAGGCAGCA	CGTATCGCCTCCCTCGCGCCATCAG	338F_BC003	CGTATCGCCTCCCTCGCGCCATCAGAACTGTGCGTACGCACTCCTACGGGAGGCAGCA	1	A03	3	P1-2	D01	Conical	SAL	NA	NA	R01	SAL	SAL	NA	SAL	SAL	SAL	SAL	SAL	SAL	SAL	454	Run.3.P1-2.SAL.D01.R01.Conical
P2.1.03B.D08.R02	GTGTTGCAGCAT	GCACTCCTACGGGAGGCAGCA	CGTATCGCCTCCCTCGCGCCATCAG	338F_BC442	CGTATCGCCTCCCTCGCGCCATCAGGTGTTGCAGCATGCACTCCTACGGGAGGCAGCA	5	E10	3	P2-1	D08	Foam	03B	-0.485714	0.436875	R02	3	High	4.6	3	Molar	T03	Buccal	Maxilla	Right	I	454	Run.3.P2-1.03B.D08.R02.Foam
P1.4.25L.D06.R01	GTGACTGCGGAT	GCACTCCTACGGGAGGCAGCA	CGTATCGCCTCCCTCGCGCCATCAG	338F_BC432	CGTATCGCCTCCCTCGCGCCATCAGGTGACTGCGGATGCACTCCTACGGGAGGCAGCA	5	D12	3	P1-4	D06	Foam	25L	-0.0833817	-0.882073	R01	25	High	7.8	24	CentralIncisor	T25	Lingual	Mandible	Right	IV	454	Run.3.P1-4.25L.D06.R01.Foam
P1.4.25B.D07.R01	GTCTATCGGAGT	GCACTCCTACGGGAGGCAGCA	CGTATCGCCTCCCTCGCGCCATCAG	338F_BC425	CGTATCGCCTCCCTCGCGCCATCAGGTCTATCGGAGTGCACTCCTACGGGAGGCAGCA	5	D05	3	P1-4	D07	Foam	25B	-0.0921281	-0.99732	R01	25	Low	1.5	24	CentralIncisor	T25	Buccal	Mandible	Right	IV	454	Run.3.P1-4.25B.D07.R01.Foam
P1.3.25L.D08.R01	ATTATCGTGCAC	GCACTCCTACGGGAGGCAGCA	CGTATCGCCTCCCTCGCGCCATCAG	338F_BC145	CGTATCGCCTCCCTCGCGCCATCAGATTATCGTGCACGCACTCCTACGGGAGGCAGCA	2	E01	3	P1-3	D08	Foam	25L	-0.0833817	-0.882073	R01	25	High	7.8	24	CentralIncisor	T25	Lingual	Mandible	Right	IV	454	Run.3.P1-3.25L.D08.R01.Foam
P1.3.19L.D08.R01	CTCAGTATGCAG	GCACTCCTACGGGAGGCAGCA	CGTATCGCCTCCCTCGCGCCATCAG	338F_BC265	CGTATCGCCTCCCTCGCGCCATCAGCTCAGTATGCAGGCACTCCTACGGGAGGCAGCA	3	G01	3	P1-3	D08	Foam	19L	0.423907	-0.491511	R01	19	High	6.5	19	Molar	T19	Lingual	Mandible	Left	III	454	Run.3.P1-3.19L.D08.R01.Foam
P1.1.25L.D06.R02	ATACTATTGCGC	GCACTCCTACGGGAGGCAGCA	CGTATCGCCTCCCTCGCGCCATCAG	338F_BC109	CGTATCGCCTCCCTCGCGCCATCAGATACTATTGCGCGCACTCCTACGGGAGGCAGCA	2	B01	3	P1-1	D06	Foam	25L	-0.0833817	-0.882073	R02	25	High	7.8	24	CentralIncisor	T25	Lingual	Mandible	Right	IV	454	Run.3.P1-1.25L.D06.R02.Foam
P2.1.03L.D02.R01	CTCTGAAGTCTA	GCACTCCTACGGGAGGCAGCA	CGTATCGCCTCCCTCGCGCCATCAG	338F_BC274	CGTATCGCCTCCCTCGCGCCATCAGCTCTGAAGTCTAGCACTCCTACGGGAGGCAGCA	3	G10	3	P2-1	D02	Foam	03L	-0.485714	0.436875	R01	3	High	3	3	Molar	T03	Lingual	Maxilla	Right	I	454	Run.3.P2-1.03L.D02.R01.Foam
P1.4.14L.D03.R01	ATCGCTCGAGGA	GCACTCCTACGGGAGGCAGCA	CGTATCGCCTCCCTCGCGCCATCAG	338F_BC122	CGTATCGCCTCCCTCGCGCCATCAGATCGCTCGAGGAGCACTCCTACGGGAGGCAGCA	2	C02	3	P1-4	D03	Foam	14L	0.432653	0.436875	R01	14	High	3	3	Molar	T14	Lingual	Maxilla	Left	II	454	Run.3.P1-4.14L.D03.R01.Foam
P1.4.14L.D06.R01	CACGGACTATAC	GCACTCCTACGGGAGGCAGCA	CGTATCGCCTCCCTCGCGCCATCAG	338F_BC158	CGTATCGCCTCCCTCGCGCCATCAGCACGGACTATACGCACTCCTACGGGAGGCAGCA	2	F02	3	P1-4	D06	Foam	14L	0.432653	0.436875	R01	14	High	3	3	Molar	T14	Lingual	Maxilla	Left	II	454	Run.3.P1-4.14L.D06.R01.Foam
P1.4.19B.D01.R01	GCTTACATCGAG	GCACTCCTACGGGAGGCAGCA	CGTATCGCCTCCCTCGCGCCATCAG	338F_BC387	CGTATCGCCTCCCTCGCGCCATCAGGCTTACATCGAGGCACTCCTACGGGAGGCAGCA	5	A03	3	P1-4	D01	Foam	19B	0.625073	-0.523524	R01	19	Low	1	19	Molar	T19	Buccal	Mandible	Left	III	454	Run.3.P1-4.19B.D01.R01.Foam
P1.4.24L.D05.R01	GTCAACGCGATG	GCACTCCTACGGGAGGCAGCA	CGTATCGCCTCCCTCGCGCCATCAG	338F_BC415	CGTATCGCCTCCCTCGCGCCATCAGGTCAACGCGATGGCACTCCTACGGGAGGCAGCA	5	C07	3	P1-4	D05	Foam	24L	0.0740527	-0.907683	R01	24	High	7.8	24	CentralIncisor	T24	Lingual	Mandible	Left	III	454	Run.3.P1-4.24L.D05.R01.Foam
P1.4.24L.D04.R01	GTATGTTGCTCA	GCACTCCTACGGGAGGCAGCA	CGTATCGCCTCCCTCGCGCCATCAG	338F_BC414	CGTATCGCCTCCCTCGCGCCATCAGGTATGTTGCTCAGCACTCCTACGGGAGGCAGCA	5	C06	3	P1-4	D04	Foam	24L	0.0740527	-0.907683	R01	24	High	7.8	24	CentralIncisor	T24	Lingual	Mandible	Left	III	454	Run.3.P1-4.24L.D04.R01.Foam
P1.1.14L.D06.R01	CTAGGTCACTAG	GCACTCCTACGGGAGGCAGCA	CGTATCGCCTCCCTCGCGCCATCAG	338F_BC258	CGTATCGCCTCCCTCGCGCCATCAGCTAGGTCACTAGGCACTCCTACGGGAGGCAGCA	3	F06	3	P1-1	D06	Bristle	14L	0.432653	0.436875	R01	14	High	3	3	Molar	T14	Lingual	Maxilla	Left	II	454	Run.3.P1-1.14L.D06.R01.Bristle
P1.1.03L.D01.R01	CCAGTGTATGCA	GCACTCCTACGGGAGGCAGCA	CGTATCGCCTCCCTCGCGCCATCAG	338F_BC199	CGTATCGCCTCCCTCGCGCCATCAGCCAGTGTATGCAGCACTCCTACGGGAGGCAGCA	3	A07	3	P1-1	D01	Foam	03L	-0.485714	0.436875	R01	3	High	3	3	Molar	T03	Lingual	Maxilla	Right	I	454	Run.3.P1-1.03L.D01.R01.Foam
P1.4.30L.D03.R01	GTGAGGTCGCTA	GCACTCCTACGGGAGGCAGCA	CGTATCGCCTCCCTCGCGCCATCAG	338F_BC433	CGTATCGCCTCCCTCGCGCCATCAGGTGAGGTCGCTAGCACTCCTACGGGAGGCAGCA	5	E01	3	P1-4	D03	Foam	30L	-0.441982	-0.485108	R01	30	High	6.5	19	Molar	T30	Lingual	Mandible	Right	IV	454	Run.3.P1-4.30L.D03.R01.Foam
P1.4.14L.D07.R01	GCTGTAGTATGC	GCACTCCTACGGGAGGCAGCA	CGTATCGCCTCCCTCGCGCCATCAG	338F_BC385	CGTATCGCCTCCCTCGCGCCATCAGGCTGTAGTATGCGCACTCCTACGGGAGGCAGCA	5	A01	3	P1-4	D07	Foam	14L	0.432653	0.436875	R01	14	High	3	3	Molar	T14	Lingual	Maxilla	Left	II	454	Run.3.P1-4.14L.D07.R01.Foam
P1.4.25B.D02.R01	GTCGACTCCTCT	GCACTCCTACGGGAGGCAGCA	CGTATCGCCTCCCTCGCGCCATCAG	338F_BC420	CGTATCGCCTCCCTCGCGCCATCAGGTCGACTCCTCTGCACTCCTACGGGAGGCAGCA	5	C12	3	P1-4	D02	Foam	25B	-0.0921281	-0.99732	R01	25	Low	1.5	24	CentralIncisor	T25	Buccal	Mandible	Right	IV	454	Run.3.P1-4.25B.D02.R01.Foam
P1.4.03B.D01.R02	CGCACATGTTAT	GCACTCCTACGGGAGGCAGCA	CGTATCGCCTCCCTCGCGCCATCAG	338F_BC220	CGTATCGCCTCCCTCGCGCCATCAGCGCACATGTTATGCACTCCTACGGGAGGCAGCA	3	C04	3	P1-4	D01	Foam	03B	-0.485714	0.436875	R02	3	High	4.6	3	Molar	T03	Buccal	Maxilla	Right	I	454	Run.3.P1-4.03B.D01.R02.Foam
P2.1.SAL.D02.R01	ACAGTGCTTCAT	GCACTCCTACGGGAGGCAGCA	CGTATCGCCTCCCTCGCGCCATCAG	338F_BC018	CGTATCGCCTCCCTCGCGCCATCAGACAGTGCTTCATGCACTCCTACGGGAGGCAGCA	1	B06	3	P2-1	D02	Conical	SAL	NA	NA	R01	SAL	SAL	NA	SAL	SAL	SAL	SAL	SAL	SAL	SAL	454	Run.3.P2-1.SAL.D02.R01.Conical
P1.4.30L.D08.R01	GTCTCATGTAGG	GCACTCCTACGGGAGGCAGCA	CGTATCGCCTCCCTCGCGCCATCAG	338F_BC426	CGTATCGCCTCCCTCGCGCCATCAGGTCTCATGTAGGGCACTCCTACGGGAGGCAGCA	5	D06	3	P1-4	D08	Foam	30L	-0.441982	-0.485108	R01	30	High	6.5	19	Molar	T30	Lingual	Mandible	Right	IV	454	Run.3.P1-4.30L.D08.R01.Foam
P1.5.SAL.D07.R00	AGCACGAGCCTA	GCACTCCTACGGGAGGCAGCA	CGTATCGCCTCCCTCGCGCCATCAG	338F_BC073	CGTATCGCCTCCCTCGCGCCATCAGAGCACGAGCCTAGCACTCCTACGGGAGGCAGCA	1	G01	3	P1-5	D07	Conical	SAL	NA	NA	R00	SAL	SAL	NA	SAL	SAL	SAL	SAL	SAL	SAL	SAL	454	Run.3.P1-5.SAL.D07.R00.Conical
P1.4.24L.D01.R01	GTATCCATGCGA	GCACTCCTACGGGAGGCAGCA	CGTATCGCCTCCCTCGCGCCATCAG	338F_BC411	CGTATCGCCTCCCTCGCGCCATCAGGTATCCATGCGAGCACTCCTACGGGAGGCAGCA	5	C03	3	P1-4	D01	Foam	24L	0.0740527	-0.907683	R01	24	High	7.8	24	CentralIncisor	T24	Lingual	Mandible	Left	III	454	Run.3.P1-4.24L.D01.R01.Foam
P2.1.14L.D02.R01	CGAGTTGTAGCG	GCACTCCTACGGGAGGCAGCA	CGTATCGCCTCCCTCGCGCCATCAG	338F_BC214	CGTATCGCCTCCCTCGCGCCATCAGCGAGTTGTAGCGGCACTCCTACGGGAGGCAGCA	3	B10	3	P2-1	D02	Bristle	14L	0.432653	0.436875	R01	14	High	3	3	Molar	T14	Lingual	Maxilla	Left	II	454	Run.3.P2-1.14L.D02.R01.Bristle
P1.2.03L.D06.R01	CTATCAGTGTAC	GCACTCCTACGGGAGGCAGCA	CGTATCGCCTCCCTCGCGCCATCAG	338F_BC261	CGTATCGCCTCCCTCGCGCCATCAGCTATCAGTGTACGCACTCCTACGGGAGGCAGCA	3	F09	3	P1-2	D06	Foam	03L	-0.485714	0.436875	R01	3	High	3	3	Molar	T03	Lingual	Maxilla	Right	I	454	Run.3.P1-2.03L.D06.R01.Foam
P1.4.19B.D05.R01	GGATCGCAGATC	GCACTCCTACGGGAGGCAGCA	CGTATCGCCTCCCTCGCGCCATCAG	338F_BC391	CGTATCGCCTCCCTCGCGCCATCAGGGATCGCAGATCGCACTCCTACGGGAGGCAGCA	5	A07	3	P1-4	D05	Foam	19B	0.625073	-0.523524	R01	19	Low	1	19	Molar	T19	Buccal	Mandible	Left	III	454	Run.3.P1-4.19B.D05.R01.Foam
P1.1.SAL.D08.R01	AGCTTGACAGCT	GCACTCCTACGGGAGGCAGCA	CGTATCGCCTCCCTCGCGCCATCAG	338F_BC086	CGTATCGCCTCCCTCGCGCCATCAGAGCTTGACAGCTGCACTCCTACGGGAGGCAGCA	1	H02	3	P1-1	D08	Conical	SAL	NA	NA	R01	SAL	SAL	NA	SAL	SAL	SAL	SAL	SAL	SAL	SAL	454	Run.3.P1-1.SAL.D08.R01.Conical
P1.4.30L.D06.R01	TAACTCTGATGC	GCACTCCTACGGGAGGCAGCA	CGTATCGCCTCCCTCGCGCCATCAG	338F_BC448	CGTATCGCCTCCCTCGCGCCATCAGTAACTCTGATGCGCACTCCTACGGGAGGCAGCA	5	F04	3	P1-4	D06	Foam	30L	-0.441982	-0.485108	R01	30	High	6.5	19	Molar	T30	Lingual	Mandible	Right	IV	454	Run.3.P1-4.30L.D06.R01.Foam
P1.5.09B.D05.R00	GAGTATGCAGCC	GCACTCCTACGGGAGGCAGCA	CGTATCGCCTCCCTCGCGCCATCAG	338F_BC329	CGTATCGCCTCCCTCGCGCCATCAGGAGTATGCAGCCGCACTCCTACGGGAGGCAGCA	4	D05	3	P1-5	D05	Foam	09B	0.082799	1.00671	R00	9	Low	0.8	8	CentralIncisor	T09	Buccal	Maxilla	Left	II	454	Run.3.P1-5.09B.D05.R00.Foam
P2.2.09L.D06.R01	CAAGATCGACTC	GCACTCCTACGGGAGGCAGCA	CGTATCGCCTCCCTCGCGCCATCAG	338F_BC150	CGTATCGCCTCCCTCGCGCCATCAGCAAGATCGACTCGCACTCCTACGGGAGGCAGCA	2	E06	3	P2-2	D06	Bristle	09L	0.082799	0.88506	R01	9	High	2.5	8	CentralIncisor	T09	Lingual	Maxilla	Left	II	454	Run.3.P2-2.09L.D06.R01.Bristle
[truncated: 776 more rows]

## Sheet: discovery_tax
	Kingdom	Phylum	Class	Order	Family	Genus
[truncated: 724 more rows]

## Sheet: decontam_otus
[truncated: 11,613 more chars]
